# Supplementary material for: Crystal structures of three homologues with increasing ring size: 2-meth­oxy-4-(thio­phen-2-yl)-5,6,7,8-tetra­hydro­quinoline-3-carbo­nitrile, 2-meth­oxy-4-(thio­phen-2-yl)-6,7,8,9-tetra­hydro-5H-cyclo­hepta­[b]pyridine-3-carbo­nitrile and 2-meth­oxy-4-(thio­phen-2-yl)-5,6,7,8,9,10-hexa­hydrocyclo­octa[b]pyridine-3-carbo­nitrile
Source: Acta Crystallogr E Crystallogr Commun. 2023 Mar 15;79(Pt 4):335–40. doi: 10.1107/S2056989023001883 (PMC10088300; doi:10.1107/S2056989023001883)
Supplement: Supplementary file 1 [file e-79-00335-sup1.cif]

##############################################################################
#                                                                            #
# This CIF contains the data in a paper accepted for publication in          #
# Acta Crystallographica Section E. It conforms to the requirements of       #
# Notes for Authors for Acta Crystallographica Section E, and has been       #
# peer reviewed under the auspices of the IUCr Commission on Journals.       #
#                                                                            #
# Full details of the Crystallographic Information File format               #
# are given in the paper "The Crystallographic Information File (CIF):       #
# a New Standard Archive File for Crystallography" by S. R. Hall, F. H.      #
# Allen and I. D. Brown [Acta Cryst. (1991), A47, 655-685].                  #
#                                                                            #
# The current version of the core CIF dictionary is obtainable from          #
# ftp://ftp.iucr.org/pub/cif_core.dic.                                       #
#                                                                            #
# Software is freely available for graphical display of the structure(s)     #
# in this CIF. For information consult the CIF software page                 #
# http://www.iucr.org/resources/cif/software.                                #
#                                                                            #
# This file may be used for bona fide research purposes within the           #
# scientific community so long as proper attribution is given to the journal # 
# article from which it was obtained.                                        #
#                                                                            #
##############################################################################
data_1a
_audit_creation_method     'SHELXL-2018/3'
_chemical_name_systematic
;
2-Methoxy-4-(thiophen-2-yl)-5,6,7,8-tetrahydroquinoline-3-carbonitrile
;
_chemical_name_common     ?
_chemical_formula_moiety     'C15 H14 N2 O S'
_chemical_formula_sum     'C15 H14 N2 O S'
_chemical_formula_iupac     'C15 H14 N2 O S'
_chemical_formula_weight     270.34
_chemical_melting_point     ?
_space_group_crystal_system     monoclinic
_space_group_name_H-M_alt     'P 21/n'
_space_group_name_Hall     '-P 2yn'
loop_
    _space_group_symop_operation_xyz
    'x, y, z'
    '-x+1/2, y+1/2, -z+1/2'
    '-x, -y, -z'
    'x-1/2, -y-1/2, z-1/2'
_cell_length_a     10.85636(13)
_cell_length_b     9.18570(10)
_cell_length_c     13.31001(16)
_cell_angle_alpha     90
_cell_angle_beta     98.7757(12)
_cell_angle_gamma     90
_cell_volume     1311.78(3)
_cell_formula_units_Z     4
_cell_measurement_reflns_used     35765
_cell_measurement_theta_min     4.9090
_cell_measurement_theta_max     77.0990
_cell_measurement_temperature     100(2)
_exptl_crystal_description     irregular
_exptl_crystal_colour     colourless
_exptl_crystal_size_max     0.10
_exptl_crystal_size_mid     0.08
_exptl_crystal_size_min     0.03
_exptl_crystal_density_diffrn     1.369
_exptl_crystal_density_meas     ?
_exptl_crystal_density_method     ?
_exptl_crystal_F_000     568
_exptl_absorpt_coefficient_mu     2.128
_exptl_absorpt_correction_type     multi-scan
_exptl_absorpt_process_details
;
(CrysAlisPro; Rigaku OD, 2022)
;
_exptl_absorpt_correction_T_min     0.82009
_exptl_absorpt_correction_T_max     1.00000
_diffrn_ambient_temperature     100(2)
_diffrn_source     'micro-focus sealed X-ray tube'
_diffrn_radiation_type     'Cu K\a'
_diffrn_radiation_wavelength     1.54184
_diffrn_radiation_monochromator     mirror
_diffrn_measurement_device_type     'XtaLAB Synergy'
_diffrn_measurement_method     '\w scans'
_diffrn_detector_area_resol_mean     10.0000
_diffrn_reflns_number     59253
_diffrn_reflns_av_R_equivalents     0.0321
_diffrn_reflns_av_unetI/netI     0.0107
_diffrn_reflns_theta_min     4.906
_diffrn_reflns_theta_max     77.661
_diffrn_reflns_theta_full     77.000
_diffrn_measured_fraction_theta_max     0.995
_diffrn_measured_fraction_theta_full     1.000
_diffrn_reflns_limit_h_min     -13
_diffrn_reflns_limit_h_max     13
_diffrn_reflns_limit_k_min     -11
_diffrn_reflns_limit_k_max     11
_diffrn_reflns_limit_l_min     -16
_diffrn_reflns_limit_l_max     16
_diffrn_radiation_probe     x-ray
_refine_special_details     ?
_reflns_number_total     2774
_reflns_number_gt     2663
_reflns_threshold_expression     'I > 2\s(I)'
_refine_ls_structure_factor_coef     Fsqd
_refine_ls_matrix_type     full
_refine_ls_R_factor_all     0.0272
_refine_ls_R_factor_gt     0.0263
_refine_ls_wR_factor_gt     0.0708
_refine_ls_wR_factor_ref     0.0714
_refine_ls_goodness_of_fit_ref     1.068
_refine_ls_restrained_S_all     1.068
_refine_ls_number_reflns     2774
_refine_ls_number_parameters     173
_refine_ls_number_restraints     0
_refine_ls_hydrogen_treatment     constr
_refine_ls_weighting_scheme     calc
_refine_ls_weighting_details
              'w=1/[\s^2^(Fo^2^)+(0.0343P)^2^+0.5681P] where P=(Fo^2^+2Fc^2^)/3'
_atom_sites_solution_hydrogens     geom
_atom_sites_solution_primary     dual
_atom_sites_solution_secondary     ?
_refine_ls_shift/su_max     0.000
_refine_ls_shift/su_mean     0.000
_refine_diff_density_max     0.280
_refine_diff_density_min     -0.236
_refine_ls_extinction_method     none
_refine_ls_extinction_coef     .
loop_
    _atom_type_symbol
    _atom_type_description
    _atom_type_scat_dispersion_real
    _atom_type_scat_dispersion_imag
    _atom_type_scat_source
    'C' 'C' 0.0181 0.0091
                         'International Tables Vol C Tables 4.2.6.8 and 6.1.1.4'
    'H' 'H' 0.0000 0.0000
                         'International Tables Vol C Tables 4.2.6.8 and 6.1.1.4'
    'N' 'N' 0.0311 0.0180
                         'International Tables Vol C Tables 4.2.6.8 and 6.1.1.4'
    'O' 'O' 0.0492 0.0322
                         'International Tables Vol C Tables 4.2.6.8 and 6.1.1.4'
    'S' 'S' 0.3331 0.5567
                         'International Tables Vol C Tables 4.2.6.8 and 6.1.1.4'
_computing_data_collection
;
CrysAlisPro 1.171.42.51a (Rigaku OD, 2022)
;
_computing_cell_refinement
;
CrysAlisPro 1.171.42.51a (Rigaku OD, 2022)
;
_computing_data_reduction
;
CrysAlisPro 1.171.42.51a (Rigaku OD, 2022)
;
_computing_structure_solution
;
<i>SHELXT</i> (Sheldrick, 2015a)
;
_computing_structure_refinement
;
<i>SHELXL2018/3</i> (Sheldrick, 2015b)
;
_computing_molecular_graphics
;
XP (Siemens, 1994)
;
_computing_publication_material
;
<i>SHELXL2018/3</i> (Sheldrick, 2015b)
;
loop_
    _atom_site_type_symbol
    _atom_site_label
    _atom_site_fract_x
    _atom_site_fract_y
    _atom_site_fract_z
    _atom_site_U_iso_or_equiv
    _atom_site_adp_type
    _atom_site_calc_flag
    _atom_site_occupancy
    _atom_site_disorder_assembly
    _atom_site_disorder_group
    N N1 0.41901(8) 0.65182(10) 0.62167(7) 0.01531(18) Uani d 1 . .
    C C2 0.49881(9) 0.69755(11) 0.56350(8) 0.0145(2) Uani d 1 . .
    C C3 0.61817(9) 0.63623(11) 0.56496(8) 0.0145(2) Uani d 1 . .
    C C4 0.65292(9) 0.51730(11) 0.62923(8) 0.0143(2) Uani d 1 . .
    C C4A 0.56608(10) 0.46444(11) 0.68941(8) 0.0156(2) Uani d 1 . .
    C C5 0.59305(10) 0.33045(13) 0.75609(8) 0.0201(2) Uani d 1 . .
    H H5A 0.649271 0.357815 0.818958 0.024 Uiso calc 1 . .
    H H5B 0.636738 0.257414 0.719674 0.024 Uiso calc 1 . .
    C C6 0.47503(11) 0.26226(13) 0.78460(9) 0.0235(2) Uani d 1 . .
    H H6A 0.425966 0.217090 0.723760 0.028 Uiso calc 1 . .
    H H6B 0.497721 0.185108 0.836031 0.028 Uiso calc 1 . .
    C C7 0.39682(12) 0.37797(14) 0.82721(9) 0.0261(3) Uani d 1 . .
    H H7A 0.446984 0.425907 0.886394 0.031 Uiso calc 1 . .
    H H7B 0.323728 0.331799 0.850455 0.031 Uiso calc 1 . .
    C C8 0.35304(10) 0.49113(13) 0.74576(9) 0.0204(2) Uani d 1 . .
    H H8A 0.281165 0.451055 0.699260 0.024 Uiso calc 1 . .
    H H8B 0.323737 0.578340 0.778891 0.024 Uiso calc 1 . .
    C C8A 0.45209(10) 0.53687(12) 0.68392(8) 0.0156(2) Uani d 1 . .
    C C9 0.35965(10) 0.89244(12) 0.50857(9) 0.0206(2) Uani d 1 . .
    H H9A 0.350748 0.972299 0.459164 0.031 Uiso calc 1 . .
    H H9B 0.365752 0.932339 0.577434 0.031 Uiso calc 1 . .
    H H9C 0.286883 0.828279 0.495114 0.031 Uiso calc 1 . .
    O O1 0.47092(7) 0.81060(8) 0.49971(6) 0.01807(17) Uani d 1 . .
    C C10 0.70092(10) 0.70570(11) 0.50540(8) 0.0164(2) Uani d 1 . .
    N N2 0.76402(9) 0.76686(11) 0.45769(8) 0.0230(2) Uani d 1 . .
    S S1 0.87568(2) 0.41082(3) 0.74141(2) 0.02107(9) Uani d 1 . .
    C C11 0.77753(9) 0.45283(11) 0.63009(8) 0.0152(2) Uani d 1 . .
    C C12 0.83478(10) 0.42163(11) 0.54747(8) 0.0171(2) Uani d 1 . .
    H H12 0.796800 0.437646 0.479223 0.021 Uiso calc 1 . .
    C C13 0.95620(10) 0.36312(12) 0.57419(9) 0.0199(2) Uani d 1 . .
    H H13 1.007563 0.334334 0.525951 0.024 Uiso calc 1 . .
    C C14 0.99099(10) 0.35277(12) 0.67641(9) 0.0218(2) Uani d 1 . .
    H H14 1.069755 0.317592 0.707976 0.026 Uiso calc 1 . .
loop_
    _atom_site_aniso_label
    _atom_site_aniso_U_11
    _atom_site_aniso_U_22
    _atom_site_aniso_U_33
    _atom_site_aniso_U_12
    _atom_site_aniso_U_13
    _atom_site_aniso_U_23
    N1 0.0144(4) 0.0156(4) 0.0161(4) -0.0005(3) 0.0031(3) -0.0020(3)
    C2 0.0155(5) 0.0132(5) 0.0144(5) -0.0002(4) 0.0015(4) -0.0016(4)
    C3 0.0145(5) 0.0147(5) 0.0145(5) -0.0006(4) 0.0030(4) -0.0014(4)
    C4 0.0144(5) 0.0147(5) 0.0137(5) 0.0000(4) 0.0019(4) -0.0022(4)
    C4A 0.0172(5) 0.0159(5) 0.0140(5) -0.0005(4) 0.0034(4) -0.0001(4)
    C5 0.0201(5) 0.0209(5) 0.0203(5) 0.0022(4) 0.0062(4) 0.0059(4)
    C6 0.0243(6) 0.0227(6) 0.0256(6) 0.0013(5) 0.0103(5) 0.0083(5)
    C7 0.0277(6) 0.0296(6) 0.0242(6) 0.0029(5) 0.0140(5) 0.0065(5)
    C8 0.0191(5) 0.0221(5) 0.0220(5) 0.0005(4) 0.0095(4) 0.0011(4)
    C8A 0.0164(5) 0.0166(5) 0.0141(5) -0.0017(4) 0.0038(4) -0.0021(4)
    C9 0.0167(5) 0.0167(5) 0.0291(6) 0.0046(4) 0.0059(4) 0.0036(4)
    O1 0.0164(4) 0.0166(4) 0.0221(4) 0.0040(3) 0.0055(3) 0.0046(3)
    C10 0.0159(5) 0.0145(5) 0.0187(5) 0.0040(4) 0.0025(4) 0.0007(4)
    N2 0.0202(5) 0.0218(5) 0.0288(5) 0.0039(4) 0.0097(4) 0.0070(4)
    S1 0.01736(14) 0.02812(16) 0.01744(14) 0.00374(10) 0.00170(10) 0.00578(10)
    C11 0.0148(5) 0.0141(5) 0.0167(5) 0.0000(4) 0.0020(4) 0.0019(4)
    C12 0.0164(5) 0.0165(5) 0.0188(5) 0.0000(4) 0.0036(4) 0.0007(4)
    C13 0.0168(5) 0.0176(5) 0.0263(6) 0.0019(4) 0.0069(4) 0.0016(4)
    C14 0.0152(5) 0.0212(5) 0.0292(6) 0.0029(4) 0.0041(4) 0.0072(4)
_geom_special_details
;
 All esds (except the esd in the dihedral angle between two l.s. planes)
 are estimated using the full covariance matrix.  The cell esds are taken
 into account individually in the estimation of esds in distances, angles
 and torsion angles; correlations between esds in cell parameters are only
 used when they are defined by crystal symmetry.  An approximate (isotropic)
 treatment of cell esds is used for estimating esds involving l.s. planes.
;
loop_
    _geom_bond_atom_site_label_1
    _geom_bond_atom_site_label_2
    _geom_bond_site_symmetry_2
    _geom_bond_distance
    _geom_bond_publ_flag
    N1 C2 . 1.3156(14) ?
    N1 C8A . 1.3563(14) ?
    C2 O1 . 1.3463(13) ?
    C2 C3 . 1.4104(14) ?
    C3 C4 . 1.4032(14) ?
    C3 C10 . 1.4353(14) ?
    C4 C4A . 1.4130(14) ?
    C4 C11 . 1.4752(14) ?
    C4A C8A . 1.3971(15) ?
    C4A C5 . 1.5195(14) ?
    C5 C6 . 1.5252(15) ?
    C5 H5A . 0.9900 ?
    C5 H5B . 0.9900 ?
    C6 C7 . 1.5229(16) ?
    C6 H6A . 0.9900 ?
    C6 H6B . 0.9900 ?
    C7 C8 . 1.5246(16) ?
    C7 H7A . 0.9900 ?
    C7 H7B . 0.9900 ?
    C8 C8A . 1.5102(14) ?
    C8 H8A . 0.9900 ?
    C8 H8B . 0.9900 ?
    C9 O1 . 1.4427(12) ?
    C9 H9A . 0.9800 ?
    C9 H9B . 0.9800 ?
    C9 H9C . 0.9800 ?
    C10 N2 . 1.1492(15) ?
    S1 C14 . 1.7120(12) ?
    S1 C11 . 1.7314(11) ?
    C11 C12 . 1.3734(15) ?
    C12 C13 . 1.4177(15) ?
    C12 H12 . 0.9500 ?
    C13 C14 . 1.3586(17) ?
    C13 H13 . 0.9500 ?
    C14 H14 . 0.9500 ?
loop_
    _geom_angle_atom_site_label_1
    _geom_angle_atom_site_label_2
    _geom_angle_atom_site_label_3
    _geom_angle_site_symmetry_1
    _geom_angle_site_symmetry_3
    _geom_angle
    _geom_angle_publ_flag
    C2 N1 C8A . . 118.12(9) ?
    N1 C2 O1 . . 120.82(9) ?
    N1 C2 C3 . . 123.40(10) ?
    O1 C2 C3 . . 115.75(9) ?
    C4 C3 C2 . . 118.70(9) ?
    C4 C3 C10 . . 123.38(9) ?
    C2 C3 C10 . . 117.78(9) ?
    C3 C4 C4A . . 118.20(9) ?
    C3 C4 C11 . . 118.57(9) ?
    C4A C4 C11 . . 123.23(9) ?
    C8A C4A C4 . . 117.96(9) ?
    C8A C4A C5 . . 120.43(9) ?
    C4 C4A C5 . . 121.58(9) ?
    C4A C5 C6 . . 112.56(9) ?
    C4A C5 H5A . . 109.1 ?
    C6 C5 H5A . . 109.1 ?
    C4A C5 H5B . . 109.1 ?
    C6 C5 H5B . . 109.1 ?
    H5A C5 H5B . . 107.8 ?
    C7 C6 C5 . . 110.08(10) y
    C7 C6 H6A . . 109.6 ?
    C5 C6 H6A . . 109.6 ?
    C7 C6 H6B . . 109.6 ?
    C5 C6 H6B . . 109.6 ?
    H6A C6 H6B . . 108.2 ?
    C6 C7 C8 . . 110.00(9) y
    C6 C7 H7A . . 109.7 ?
    C8 C7 H7A . . 109.7 ?
    C6 C7 H7B . . 109.7 ?
    C8 C7 H7B . . 109.7 ?
    H7A C7 H7B . . 108.2 ?
    C8A C8 C7 . . 113.99(9) ?
    C8A C8 H8A . . 108.8 ?
    C7 C8 H8A . . 108.8 ?
    C8A C8 H8B . . 108.8 ?
    C7 C8 H8B . . 108.8 ?
    H8A C8 H8B . . 107.6 ?
    N1 C8A C4A . . 123.55(9) ?
    N1 C8A C8 . . 113.91(9) y
    C4A C8A C8 . . 122.53(10) ?
    O1 C9 H9A . . 109.5 ?
    O1 C9 H9B . . 109.5 ?
    H9A C9 H9B . . 109.5 ?
    O1 C9 H9C . . 109.5 ?
    H9A C9 H9C . . 109.5 ?
    H9B C9 H9C . . 109.5 ?
    C2 O1 C9 . . 117.45(8) ?
    N2 C10 C3 . . 176.95(11) ?
    C14 S1 C11 . . 92.23(5) ?
    C12 C11 C4 . . 127.16(10) ?
    C12 C11 S1 . . 110.13(8) ?
    C4 C11 S1 . . 122.68(8) ?
    C11 C12 C13 . . 113.28(10) ?
    C11 C12 H12 . . 123.4 ?
    C13 C12 H12 . . 123.4 ?
    C14 C13 C12 . . 112.56(10) ?
    C14 C13 H13 . . 123.7 ?
    C12 C13 H13 . . 123.7 ?
    C13 C14 S1 . . 111.79(8) ?
    C13 C14 H14 . . 124.1 ?
    S1 C14 H14 . . 124.1 ?
loop_
    _geom_torsion_atom_site_label_1
    _geom_torsion_atom_site_label_2
    _geom_torsion_atom_site_label_3
    _geom_torsion_atom_site_label_4
    _geom_torsion_site_symmetry_1
    _geom_torsion_site_symmetry_2
    _geom_torsion_site_symmetry_3
    _geom_torsion_site_symmetry_4
    _geom_torsion
    _geom_torsion_publ_flag
    C8A N1 C2 O1 . . . . 179.60(9) ?
    C8A N1 C2 C3 . . . . -2.09(15) ?
    N1 C2 C3 C4 . . . . 2.08(16) ?
    O1 C2 C3 C4 . . . . -179.53(9) ?
    N1 C2 C3 C10 . . . . -173.74(9) ?
    O1 C2 C3 C10 . . . . 4.65(14) ?
    C2 C3 C4 C4A . . . . 0.13(15) ?
    C10 C3 C4 C4A . . . . 175.70(9) ?
    C2 C3 C4 C11 . . . . 179.62(9) ?
    C10 C3 C4 C11 . . . . -4.81(15) ?
    C3 C4 C4A C8A . . . . -2.10(15) ?
    C11 C4 C4A C8A . . . . 178.44(9) ?
    C3 C4 C4A C5 . . . . 176.16(10) ?
    C11 C4 C4A C5 . . . . -3.30(16) ?
    C8A C4A C5 C6 . . . . 18.12(15) y
    C4 C4A C5 C6 . . . . -160.09(10) ?
    C4A C5 C6 C7 . . . . -50.80(13) y
    C5 C6 C7 C8 . . . . 63.65(13) y
    C6 C7 C8 C8A . . . . -42.62(14) y
    C2 N1 C8A C4A . . . . -0.11(15) ?
    C2 N1 C8A C8 . . . . -178.79(9) ?
    C4 C4A C8A N1 . . . . 2.20(16) ?
    C5 C4A C8A N1 . . . . -176.07(10) ?
    C4 C4A C8A C8 . . . . -179.22(9) ?
    C5 C4A C8A C8 . . . . 2.50(16) y
    C7 C8 C8A N1 . . . . -171.09(10) ?
    C7 C8 C8A C4A . . . . 10.21(15) y
    N1 C2 O1 C9 . . . . 9.04(14) ?
    C3 C2 O1 C9 . . . . -169.39(9) ?
    C3 C4 C11 C12 . . . . -44.17(16) ?
    C4A C4 C11 C12 . . . . 135.29(12) ?
    C3 C4 C11 S1 . . . . 133.63(9) ?
    C4A C4 C11 S1 . . . . -46.91(14) ?
    C14 S1 C11 C12 . . . . 0.06(9) ?
    C14 S1 C11 C4 . . . . -178.08(9) ?
    C4 C11 C12 C13 . . . . 178.59(10) ?
    S1 C11 C12 C13 . . . . 0.56(12) ?
    C11 C12 C13 C14 . . . . -1.09(14) ?
    C12 C13 C14 S1 . . . . 1.11(13) ?
    C11 S1 C14 C13 . . . . -0.68(9) ?
loop_
    _geom_hbond_atom_site_label_D
    _geom_hbond_atom_site_label_H
    _geom_hbond_atom_site_label_A
    _geom_hbond_site_symmetry_A
    _geom_hbond_distance_DH
    _geom_hbond_distance_HA
    _geom_hbond_distance_DA
    _geom_hbond_angle_DHA
    _geom_hbond_publ_flag
    C12 H12 N1 3_666 0.95 2.65 3.3499(14) 131.2 yes
    C13 H13 N2 3_766 0.95 2.63 3.3503(14) 133.4 yes
_shelx_space_group_comment
;
The symmetry employed for this shelxl refinement is uniquely defined
by the following loop, which should always be used as a source of
symmetry information in preference to the above space-group names.
They are only intended as comments.
;
_shelx_estimated_absorpt_T_min     0.815
_shelx_estimated_absorpt_T_max     0.939
_shelx_hkl_file
;
   0   0   1-6.92245 12.9657  15
   0   0   1-7.87816 14.9429  12
   0   0  -1 13.7927 16.4599  20
   0   0   1 11.2215 15.6286  21
   0   0   2 8499.22 317.626  12
   0   0  -2 9134.46 312.585  22
   0   0  -2 8888.50 318.436  20
   0   0   2 8915.57 319.060  21
   0   0   3 60.9326 43.9807  36
   0   0   3 10.7300 31.5427  30
   0   0  -3 46.9769 36.9633  22
   0   0  -3 25.3837 46.5326  20
   0   0   3-4.31502 48.1929  21
   0   0  -3 53.2564 37.7390  11
   0   0   4 117562. 3732.88  36
   0   0   4 113266. 3735.70  31
   0   0  -4 103647. 3726.79  11
   0   0   4 113473. 3730.24   9
   0   0   4 112436. 3734.84  21
   0   0  -4 110966. 3720.21  22
   0   0  -4 111268. 3734.03  20
   0   0   4 107783. 3724.16  18
   0   0   5-21.3375 51.6170  36
   0   0   5-23.2945 57.7705  31
   0   0   5-21.2691 47.9174   9
   0   0   5 18.8167 51.8179  18
   0   0  -5-10.9591 41.1620  22
   0   0  -5 30.0802 57.8193  20
   0   0   5-7.65053 57.7431  21
   0   0   6 924.256 102.743  31
   0   0   6 1069.30 98.3900  36
   0   0  -6 1008.27 90.4867  48
   0   0   6 898.595 97.9149  40
   0   0   6 976.062 49.0908  63
   0   0   6 847.625 86.4933  18
   0   0   6 759.378 89.3557   9
   0   0   6 949.315 100.179  21
   0   0  -6 1033.19 82.7650  22
   0   0  -6 916.464 96.8923  20
   0   0   7-32.1863 65.8050  36
   0   0  -7 27.5744 55.5651  48
   0   0   7 23.5112 66.7546  40
   0   0   7 59.6091 77.1877  31
   0   0   7 31.2124 25.1008  63
   0   0  -7 58.0775 65.4070  20
   0   0  -7 8.03919 42.9063  22
   0   0   7-10.9941 48.3592   9
   0   0   7-11.7478 67.8129  21
   0   0   7-47.7571 55.5778  18
   0   0   8 12699.5 440.984  63
   0   0  -8 12905.6 447.668  95
   0   0   8 12124.3 532.936  37
   0   0   8 12802.9 534.150  40
   0   0   8 12262.1 519.496  36
   0   0  -8 13005.5 508.488  48
   0   0   8 13045.5 537.040  31
   0   0   8 11434.2 517.485   9
   0   0   8 13418.4 515.603  18
   0   0  -8 12529.5 529.065  20
   0   0  -9 66.4559 74.0844  20
   0   0   9-31.2821 57.3309   9
   0   0   9-52.4990 55.2715  18
   0   0   9-2.64914 26.1997  63
   0   0  -9-10.5946 29.1757 175
   0   0  -9 3.44135 30.4831 179
   0   0  -9 38.5454 33.3946 133
   0   0  -9-16.0295 29.3538 126
   0   0   9 16.7252 82.2490  40
   0   0   9 16.9339 77.5249  31
   0   0  -9 12.1284 54.8084  48
   0   0   9-17.7204 76.8529  50
   0   0   9 52.3921 84.9226  37
   0   0  -9-25.3841 30.4175  92
   0   0  -9 21.6775 35.3363  95
   0   0  10 7260.42 374.365  24
   0   0  10 6582.92 248.954  63
   0   0 -10 6850.21 255.257  78
   0   0 -10 6792.44 257.992 179
   0   0 -10 6470.68 256.711 133
   0   0 -10 6877.52 255.769 126
   0   0 -10 6294.15 316.175  48
   0   0  10 6273.92 361.616  50
   0   0  10 6592.73 360.117  31
   0   0  10 6705.82 365.603  37
   0   0  10 7044.68 368.094  40
   0   0 -10 7202.40 260.506  87
   0   0 -10 6876.06 259.691  95
   0   0  11 44.0110 73.9258  24
   0   0 -11-30.1132 35.9581 179
   0   0 -11 11.5656 34.3830  78
   0   0 -11-17.3900 40.9395 133
   0   0 -11-15.5251 34.1447 126
   0   0  11-44.6685 100.929  37
   0   0  11 9.04219 41.1307  55
   0   0  11-22.5946 93.6988  50
   0   0 -11-18.0062 43.0277  95
   0   0 -11 4.41104 37.1529  87
   0   0  12 5821.79 370.044  24
   0   0 -12 6791.37 267.038 179
   0   0 -12 6533.37 259.016 141
   0   0 -12 6789.65 263.259 150
   0   0 -12 6984.19 262.984  78
   0   0  12 7106.11 259.324 123
   0   0 -12 6988.18 268.376 136
   0   0 -12 6996.14 263.956 126
   0   0 -12 7061.96 266.111 122
   0   0 -12 6926.71 268.012 133
   0   0 -12 7427.70 271.281  87
   0   0 -12 7232.06 271.627  95
   0   0  12 6847.23 270.502  55
   0   0  12 6634.81 388.270  37
   0   0  12 7470.32 403.868  50
   0   0  12 7272.25 407.346  28
   0   0  13 22.6620 40.4229  55
   0   0  13-89.9787 100.308  50
   0   0  13-74.6410 96.5140  28
   0   0  13 45.1912 87.6514  37
   0   0 -13 31.5229 37.0583 180
   0   0 -13-8.24685 35.2534 179
   0   0  13-10.5603 30.7523 174
   0   0 -13 17.4791 38.7084 143
   0   0 -13 13.8495 32.0074 150
   0   0 -13 4.48225 40.6453  72
   0   0 -13 31.5651 31.4912  78
   0   0 -13 16.7065 35.3122 136
   0   0 -13 16.6265 38.5453 133
   0   0 -13-3.83337 33.7239 122
   0   0 -13 7.10864 31.9139 126
   0   0  13 9.79505 29.9928 107
   0   0 -13 44.3307 42.9923  95
   0   0 -13 25.2742 40.7351  87
   0   0  14 1258.43 153.846  51
   0   0  14 1505.23 83.9561  55
   0   0 -14 1603.41 84.7883 180
   0   0 -14 1711.41 86.4610 143
   0   0 -14 1497.06 73.7755  78
   0   0  14 1587.82 85.2331  68
   0   0 -14 1536.84 74.3404 126
   0   0 -14 1503.48 81.1607 136
   0   0 -14 1488.21 77.6262 122
   0   0  14 1452.94 71.8268 107
   0   0 -14 1511.03 81.7705  87
   0   0 -14 1578.85 86.6484  95
   0   0  15-6.06106 28.1896  55
   0   0 -15 14.9115 30.4514 180
   0   0 -15-11.6009 28.2861 143
   0   0  15 3.14013 29.9259  74
   0   0  15 12.2062 28.3850  68
   0   0 -15-4.25531 17.4389 122
   0   0  15 2.49643 25.8816 121
   0   0 -15 31.4020 27.3326 136
   0   0 -15 10.6870 24.0714 108
   0   0 -15-8.80560 31.6243  95
   0   0  16 28068.3 963.898 121
   0   0  16 29816.4 971.401  74
   0   0 -16 28885.1 969.653 143
   0  -1   0 7.72688 24.4102  17
   0  -1   0 44.4678 24.6667   3
   0   1   0-4.07959 23.8842   1
   0  -1  -1 66484.3 2267.45  22
   0  -1   1 68271.0 2259.62  14
   0  -1   1 68206.3 2263.52   3
   0  -1   1 68993.3 2261.50  10
   0   1  -1 68232.0 2259.98  23
   0  -1  -1 67140.3 2267.45  17
   0   1   1 68084.4 2263.54   1
   0  -1   1 65855.9 2260.91  28
   0   1  -2 5885.72 219.768  20
   0   1  -2 5849.66 217.262  23
   0  -1  -2 5820.12 212.590   3
   0  -1   2 5846.23 212.048   3
   0  -1   2 6188.33 225.739  11
   0  -1  -2 5935.03 219.439   9
   0   1   2 5757.20 224.845  15
   0  -1   2 5861.14 210.899  10
   0  -1  -2 5858.64 216.874  33
   0   1   2 5577.58 224.802  37
   0  -1   3 64191.1 2124.55  10
   0   1   3 61859.0 2145.35  15
   0  -1   3 65790.0 2148.19  12
   0  -1  -3 62043.4 2139.55   9
   0  -1   3 63743.4 2130.89  26
   0   1  -3 62880.5 2142.93  20
   0  -1   3 63323.1 2145.76  11
   0  -1  -3 63970.9 2145.67  22
   0   1   3 62994.5 2144.14  31
   0   1   3 63683.6 2147.92  37
   0  -1  -4 823.904 74.7850  22
   0   1   4 850.517 78.0195  15
   0  -1  -4 835.699 79.3354  20
   0   1  -4 799.913 75.9593  20
   0   1  -4 812.706 55.3649  22
   0  -1  -4 762.179 61.6863  11
   0  -1   4 846.112 50.8099  10
   0   1  -4 828.657 42.8768  16
   0  -1   4 752.637 83.8358  12
   0  -1   4 841.718 56.0356  26
   0   1   4 760.457 77.1800  24
   0   1   4 783.544 40.2464  16
   0   1   4 913.655 82.1093  37
   0   1   4 978.939 81.2168  31
   0  -1   4 819.725 74.0082  30
   0   1  -4 810.050 77.4042  48
   0  -1   4 798.718 60.0677  38
   0  -1  -5 1901.57 119.239  20
   0   1  -5 1484.14 88.0908  22
   0  -1  -5 1920.26 113.855  22
   0  -1   5 1757.08 121.167  12
   0   1  -5 1677.56 117.586  20
   0  -1   5 1698.95 79.5600  10
   0   1   5 1824.42 119.453  24
   0  -1   5 1993.61 130.092  21
   0   1  -5 1683.54 112.826  48
   0   1   5 1603.01 117.014  37
   0  -1   5 1599.15 105.872  44
   0  -1   5 1833.74 112.417  40
   0   1   5 1561.68 114.835  31
   0   1   5 1679.00 124.012  40
   0  -1   5 1600.87 106.268  30
   0   1  -6 4295.39 211.974  20
   0  -1  -6 4284.43 203.561  22
   0  -1  -6 3932.09 207.035  20
   0  -1   6 3834.44 154.039  10
   0   1  -6 3973.64 172.643  22
   0  -1   6 3910.83 213.072  21
   0   1   6 4212.95 211.148  24
   0  -1   6 3814.36 196.522  40
   0  -1   6 4075.77 190.520  44
   0  -1   6 3688.41 188.233  30
   0   1   6 4223.83 211.164  31
   0  -1   6 4484.93 213.880  36
   0   1   6 4135.56 214.901  40
   0   1   6 3903.20 208.023  37
   0   1  -6 3980.33 199.475  48
   0   1   6 3886.11 148.990  63
   0  -1   7 8499.89 363.542   9
   0   1  -7 7604.98 316.335  22
   0   1  -7 8032.36 363.403  20
   0  -1  -7 8193.43 363.391  20
   0   1   7 8409.59 360.818  18
   0   1   7 8379.43 369.112  24
   0  -1   7 8535.99 372.590  21
   0   1  -7 8093.73 349.014  48
   0  -1   7 8280.74 334.535  44
   0   1   7 8904.40 377.114  40
   0  -1   7 8284.38 369.162  31
   0   1   7 8118.12 362.712  31
   0   1   7 7819.29 366.603  37
   0  -1   7 8361.42 354.584  40
   0  -1   7 7805.77 367.879  28
   0  -1   7 8566.47 367.247  36
   0   1   7 7981.30 289.822  63
   0  -1  -8 182.267 33.9605  86
   0   1  -8 255.603 38.9035  87
   0   1  -8 272.014 39.6419  95
   0   1  -8 238.661 35.5809  78
   0   1   8 259.318 34.3997  63
   0  -1   8 114.521 74.6206  50
   0  -1   8 283.050 93.9811  28
   0  -1   8 225.616 89.9230  31
   0   1   8 231.601 85.8164  40
   0  -1   8 271.482 80.2417  40
   0   1   8 286.361 94.7274  37
   0   1  -8 311.956 71.3484  48
   0  -1  -8 308.320 62.7895  48
   0  -1   8 195.584 74.9719  36
   0  -1   8 283.881 89.3298  21
   0   1  -8 203.889 75.9010  20
   0   1   8 207.059 81.5162  24
   0  -1  -8 186.295 78.3058  20
   0  -1   8 155.554 67.6427   9
   0   1   8 290.186 75.3118  18
   0  -1   9 50.9236 84.4387  50
   0   1   9 54.3793 89.1788  40
   0  -1   9 76.2487 71.6312  40
   0   1   9 106.714 86.5273  37
   0  -1   9 144.854 78.3095  36
   0  -1   9-18.6708 78.6714  28
   0  -1   9 52.8166 82.6828  31
   0   1   9 18.6756 82.1867  28
   0   1   9 147.762 90.8689  50
   0   1  -9 13.6126 59.0964  48
   0  -1  -9 132.223 56.0249  48
   0  -1  -9 16.8922 67.8778  20
   0  -1   9 99.3905 60.7752   9
   0   1   9 52.3205 71.2332  24
   0   1  -9 51.6778 74.7550  20
   0   1   9 136.886 66.9513  18
   0  -1   9-17.4693 78.9881  21
   0  -1  -9 63.2907 29.5235 179
   0   1  -9 108.616 36.5839 179
   0  -1  -9 59.1496 27.6078 162
   0   1  -9 94.4738 36.9507 176
   0   1  -9 75.8745 30.3205 175
   0   1  -9 93.9838 29.7909 154
   0  -1  -9 144.490 31.3971 156
   0   1   9 44.9569 27.2767 161
   0  -1  -9 117.869 37.2162 147
   0   1   9 105.420 31.0286  63
   0   1  -9 112.840 33.2862  78
   0   1  -9 46.8435 33.2037 137
   0   1  -9 74.1701 28.0256 126
   0   1  -9 67.6023 34.9967 133
   0  -1  -9 85.1266 33.9056 133
   0  -1  -9 120.638 36.5111 137
   0  -1  -9 59.9939 32.3170 126
   0   1  -9 82.5184 32.3003 140
   0   1  -9 71.5352 25.6827 113
   0   1  -9 92.1557 28.4473 115
   0  -1  -9 55.2471 34.2510  86
   0   1  -9 90.0933 37.1738  95
   0   1  -9 50.5976 35.4465  87
   0  -1  -9 82.0645 31.6670  92
   0   1  10 63.6436 100.834  50
   0  -1  10 69.5099 81.6268  40
   0   1  10 150.968 86.6497  28
   0  -1  10 17.9993 81.3961  36
   0  -1  10 102.248 87.4657  37
   0  -1  10 150.570 40.7798  55
   0  -1  10 43.1312 86.6448  28
   0   1  10 61.2301 86.0052  37
   0  -1  10 19.5188 84.7068  50
   0   1  10-41.3469 85.7853  40
   0  -1  10 20.0789 87.1346  31
   0   1  10 118.643 77.6536  18
   0  -1  10 18.8832 63.5092   9
   0   1  10 79.9266 70.3160  24
   0  -1 -10 193.748 92.0984  20
   0   1 -10 123.654 37.6204 179
   0  -1 -10 64.3768 34.5842 179
   0   1 -10 119.374 36.0979 175
   0  -1 -10 100.381 29.0379 156
   0   1  10 99.8585 31.7364 161
   0   1 -10 70.3980 31.3300 150
   0   1 -10 112.281 33.4080 154
   0   1  10 72.3699 33.9365  63
   0   1 -10 111.757 36.9672  78
   0  -1 -10 140.104 41.9827  72
   0  -1 -10 71.4011 38.2582 126
   0  -1 -10 105.581 35.8519 137
   0   1 -10 61.8177 35.4922 137
   0   1 -10 95.4831 32.2203 126
   0   1 -10 76.9197 36.7157 133
   0   1  10 86.9989 30.2849 125
   0  -1 -10 68.2685 35.7010 133
   0   1 -10 68.1574 27.4722 113
   0   1 -10 119.530 30.9148 115
   0  -1 -10 126.866 44.0566  95
   0   1 -10 93.7573 38.1566  87
   0  -1 -10 108.740 35.4824  92
   0   1 -10 90.1470 40.4156  95
   0  -1 -11 6383.86 347.530  20
   0   1  11 5593.35 341.693  24
   0  -1 -11 5764.97 232.152 179
   0   1  11 5807.32 231.965 174
   0   1 -11 6320.88 238.397 179
   0   1  11 6074.99 230.953 161
   0   1 -11 5447.17 226.288 150
   0  -1 -11 5874.75 225.587 156
   0   1  11 6265.35 230.569  63
   0   1 -11 6195.83 233.179  78
   0  -1 -11 6107.85 231.313  78
   0  -1 -11 6303.44 239.006  72
   0   1 -11 6219.75 235.373 122
   0   1 -11 5850.60 236.078 137
   0  -1 -11 6215.14 234.191 136
   0   1 -11 5959.77 235.926 133
   0   1 -11 5847.55 226.852 126
   0  -1 -11 6007.38 234.669 126
   0  -1 -11 5828.02 236.242 137
   0  -1 -11 5471.87 233.071 133
   0  -1  11 6052.40 351.231  50
   0  -1  11 5543.48 347.248  31
   0  -1  11 5403.91 339.793  37
   0   1  11 6118.81 354.990  40
   0  -1  11 6119.40 236.539  55
   0   1  11 5530.96 344.631  37
   0   1  11 6188.93 360.173  50
   0   1  11 5950.30 236.903  55
   0  -1  11 6543.18 368.339  28
   0   1  11 6966.85 378.758  28
   0   1 -11 6269.92 238.318  95
   0  -1 -11 6113.23 238.590  95
   0   1 -11 6058.19 236.628  87
   0  -1  12 46.5023 78.1687  24
   0   1  12 90.4576 87.7758  24
   0   1  12 120.874 38.0614 174
   0   1 -12 119.671 39.7532 179
   0   1 -12 81.0999 43.2228 180
   0  -1 -12 111.524 36.4619 179
   0   1 -12 61.9361 31.3476 150
   0   1  12 43.3111 32.0041 161
   0  -1 -12 141.551 44.2646  72
   0  -1 -12 88.9121 36.1565  78
   0   1 -12 40.0539 34.8741  78
   0  -1 -12 103.089 37.5137 136
   0  -1 -12 129.283 39.3208 126
   0   1 -12 82.2611 29.9900 126
   0   1  12 114.816 35.8383 123
   0   1 -12 121.467 45.0800 133
   0   1 -12 106.165 39.8606 122
   0  -1 -12 96.2542 42.2949 133
   0   1 -12 151.593 44.0121  95
   0  -1 -12 135.462 43.5178  87
   0  -1 -12 150.409 47.2163  95
   0   1 -12 8.95993 37.5676  87
   0  -1  12 124.599 94.9728  28
   0  -1  12-44.2441 102.612  50
   0   1  12 74.3936 92.7438  28
   0  -1  12 70.1820 95.5336  37
   0   1  12 96.7055 109.295  50
   0  -1  12 85.8984 41.3728  55
   0   1  12 95.6202 43.8804  55
   0   1  12 69.9994 93.7373  37
   0  -1  13 501.875 113.495  50
   0  -1  13 504.854 131.430  28
   0  -1  13 417.376 51.6567  55
   0   1  13 475.194 120.207  28
   0   1  13 388.510 50.5949  55
   0   1  13 438.324 116.763  50
   0  -1  13 449.851 107.750  37
   0   1 -13 441.482 52.1340 180
   0  -1 -13 420.240 52.1604 180
   0   1  13 470.990 46.2921 174
   0   1 -13 358.628 47.9361 179
   0  -1  13 380.054 41.6533 174
   0   1 -13 377.645 36.8834 150
   0   1 -13 507.928 53.2818 143
   0   1 -13 346.737 41.2308 141
   0  -1 -13 468.162 48.3705 150
   0  -1 -13 388.266 50.0454 143
   0  -1 -13 410.634 42.6683  78
   0   1 -13 474.158 46.9027  78
   0  -1 -13 493.774 54.4656  72
   0   1 -13 445.241 48.5815 122
   0  -1 -13 399.628 46.6333 136
   0   1 -13 393.241 50.9846 136
   0  -1 -13 409.995 47.6296 126
   0   1 -13 445.692 52.1358 133
   0   1  13 353.726 42.8077 123
   0   1 -13 374.117 35.2736 126
   0  -1 -13 393.686 44.7740 122
   0   1 -13 423.214 44.4047 108
   0   1  13 382.353 46.4046 107
   0   1 -13 518.990 53.9436  95
   0  -1 -13 380.407 48.3889  87
   0   1 -13 506.189 51.8000  87
   0  -1 -13 497.363 52.6950  95
   0  -1  14 333.867 94.0798  37
   0   1  14 305.537 91.3889  51
   0  -1  14 397.905 43.7945  55
   0   1  14 344.196 45.6989  55
   0  -1  14 379.544 98.9719  51
   0   1 -14 369.148 46.2896 180
   0   1  14 299.147 34.5729 174
   0   1 -14 361.663 38.0613 165
   0  -1 -14 398.415 44.7763 180
   0   1 -14 379.946 44.8335 179
   0  -1 -14 323.631 38.9333 150
   0   1 -14 325.107 43.7230 143
   0  -1 -14 395.120 43.6138 143
   0   1  14 301.433 44.3047  68
   0   1 -14 352.849 37.9469  78
   0  -1  14 369.436 47.4801  68
   0  -1 -14 405.876 45.9280  72
   0  -1 -14 323.603 39.3916 136
   0  -1 -14 361.994 40.7424 126
   0   1 -14 360.992 43.7544 133
   0   1  14 374.665 37.6474 123
   0  -1 -14 316.821 37.5167 122
   0   1 -14 421.153 47.3603 136
   0   1 -14 422.707 42.6788 122
   0   1 -14 419.791 39.1182 108
   0   1  14 408.158 41.0613 107
   0  -1 -14 315.593 43.5142  95
   0  -1 -14 401.817 44.8923  87
   0   1 -14 397.023 47.5797  95
   0   1  15 221.783 35.4351  55
   0  -1 -15 227.851 33.3474 180
   0   1 -15 282.688 37.5086 180
   0   1 -15 260.321 35.3415 143
   0  -1 -15 280.925 34.1632 143
   0   1  15 239.111 36.7453  68
   0   1  15 246.603 35.1210  74
   0  -1  15 302.569 38.0121  74
   0  -1  15 324.771 37.6184  68
   0   1 -15 244.651 33.3551 124
   0   1  15 257.749 34.3479 121
   0  -1 -15 281.415 30.2302 126
   0  -1  15 312.871 28.4883 121
   0   1 -15 249.253 33.5094 136
   0  -1 -15 296.893 32.9781 108
   0   1  15 259.613 27.9131 107
   0   1 -15 273.790 27.8980 108
   0  -1 -15 283.024 37.6860  95
   0   1  16 1130.66 52.4737 121
   0   1 -16 1064.86 52.3932 136
   0  -1  16 1189.13 55.9499  74
   0  -1  16 1067.17 54.0141  96
   0  -1 -16 1163.41 55.0454  95
   0   1  16 1202.27 54.4896  96
   0  -1 -16 1098.21 51.7395 143
   0   1 -16 1100.61 54.0040 143
   0   1  16 1209.80 56.4637 146
   0  -2   0 175.058 50.2172   3
   0  -2   0 59.6124 45.5287  17
   0   2   0 129.086 48.9470   1
   0  -2   0 41.8214 45.8955  33
   0   2   1 105838. 3600.11  25
   0   2  -1 109185. 3618.88  10
   0  -2  -1 107277. 3621.95  17
   0   2   1 108282. 3616.72  19
   0  -2   1 110298. 3615.80  14
   0   2   1 108036. 3620.42  15
   0  -2   1 105461. 3621.62   3
   0   2   1 108423. 3620.56   1
   0  -2   1 112441. 3620.38  33
   0  -2  -2 79860.1 2650.90   3
   0   2   2 79275.4 2650.59  19
   0  -2  -2 81739.4 2658.93  17
   0  -2   2 78937.8 2640.65  14
   0  -2   2 79114.4 2649.30   3
   0   2  -2 78639.7 2642.05  23
   0   2  -2 77210.6 2645.75  10
   0  -2  -2 78714.6 2655.01  33
   0  -2   2 77464.8 2644.02  28
   0   2   2 79664.7 2650.14  32
   0   2   2 77076.0 2652.02  40
   0  -2   2 78786.4 2646.12  33
   0  -2   3 59880.9 1994.47   3
   0   2  -3 59963.7 1993.96  23
   0   2   3 58659.4 2011.14  15
   0  -2   3 59026.1 1983.46  14
   0  -2  -3 58782.9 1995.12   3
   0  -2  -3 57984.0 2000.81   9
   0  -2   3 59859.5 2002.40  26
   0  -2   3 58888.2 1989.61  10
   0  -2   3 57813.8 1987.79  33
   0  -2  -3 57727.0 2001.91  33
   0  -2   3 59405.7 2002.70  28
   0  -2  -3 59827.1 1997.12  41
   0   2   3 59752.5 2010.58  40
   0  -2  -4 14562.4 491.520  59
   0   2   4 14069.1 490.912  63
   0   2   4 14941.9 543.252  15
   0  -2  -4 14491.8 529.139   9
   0   2  -4 14569.8 530.694  20
   0   2   4 14958.2 541.900  24
   0  -2   4 14275.9 509.768  10
   0  -2   4 14991.4 526.734  26
   0  -2   4 15067.0 544.384  12
   0  -2   4 14575.6 502.210  14
   0  -2   4 14644.8 541.649  11
   0  -2  -4 14661.1 501.683  26
   0   2   4 14253.7 543.211  37
   0  -2  -4 14156.7 523.202  49
   0  -2  -4 13975.2 495.566  29
   0  -2   4 14989.1 538.201  28
   0  -2  -4 14406.9 516.541  41
   0   2  -4 14723.6 539.587  48
   0   2   4 14448.6 544.134  40
   0  -2   4 14060.3 513.124  41
   0  -2   4 13846.7 503.475  33
   0  -2   4 14247.8 511.897  40
   0  -2   4 14752.3 529.790  38
   0   2   5 12248.2 430.881  64
   0   2  -5 12468.0 432.832  72
   0   2   5 12670.8 433.395  63
   0  -2   5 12385.7 448.298  10
   0   2  -5 12175.5 443.293  22
   0  -2   5 12145.5 437.515  14
   0  -2  -5 12076.4 461.381  11
   0   2   5 12553.7 445.405  16
   0   2   5 12875.4 492.779  24
   0   2  -5 12870.1 484.701  20
   0   2   5 13292.2 496.579  15
   0  -2   5 12917.0 500.774  12
   0  -2  -5 12963.3 488.129  20
   0   2  -5 12610.2 448.870  16
   0  -2   5 13117.2 469.111  26
   0   2   5 12956.0 493.954  37
   0  -2   5 13123.6 488.801  30
   0  -2  -5 12868.2 472.424  49
   0  -2   5 12529.3 464.732  40
   0   2  -5 12751.6 489.515  48
   0  -2   5 13329.3 492.914  28
   0  -2   5 13368.0 475.739  38
   0   2  -6 2279.11 98.5588  72
   0   2   6 2438.53 94.5475  64
   0   2   6 2386.93 98.7549  63
   0   2   6 2309.84 155.798  24
   0  -2  -6 2359.76 152.926  20
   0   2  -6 2308.02 105.062  22
   0  -2   6 2441.57 165.822  12
   0   2  -6 2142.65 96.6107  16
   0   2  -6 2969.13 159.426  20
   0  -2   6 2455.34 156.913  28
   0  -2   6 2232.11 134.588  40
   0  -2   6 2216.84 130.094  38
   0  -2   6 2015.18 143.319  30
   0   2   6 2736.76 167.258  37
   0   2  -6 2650.78 158.538  48
   0  -2   6 2141.05 142.839  44
   0  -2  -7 1200.75 63.6088  79
   0   2  -7 1201.39 64.7420  78
   0   2  -7 1244.30 65.7191  72
   0   2   7 1243.67 65.4927  63
   0  -2   7 1099.80 122.460  28
   0   2   7 1235.99 123.303  37
   0  -2   7 1143.22 111.516  30
   0  -2   7 1195.59 112.378  50
   0   2  -7 1081.51 116.167  48
   0   2   7 1146.35 124.526  40
   0  -2   7 1341.33 105.885  40
   0  -2   7 1107.34 107.482  44
   0   2   7 1318.35 124.258  24
   0  -2  -7 1034.90 111.727  20
   0  -2   7 1505.59 138.069  21
   0   2  -7 1328.22 121.944  20
   0  -2   8 927.546 105.494  44
   0  -2   8 1146.82 123.513  50
   0  -2   8 1125.01 131.815  28
   0   2   8 1041.25 137.166  40
   0   2   8 975.448 118.263  28
   0  -2   8 1041.90 105.665  40
   0   2   8 1239.08 136.990  37
   0  -2   8 1246.79 136.011  36
   0  -2   8 1080.13 128.969  21
   0   2   8 1055.27 120.125  24
   0  -2  -8 1023.90 116.863  20
   0   2   8 1095.91 123.697  18
   0  -2  -8 1070.32 63.2182 162
   0   2  -8 1030.88 64.0101 176
   0   2   8 980.268 61.1641 174
   0   2  -8 1015.37 65.9109 166
   0  -2  -8 1071.81 64.4416 156
   0   2  -8 1113.37 62.7589 154
   0  -2  -8 940.812 62.5290 147
   0  -2  -8 1039.35 66.9206 151
   0   2  -8 1329.13 66.7830  78
   0   2   8 1095.12 63.0724  63
   0   2  -8 1118.22 64.8723  72
   0   2  -8 950.902 59.9401 140
   0   2  -8 1167.18 66.2058 133
   0  -2  -8 1163.55 63.7800 137
   0   2  -8 941.459 61.9535 122
   0  -2  -8 1067.94 63.9470 133
   0   2  -8 1056.32 61.3719 137
   0   2  -8 1121.59 61.8839 115
   0   2  -8 1004.81 59.3075 113
   0  -2  -8 985.579 58.7092 119
   0   2  -8 993.680 63.2938  95
   0  -2  -8 1074.92 62.4324  86
   0   2  -8 1085.68 65.4549  87
   0  -2  -8 1066.87 64.3113  99
   0  -2   9 4339.16 182.789  55
   0  -2   9 5282.82 294.821  31
   0  -2   9 4471.32 264.143  50
   0  -2   9 4584.63 287.931  28
   0  -2   9 4518.18 248.688  40
   0   2   9 4918.87 290.392  37
   0  -2   9 4671.75 281.243  36
   0   2   9 4842.79 283.140  28
   0   2   9 5097.26 300.630  40
   0  -2   9 4881.04 285.697  21
   0   2   9 5295.55 288.630  24
   0  -2  -9 4862.12 275.937  20
   0   2   9 5253.87 286.203  18
   0  -2   9 4004.12 265.774   9
   0  -2  -9 4403.93 181.413 179
   0   2  -9 5052.31 190.240 179
   0   2  -9 4836.60 182.040 175
   0   2  -9 4805.72 188.973 176
   0   2   9 4696.03 186.519 174
   0  -2  -9 4616.15 185.445 156
   0   2  -9 4473.38 178.282 150
   0  -2  -9 4532.23 185.905 147
   0   2  -9 4859.62 186.328 154
   0  -2  -9 4804.18 189.907 151
   0   2   9 4754.94 185.322 161
   0   2  -9 4670.80 186.742  72
   0   2   9 4869.16 186.475  63
   0   2  -9 4426.58 184.551  78
   0   2  -9 4735.83 186.036 137
   0  -2  -9 4484.82 180.940 136
   0  -2  -9 4653.19 186.205 137
   0   2  -9 4791.27 185.702 140
   0  -2  -9 4576.82 186.117 133
   0   2  -9 4926.15 187.973 122
   0   2  -9 4782.52 187.498 133
   0   2  -9 4784.14 184.057 115
   0   2  -9 4549.87 181.418 113
   0  -2  -9 4813.87 186.569  86
   0  -2  -9 4628.87 182.957  92
   0   2  -9 4773.37 188.102  95
   0   2  -9 4718.25 187.762  87
   0  -2  10 2833.85 213.351  50
   0  -2  10 3195.97 236.525  28
   0   2  10 3371.27 248.021  40
   0   2  10 3004.02 227.352  28
   0  -2  10 3035.56 131.021  55
   0  -2  10 2993.71 225.077  36
   0  -2  10 3236.90 233.606  31
   0  -2  10 2681.64 219.472  21
   0  -2 -10 3156.13 224.223  20
   0   2  10 2855.07 219.398  24
   0   2  10 3341.52 225.864  18
   0   2 -10 2969.99 134.885 176
   0   2  10 2904.32 131.134 174
   0   2 -10 2806.89 126.165 175
   0   2 -10 3157.21 137.148 179
   0  -2 -10 2726.91 127.134 179
   0  -2 -10 2737.25 127.672 156
   0   2  10 2965.07 130.537 161
   0   2 -10 3042.52 124.925 150
   0  -2 -10 3081.93 136.445 151
   0   2 -10 3012.39 131.844 154
   0   2 -10 3129.41 131.976 140
   0   2 -10 2968.53 132.038  78
   0   2  10 2906.90 131.666  63
   0   2 -10 3013.32 133.428 122
   0  -2 -10 3065.68 133.433 137
   0   2 -10 2950.09 134.534 133
   0   2 -10 2887.00 131.573 137
   0  -2 -10 2847.75 126.714 136
   0  -2 -10 2883.86 133.643 126
   0   2  10 2898.82 128.136 125
   0   2 -10 2900.99 125.946 113
   0   2 -10 3006.60 129.825 115
   0  -2 -10 2988.16 128.310  92
   0   2 -10 2931.02 132.843  87
   0   2 -10 2894.90 133.947  95
   0  -2 -10 2995.90 132.019  86
   0  -2  11 6598.37 378.976  31
   0  -2  11 7018.70 261.536  55
   0  -2  11 7383.65 375.373  50
   0  -2  11 6912.76 390.797  28
   0   2  11 6579.28 379.366  28
   0  -2  11 6827.25 371.138  36
   0   2  11 7033.09 268.042  55
   0  -2 -11 7210.28 381.872  20
   0   2  11 6751.47 366.335  18
   0   2  11 7215.11 382.740  24
   0   2 -11 6691.18 264.618 179
   0   2  11 6824.06 261.624 174
   0   2 -11 6485.86 259.950 154
   0   2  11 6899.27 260.805 161
   0   2 -11 6397.20 251.737 150
   0  -2 -11 6692.19 259.055 156
   0  -2 -11 6877.64 266.202  72
   0   2 -11 6828.90 261.958  78
   0   2  11 6727.57 260.467  63
   0   2 -11 6751.50 264.030 133
   0   2 -11 6926.03 263.138 122
   0   2 -11 6754.94 263.372 137
   0  -2 -11 6978.26 265.725 126
   0   2  11 6884.07 258.029 125
   0  -2 -11 7102.21 264.868 137
   0  -2 -11 6939.14 258.003 136
   0   2 -11 6775.56 258.302 115
   0   2 -11 6969.32 258.240 108
   0   2 -11 6729.86 254.424 113
   0   2 -11 7149.76 265.279  87
   0   2 -11 6800.95 264.127  95
   0  -2 -11 6736.80 257.052  92
   0  -2  12 19.8411 84.8120  50
   0   2  12-58.6776 70.2440  32
   0  -2  12-98.2095 96.9271  28
   0   2  12-69.2662 87.9498  28
   0  -2  12 23.3954 89.1180  37
   0   2  12 34.3039 39.8430  55
   0  -2  12-20.8319 35.6189  55
   0  -2  12-23.0382 95.5382  31
   0  -2 -12-43.4153 74.6408  20
   0   2 -12-4.70729 40.9764 179
   0   2  12 20.4528 34.5830 174
   0  -2 -12 49.0865 36.6039 143
   0   2 -12 28.0894 41.4687 143
   0  -2 -12-28.2249 42.6559  72
   0  -2 -12 14.0373 31.5082  78
   0   2 -12 8.23534 35.4605  78
   0  -2 -12-4.56628 40.1696 126
   0   2  12 24.4830 30.3379 125
   0   2 -12-40.7249 40.7623 133
   0   2 -12-43.2967 38.8735 122
   0   2  12 16.6628 38.2641 123
   0  -2 -12-3.67606 33.2245 136
   0   2 -12 47.3360 35.3119 108
   0   2 -12 6.02476 25.4677 113
   0  -2 -12-9.45414 46.7499  95
   0   2 -12 36.2233 42.7667  95
   0   2  13 9796.46 357.299  55
   0   2  13 8374.70 459.413  28
   0  -2  13 9768.98 482.023  37
   0  -2  13 9457.45 349.931  55
   0   2 -13 9502.14 354.517 179
   0   2  13 9893.54 348.825 174
   0  -2 -13 9995.01 351.402 180
   0   2 -13 9637.79 355.050 143
   0  -2 -13 9742.37 350.029 143
   0  -2 -13 9003.60 340.881  78
   0  -2  13 9838.01 354.185  68
   0  -2 -13 9662.43 355.236  72
   0   2 -13 9319.04 347.930  78
   0   2  13 9427.59 341.526 125
   0  -2 -13 9705.38 353.875 126
   0   2 -13 9458.06 352.971 133
   0   2 -13 9732.31 354.363 136
   0  -2 -13 9329.48 345.036 136
   0   2 -13 9447.58 350.729 122
   0   2  13 9602.09 349.761 123
   0   2 -13 9638.47 345.448 108
   0   2  13 9795.53 351.493 107
   0  -2 -13 9745.62 353.224  87
   0  -2 -13 9982.91 356.780  95
   0   2 -13 9381.30 352.713  95
   0   2  14 5291.19 188.467  55
   0  -2  14 4932.67 285.034  37
   0  -2  14 5311.60 181.821  55
   0  -2 -14 5384.41 182.168 180
   0   2  14 5281.71 176.362 174
   0   2 -14 4977.25 184.165 179
   0  -2 -14 5703.47 182.875 143
   0   2 -14 5462.87 187.420 143
   0  -2 -14 5381.73 181.680 150
   0   2 -14 5236.32 176.942 141
   0  -2 -14 5266.35 186.075  72
   0   2  14 5501.34 186.549  68
   0  -2  14 5235.94 185.324  68
   0   2 -14 5583.59 187.305 136
   0   2 -14 5164.93 183.710 133
   0   2 -14 5548.18 183.026 122
   0  -2 -14 5287.18 184.345 126
   0   2  14 5177.25 179.259 123
   0   2  14 5756.83 183.901 107
   0   2 -14 5145.30 174.193 108
   0  -2 -14 5363.54 183.011  87
   0  -2 -14 5785.06 189.118  95
   0   2  15 1464.19 75.1485  55
   0  -2 -15 1371.62 68.0394 180
   0   2 -15 1540.68 73.0939 179
   0   2 -15 1312.33 66.8827 165
   0  -2 -15 1577.09 69.2591 143
   0   2  15 1676.41 77.3453 146
   0   2  15 1430.57 70.7038  74
   0   2  15 1544.00 73.2369  68
   0  -2  15 1604.40 75.7450  74
   0  -2  15 1597.58 74.2206  68
   0  -2 -15 1559.10 71.9206 126
   0   2 -15 1632.14 73.7459 124
   0   2 -15 1508.08 73.8775 136
   0   2  15 1517.89 74.1571 121
   0   2 -15 1351.95 69.7983 133
   0   2  15 1498.40 69.3075 107
   0  -2 -15 1524.52 74.4109  95
   0   2  15 1472.70 71.6908  96
   0  -2 -15 1503.19 69.8922  87
   0   2  16 1745.10 71.0847 121
   0   2 -16 1642.02 71.1618 136
   0  -2  16 1774.57 71.0491  96
   0   2  16 1647.51 67.9101  96
   0  -2 -16 1686.11 71.7968  95
   0   2 -16 1764.85 72.4000 143
   0   2  16 1797.06 72.8914 146
   0  -3   0 12.5308 51.1801  17
   0  -3   0 6.58845 53.3804   3
   0  -3   0 6.60273 55.2200  33
   0  -3  -1 13.2906 56.1814  17
   0   3  -1 44.1002 43.3248  10
   0   3   1-12.2254 49.4957  15
   0  -3   1 13.2333 54.0134   3
   0  -3   1 6.30565 51.4746  17
   0  -3   1-19.1482 54.5667  33
   0  -3  -1-4.03124 22.7636  56
   0   3   1-8.87135 39.5588  46
   0  -3  -2 589.113 38.1224  61
   0   3   2 587.367 45.9326  25
   0  -3   2 626.981 73.4838  11
   0   3  -2 611.190 59.4635  23
   0  -3   2 482.461 70.1109   3
   0  -3  -2 500.966 77.1367  17
   0   3   2 688.698 78.7219  15
   0   3   2 547.493 68.6619  19
   0   3  -2 510.429 62.7359  10
   0  -3  -2 648.467 77.7747   3
   0  -3  -2 602.573 37.7473  56
   0  -3   2 552.100 69.9096  33
   0  -3  -2 608.216 77.5499  41
   0   3   2 624.712 57.4632  46
   0   3   2 577.003 66.3605  40
   0  -3  -2 805.033 83.5478  33
   0   3  -2 506.186 54.1881  34
   0   3   3 3675.89 139.593  63
   0   3   3 3586.71 139.405  64
   0  -3  -3 3832.63 140.174  59
   0  -3  -3 3795.51 140.288  61
   0  -3   3 3645.28 177.596   3
   0  -3  -3 3790.72 195.710  17
   0  -3  -3 3849.21 181.633   3
   0   3  -3 3873.30 166.989  23
   0  -3   3 3802.09 185.963  26
   0   3   3 3939.63 182.864  19
   0  -3   3 3437.79 186.997  11
   0  -3  -3 4111.28 189.013  41
   0  -3   3 3887.41 172.932  28
   0   3   3 3924.10 185.728  40
   0  -3  -3 3482.09 186.660  33
   0  -3   3 3935.85 182.528  41
   0   3   3 3744.65 181.742  32
   0  -3   3 3735.21 175.208  33
   0   3   4 1922.88 84.9669  63
   0  -3  -4 1971.28 84.2815  59
   0   3   4 1937.42 83.2543  64
   0  -3  -4 2084.36 84.9084  69
   0  -3   4 2098.14 134.089  26
   0   3  -4 1901.63 110.779  23
   0  -3  -4 1877.73 107.503  26
   0   3   4 1881.21 126.045  19
   0  -3   4 1707.37 107.379  33
   0  -3   4 1911.44 129.789  38
   0  -3   4 2094.38 125.928  28
   0  -3  -4 2097.48 125.834  41
   0  -3   4 2249.76 124.914  41
   0   3   4 2060.02 138.630  40
   0   3   4 1881.11 120.800  32
   0  -3  -5 27282.3 903.991  59
   0   3   5 27794.4 902.736  64
   0  -3  -5 26566.4 903.141  69
   0  -3  -5 27645.4 962.972  20
   0  -3   5 26711.2 957.270  26
   0  -3  -5 26481.9 920.290  26
   0   3   5 26925.4 963.411  19
   0   3   5 26476.9 979.215  15
   0   3  -5 26508.6 938.133  16
   0   3   5 26866.2 935.038  16
   0  -3   5 26064.0 940.379  41
   0   3   5 27400.6 965.405  32
   0  -3   5 25291.8 935.363  50
   0  -3  -5 26400.8 944.039  41
   0  -3   5 27155.8 965.472  28
   0  -3   5 25603.6 895.742  55
   0   3   5 27636.9 981.277  40
   0  -3   5 27779.0 965.862  38
   0  -3  -5 26425.5 946.226  49
   0   3   6 3618.05 141.832  63
   0   3  -6 3688.28 142.013  78
   0   3   6 3635.91 139.398  77
   0  -3  -6 3566.02 135.099  67
   0  -3  -6 3523.57 138.663  79
   0  -3   6 3649.32 194.468  38
   0   3   6 3634.45 218.052  40
   0  -3   6 3011.61 173.929  50
   0   3   6 3738.28 201.098  32
   0  -3   6 3641.10 208.509  30
   0  -3   6 3617.73 202.746  28
   0  -3   6 3570.41 134.578  55
   0  -3  -6 3886.03 188.589  49
   0  -3   6 3732.03 190.317  26
   0   3   6 3386.05 158.758  16
   0   3  -6 3458.55 162.395  16
   0  -3  -6 3209.81 193.044  20
   0   3   6 3583.00 198.647  19
   0  -3   7 9616.89 420.256  28
   0  -3   7 9291.61 392.823  50
   0  -3   7 9391.54 329.774  55
   0  -3   7 9611.27 417.998  44
   0   3   7 9415.68 411.431  32
   0  -3   7 9281.13 416.224  30
   0  -3   7 8534.01 386.672  38
   0   3   7 9338.20 423.358  50
   0   3   7 9740.96 437.239  40
   0  -3   7 8921.98 425.128  12
   0  -3  -7 9280.10 412.154  20
   0   3  -7 9358.76 338.251 166
   0   3  -7 9716.15 340.070 144
   0   3  -7 9762.88 338.350 157
   0  -3  -7 9272.81 338.190 156
   0   3   7 9159.63 336.524  63
   0   3  -7 9164.21 336.408  78
   0  -3  -7 9197.06 333.187  79
   0  -3  -7 9376.92 336.412  81
   0   3   7 9130.93 332.607  77
   0  -3  -7 9675.16 337.715 120
   0  -3  -7 9387.58 336.440 126
   0   3  -7 10136.9 338.574 133
   0   3  -7 9542.76 336.415 115
   0   3  -7 9028.82 334.204 113
   0  -3  -7 9054.23 333.563  86
   0   3  -7 9480.58 337.023  87
   0   3  -7 9042.24 335.243  95
   0   3   8 7742.46 361.558  28
   0   3   8 7748.45 380.536  50
   0  -3   8 7080.16 354.708  44
   0   3   8 7659.49 361.862  32
   0  -3   8 7538.09 345.100  50
   0  -3   8 7774.10 273.158  55
   0  -3   8 7532.47 359.822  30
   0  -3   8 8075.66 386.547  36
   0  -3   8 7983.46 379.518  28
   0   3   8 6919.44 370.799  18
   0  -3   8 8037.22 388.182  21
   0  -3  -8 7905.35 367.788  20
   0  -3  -8 7533.64 277.252 170
   0   3   8 7578.66 279.651 174
   0   3  -8 7782.08 280.695 176
   0   3  -8 7574.14 282.076 166
   0   3  -8 7215.35 272.184 142
   0   3   8 7365.08 279.387 161
   0   3  -8 7814.13 281.437 157
   0  -3  -8 7830.60 282.199 156
   0   3  -8 7917.50 280.539 154
   0  -3  -8 7374.40 276.952 147
   0   3   8 7601.87 280.446  63
   0   3  -8 7358.79 278.503  78
   0   3   8 7691.21 274.489  77
   0  -3  -8 7664.69 276.280  79
   0   3  -8 7772.58 279.143 140
   0  -3  -8 7970.04 281.023 120
   0  -3  -8 7677.47 280.181 126
   0   3  -8 7445.02 280.327 133
   0  -3  -8 7257.47 275.199 137
   0   3  -8 7604.17 279.762 122
   0   3  -8 7176.81 274.184 137
   0   3  -8 7492.43 278.758 115
   0  -3  -8 7388.14 273.107 119
   0   3  -8 7384.17 276.554 113
   0   3  -8 7293.96 273.504 108
   0  -3  -8 7168.33 274.587  92
   0  -3  -8 7325.17 274.062  82
   0   3   8 7595.70 274.630 102
   0   3  -8 7649.59 279.343  95
   0  -3  -8 7426.72 277.098  99
   0   3   8 7475.46 275.571  93
   0  -3  -8 7272.20 277.154  86
   0   3   9 2864.30 206.533  28
   0   3   9 2870.08 206.812  32
   0  -3   9 2922.26 195.680  50
   0  -3   9 3109.15 124.494  55
   0  -3   9 2956.59 225.368  28
   0  -3   9 2932.70 227.769  36
   0   3   9 3049.83 229.648  50
   0  -3   9 2666.83 195.672  44
   0  -3  -9 2955.83 211.901  20
   0   3   9 2774.16 202.194  19
   0   3   9 3073.91 225.151  18
   0  -3   9 2971.86 225.915  21
   0   3  -9 2939.27 134.124 166
   0   3   9 2749.81 129.104 174
   0   3  -9 2801.94 130.516 176
   0   3  -9 2682.12 129.282 180
   0  -3  -9 2735.99 123.905 170
   0   3  -9 3011.53 132.592 179
   0   3   9 2920.64 130.216 161
   0  -3  -9 2898.59 129.807 147
   0   3  -9 3015.39 130.888 154
   0  -3  -9 3061.73 133.130 156
   0  -3  -9 2779.20 133.547 151
   0   3  -9 2946.36 129.659  78
   0   3   9 3122.65 133.470  63
   0  -3  -9 2935.29 131.933 126
   0  -3  -9 2816.79 125.879 137
   0   3  -9 2802.79 129.459 122
   0   3  -9 2975.19 129.119 140
   0   3  -9 2718.95 124.969 137
   0   3  -9 3204.19 133.325 133
   0   3  -9 3050.53 125.041 108
   0   3  -9 2934.85 126.683 113
   0   3  -9 3060.05 130.538 115
   0  -3  -9 2870.65 128.200  99
   0   3   9 2795.52 124.859  93
   0   3  -9 2886.14 130.312  95
   0   3   9 2988.67 124.607 102
   0  -3  -9 2856.17 125.132  92
   0  -3  -9 3199.09 131.147  86
   0  -3  10 2138.95 171.832  50
   0  -3  10 2242.97 206.157  36
   0   3  10 2224.89 191.243  28
   0   3  10 2249.52 185.405  32
   0  -3  10 2092.07 101.471  55
   0   3  10 2139.26 108.985  55
   0  -3  10 1796.92 188.739  31
   0   3  10 2066.24 195.225  50
   0  -3  10 2211.92 202.052  28
   0   3  10 2044.05 179.460  19
   0   3  10 2328.32 198.342  18
   0  -3  10 2231.78 203.238  21
   0  -3 -10 2060.99 182.795  20
   0   3  10 2132.89 106.592 174
   0   3 -10 2210.73 110.658 179
   0   3 -10 2191.32 111.476 176
   0   3 -10 2248.04 110.714 180
   0  -3 -10 2204.79 113.149 151
   0  -3 -10 2222.01 110.464 156
   0   3 -10 2143.41 108.507 154
   0   3  10 2555.14 113.350  63
   0   3 -10 2051.67 106.939  78
   0   3  10 2255.97 106.707 125
   0   3 -10 2358.57 111.950 133
   0  -3 -10 2042.30 104.740 137
   0   3 -10 2146.16 105.707 137
   0   3 -10 2324.26 108.687 140
   0   3 -10 2245.94 109.444 122
   0  -3 -10 2162.52 108.849 126
   0   3 -10 2396.26 105.860 113
   0   3 -10 2206.41 107.907 115
   0   3 -10 2117.41 101.327 108
   0   3  10 2191.37 100.161 102
   0   3  10 2125.42 100.528  93
   0  -3 -10 2024.94 105.702  86
   0   3 -10 2118.25 108.474  95
   0  -3 -10 2196.17 103.064  92
   0   3  11 288.264 97.3889  28
   0   3  11 410.985 97.5734  32
   0  -3  11 370.937 86.4668  50
   0   3  11 340.313 118.807  50
   0  -3  11 211.017 108.004  31
   0  -3  11 385.225 44.4218  55
   0  -3  11 489.997 120.333  28
   0  -3  11 264.329 104.087  36
   0   3  11 293.772 49.0935  55
   0  -3 -11 456.212 101.545  20
   0  -3  11 400.059 115.058  21
   0   3  11 416.681 102.381  18
   0   3  11 313.664 96.0767  19
   0   3 -11 353.904 50.3993 179
   0   3 -11 446.697 55.1697 180
   0   3  11 431.723 50.9630 174
   0   3 -11 415.048 52.7402 176
   0  -3 -11 441.055 45.7440 143
   0  -3 -11 413.705 50.5787 156
   0   3 -11 341.821 47.0922 154
   0   3 -11 347.116 47.4093  78
   0   3 -11 312.075 51.8648 133
   0   3 -11 336.319 48.8973 122
   0   3 -11 422.623 49.0419 140
   0   3  11 440.340 50.4579 125
   0   3 -11 360.792 42.9626 113
   0   3 -11 325.119 42.1993 108
   0   3 -11 342.461 48.6455 115
   0   3  11 288.030 39.4458  93
   0   3 -11 360.375 51.7030  95
   0  -3 -11 280.110 40.8207  92
   0  -3  12 4572.05 308.523  31
   0   3  12 5111.96 306.418  28
   0  -3  12 4979.41 198.926  55
   0  -3  12 4757.97 303.838  36
   0  -3  12 5110.46 325.858  51
   0   3  12 5576.87 340.230  50
   0   3  12 5028.65 208.257  55
   0   3  12 4680.76 293.338  19
   0   3  12 4308.05 295.517  18
   0  -3 -12 4429.96 292.865  20
   0   3 -12 5231.32 210.147 179
   0  -3 -12 5338.43 202.103 180
   0   3 -12 4899.05 208.403 180
   0   3  12 4919.82 203.094 174
   0   3 -12 5410.95 207.037 154
   0   3 -12 5030.68 206.765 143
   0  -3 -12 5084.28 199.495 143
   0  -3 -12 5181.95 209.649  72
   0  -3  12 4919.13 203.291  68
   0   3 -12 5231.29 208.378 133
   0   3  12 5209.38 207.417 123
   0   3  12 5354.06 203.999 125
   0   3 -12 5292.46 206.725 122
   0   3 -12 5031.52 197.438 113
   0   3  12 5062.54 207.409 107
   0   3 -12 5357.29 199.027 108
   0  -3 -12 5288.74 211.215  95
   0  -3  13 726.178 126.204  51
   0   3  13 654.009 127.702  50
   0  -3  13 727.277 123.883  31
   0   3  13 928.367 66.1759  55
   0  -3 -13 835.824 55.3855 180
   0   3 -13 846.240 62.7827 180
   0   3 -13 835.611 62.3441 179
   0   3  13 753.074 55.8348 174
   0   3  13 905.037 64.5199 146
   0   3 -13 824.000 60.7755 143
   0  -3 -13 790.419 53.8680 143
   0  -3  13 766.631 59.0387  68
   0   3  13 755.192 58.8684  68
   0  -3 -13 918.347 62.5010  72
   0   3 -13 806.015 61.1276 122
   0  -3 -13 854.080 62.2756 126
   0   3 -13 781.417 61.8782 133
   0   3  13 844.850 55.6245 125
   0   3  13 796.612 60.4262 123
   0   3 -13 742.704 51.2377 108
   0   3  13 832.063 61.6724 107
   0  -3 -13 829.033 65.7906  95
   0  -3 -13 800.365 60.3672  87
   0  -3  14 369.529 94.8333  51
   0   3  14 493.587 46.9849  55
   0   3 -14 582.761 49.9368 179
   0   3  14 544.687 40.4957 174
   0   3 -14 616.229 49.4827 180
   0  -3 -14 497.536 39.3175 180
   0   3 -14 554.141 43.3095 141
   0   3 -14 599.395 47.6310 143
   0   3  14 472.344 48.3060 146
   0  -3 -14 579.054 39.6752 143
   0   3  14 530.421 41.4733  74
   0   3  14 552.908 44.5015  68
   0  -3  14 530.443 44.2822  68
   0  -3 -14 535.325 48.1688  72
   0  -3  14 622.712 49.2863  74
   0   3  14 639.810 47.3967 123
   0   3 -14 669.601 52.3033 124
   0   3 -14 623.579 50.3178 133
   0  -3 -14 502.016 47.2779 126
   0   3  14 548.433 48.9461 121
   0   3  14 553.934 48.1312 107
   0  -3 -14 623.753 52.2843  95
   0   3  14 519.082 43.1733  96
   0  -3 -14 555.210 45.8029  87
   0   3 -15-2.36007 23.7347 179
   0   3 -15 27.8200 22.4750 165
   0   3  15 41.4536 25.9160 146
   0   3 -15 13.2733 22.7174 143
   0  -3 -15 15.2195 21.3477 150
   0  -3  15 32.9580 23.6305  74
   0  -3  15 22.4336 24.9998  71
   0  -3 -15 8.85569 23.9755  72
   0   3  15 33.0387 23.0697 107
   0  -3 -15 30.7483 26.5351  95
   0  -3  15 56.0897 22.0248  96
   0  -3 -15 7.13752 21.7847  87
   0  -3 -15 43.4617 23.4292 126
   0   3 -15 23.6002 25.5560 124
   0   3 -15-8.44853 23.0830 133
   0   3  15 49.6656 25.9600 121
   0   3 -15 14.1246 25.8977 136
   0   3  16 517.815 30.0629 146
   0   3 -16 541.535 29.9674 136
   0   3  16 575.003 30.3210 121
   0  -3  16 521.769 29.9175 105
   0  -3 -16 609.723 31.2552  95
   0  -4   0 7466.28 265.228  66
   0  -4   0 7548.11 323.028  17
   0  -4   0 7989.72 329.087   3
   0   4   0 7971.62 312.158  15
   0  -4   0 7556.66 313.998  53
   0  -4   0 7615.79 329.375  33
   0  -4   0 7204.03 326.969  41
   0  -4  -1 13603.4 479.182  66
   0   4  -1 14649.8 520.244  15
   0  -4   1 14622.2 548.266  26
   0  -4   1 13842.6 541.080  17
   0  -4   1 14832.5 530.670  11
   0   4   1 13493.8 531.607  15
   0  -4   1 14249.3 548.473   3
   0  -4  -1 14138.1 542.948  17
   0  -4   1 14872.6 546.186  33
   0  -4  -1 13993.3 481.946  56
   0  -4   1 13843.9 536.127  53
   0  -4   1 14583.2 551.798  41
   0  -4  -1 14202.8 546.672  33
   0   4   2 230.846 28.6396  63
   0  -4  -2 231.833 33.7985  61
   0  -4  -2 260.147 79.0471  17
   0  -4  -2 240.102 72.2826   3
   0  -4   2 160.081 78.3588  26
   0  -4   2 225.068 69.1913  17
   0  -4   2 174.218 64.0180  11
   0  -4   2 306.103 77.5331   3
   0  -4  -2 233.067 75.9045  26
   0   4   2 218.369 73.0859  15
   0   4  -2 349.027 53.2706  23
   0  -4  -2 274.853 32.6763  56
   0   4   2 181.221 47.5140  46
   0   4  -2 259.808 53.5405  34
   0  -4   2 146.142 72.5565  41
   0  -4   2 200.963 53.6912  51
   0  -4   2 242.675 69.2340  33
   0  -4  -2 196.360 78.7585  41
   0  -4  -3 4446.70 171.488  61
   0  -4  -3 4765.82 172.316  59
   0   4   3 4512.52 170.507  63
   0  -4   3 4810.19 233.152  17
   0   4   3 4312.46 234.477  15
   0  -4  -3 4654.61 237.816  17
   0  -4   3 4652.89 236.616  26
   0  -4  -3 4648.64 232.591   3
   0  -4   3 4820.67 234.603  11
   0  -4   3 4205.72 223.936   3
   0   4  -3 4544.02 202.281  23
   0  -4  -3 4501.26 221.421  26
   0   4   3 4756.24 204.964  46
   0  -4   3 4711.05 218.483  51
   0  -4   3 4777.53 236.260  41
   0  -4  -3 4602.21 171.203  56
   0  -4   3 4793.86 225.998  33
   0   4   3 4922.84 222.437  40
   0   4  -3 4185.00 190.768  34
   0  -4  -3 4569.31 237.476  33
   0   4   3 4840.41 205.240  50
   0  -4  -3 4375.76 233.026  41
   0  -4  -4 4.78334 28.8110  69
   0  -4  -4 55.6319 29.7780  61
   0   4   4 12.2679 27.5747  77
   0  -4  -4 24.2108 28.4545  59
   0  -4  -4 19.8899 26.0748  76
   0   4   4 7.20826 27.6283  63
   0  -4  -4 24.5268 50.8563  26
   0   4  -4 26.8976 40.6511  23
   0  -4   4 36.0618 65.9443  11
   0  -4   4 33.6605 72.6446  26
   0   4   4-19.9052 52.6135  19
   0  -4   4 23.7063 67.3079  12
   0   4   4-9.37421 29.9561  25
   0   4   4-42.3126 53.3672  50
   0   4   4-51.7874 67.0591  40
   0  -4  -4-63.6254 68.6567  41
   0  -4   4 109.411 70.6947  41
   0   4   4 7.16802 43.0130  46
   0  -4   4 11.7179 76.8334  38
   0  -4   4-8.50917 51.4400  33
   0  -4   4-50.4310 57.2745  51
   0  -4  -5 12638.7 455.121  67
   0   4   5 13454.8 463.155  77
   0   4   5 13446.0 464.012  63
   0  -4  -5 13742.4 463.864  69
   0  -4  -5 13233.5 460.575  76
   0  -4  -5 13698.9 464.125  59
   0   4   5 13133.5 525.124  50
   0  -4   5 13619.0 522.786  28
   0   4   5 13028.9 506.039  46
   0   4   5 13364.0 540.888  40
   0  -4  -5 13327.0 526.331  41
   0   4   5 13141.7 527.797  32
   0  -4   5 13041.9 518.682  41
   0  -4   5 13536.3 542.076  38
   0  -4  -5 12678.8 494.948  38
   0  -4  -5 13474.8 515.745  49
   0   4   5 12984.8 511.060  16
   0  -4  -5 12969.0 518.106  20
   0   4   5 13306.8 528.714  19
   0  -4  -5 12650.9 496.513  26
   0  -4   5 13752.3 554.359  12
   0   4  -5 13179.9 515.045  16
   0  -4   5 14255.5 541.057  26
   0  -4   6 3112.72 205.010  30
   0   4   6 2903.79 183.350  32
   0  -4  -6 2800.70 168.775  49
   0  -4   6 3256.01 187.942  28
   0   4   6 2770.08 199.879  40
   0   4   6 2852.15 164.574  28
   0  -4   6 2623.36 161.878  41
   0   4   6 2834.82 188.033  50
   0  -4   6 3056.50 195.908  38
   0  -4   6 3399.96 217.512  12
   0   4  -6 2919.31 161.824  16
   0  -4  -6 2318.00 168.222  20
   0   4   6 2739.38 154.895  16
   0  -4   6 2727.04 183.590  26
   0   4   6 2809.44 181.581  19
   0   4  -6 2953.81 126.455 166
   0   4   6 2956.92 125.498 174
   0   4  -6 3007.82 126.806 144
   0  -4  -6 3163.47 128.255 156
   0   4  -6 2990.21 125.775 157
   0   4   6 2997.66 126.566 146
   0   4   6 3191.89 125.447  77
   0  -4  -6 3180.86 127.192  59
   0  -4  -6 2907.79 124.736  81
   0  -4  -6 2960.26 116.392  67
   0  -4  -6 3022.64 126.284  69
   0  -4  -6 2802.97 121.644  79
   0   4  -6 3057.99 124.864 122
   0  -4  -6 3043.94 125.277 120
   0   4  -6 2819.94 123.370 115
   0   4   6 2801.51 123.350 102
   0   4   6 3021.66 124.734  93
   0  -4   7 1779.45 162.240  44
   0  -4   7 1713.40 149.383  28
   0   4   7 1696.09 170.499  40
   0   4   7 1893.94 153.122  32
   0   4   7 1913.74 137.242  28
   0  -4   7 1694.07 164.438  30
   0   4   7 2336.46 171.112  50
   0  -4   7 1678.06 148.341  38
   0   4   7 1761.13 147.585  19
   0  -4  -7 2110.93 154.784  20
   0   4   7 1798.63 92.4314 174
   0   4  -7 1955.52 93.1630 176
   0   4  -7 1956.57 95.6242 166
   0   4  -7 2004.78 90.7719 180
   0   4  -7 1778.24 92.5496 157
   0   4  -7 1851.85 95.3549 144
   0   4  -7 1849.04 88.8744 142
   0  -4  -7 1900.87 89.0295 147
   0  -4  -7 2121.44 98.7241 151
   0  -4  -7 1899.45 89.9902  79
   0  -4  -7 1917.81 93.6622  81
   0   4   7 1792.20 90.3911  77
   0  -4  -7 1971.28 93.0210 126
   0   4  -7 2058.13 95.4531 133
   0  -4  -7 1953.65 94.6406 120
   0   4  -7 2024.67 93.3938 115
   0   4  -7 1877.05 93.1268 113
   0   4  -7 1694.47 84.9627 108
   0  -4  -7 1895.98 89.9408  92
   0  -4  -7 1735.98 85.6917  82
   0   4   7 1745.09 90.1656  93
   0   4   7 1927.64 92.6195 102
   0  -4  -7 1939.82 91.0285  99
   0  -4   8 103.211 73.5732  28
   0   4   8 20.3222 81.6377  40
   0  -4   8 161.695 88.3868  44
   0   4   8 68.4469 57.7041  28
   0   4   8 54.7992 78.1214  50
   0   4   8 15.7180 63.1619  32
   0  -4   8 89.9793 82.4252  30
   0   4   8 130.310 73.6520  19
   0  -4   8 246.957 102.354  21
   0  -4  -8 63.4258 69.7898  20
   0  -4  -8 73.1521 34.4286 170
   0   4  -8 80.7000 32.4784 180
   0   4   8 91.0413 34.7912 174
   0   4  -8 27.1764 35.9757 176
   0   4  -8 45.1675 41.2398 166
   0  -4  -8 60.3742 38.5420 156
   0   4  -8 108.403 32.5846 142
   0  -4  -8 38.2960 39.4138 151
   0  -4  -8 107.330 35.9730 147
   0   4  -8 123.737 36.2814 157
   0   4  -8 82.5985 36.5591  78
   0  -4  -8 90.5494 34.5986  79
   0  -4  -8 42.6177 31.0240  82
   0   4   8 59.8153 38.3098  63
   0  -4  -8 97.6501 39.7564  81
   0  -4  -8 145.950 37.8590 126
   0   4   8 62.6977 35.1554 125
   0   4  -8 70.6983 36.6209 133
   0  -4  -8 50.9594 35.7497 120
   0   4  -8 124.295 35.6638 113
   0  -4  -8 93.5944 29.3502 119
   0   4  -8 48.7775 29.3328 108
   0  -4  -8 66.8651 32.5259  99
   0   4   8 43.5213 31.6707  93
   0  -4  -8 61.5905 35.0158  92
   0   4   8 59.7687 34.5746 102
   0  -4  -8 91.2749 34.8100  86
   0   4   9 7174.76 384.193  50
   0  -4   9 7062.14 362.247  30
   0  -4   9 7331.09 392.639  36
   0   4   9 6798.69 341.431  28
   0   4   9 6736.30 351.540  32
   0  -4   9 6865.16 359.532  44
   0   4   9 7232.45 264.613  55
   0  -4   9 6244.56 378.969  21
   0   4   9 7280.39 388.569  18
   0   4   9 7269.60 364.616  19
   0  -4  -9 6838.29 356.645  20
   0   4   9 6868.42 266.505 174
   0   4  -9 7190.40 266.643 180
   0   4  -9 7152.53 270.636 166
   0  -4  -9 6689.78 263.983 170
   0   4  -9 6944.46 267.186 176
   0   4  -9 6658.73 258.944 142
   0   4  -9 7108.48 269.221 154
   0  -4  -9 6903.95 270.138 156
   0   4  -9 7172.42 269.384 157
   0  -4  -9 6363.65 260.654 147
   0   4   9 7381.94 269.827  63
   0  -4   9 7066.96 259.459  68
   0  -4  -9 7091.21 267.479 126
   0   4   9 6832.71 266.515 125
   0   4  -9 6926.29 265.813 140
   0   4  -9 7215.08 269.211 133
   0  -4  -9 6648.43 257.317 119
   0   4  -9 7031.73 266.912 115
   0   4  -9 7348.93 266.618 113
   0   4  -9 7027.16 259.302 108
   0  -4  -9 7259.43 265.324  86
   0  -4  -9 6625.25 259.603  92
   0   4   9 7074.24 264.377  93
   0  -4  -9 6876.65 263.612  99
   0   4   9 7162.00 263.250 102
   0  -4  10 1416.59 170.771  36
   0   4  10 1194.98 133.681  34
   0  -4  10 1267.71 165.139  51
   0   4  10 1411.51 82.2364  55
   0   4  10 1465.51 144.419  32
   0  -4  10 1368.52 177.567  31
   0   4  10 1225.55 163.578  50
   0  -4  10 1403.84 165.717  21
   0   4  10 1295.57 164.153  18
   0   4  10 1265.38 146.843  19
   0  -4 -10 1407.21 152.308  20
   0   4  10 1492.70 84.9438 174
   0  -4 -10 1492.84 80.5558 170
   0   4 -10 1474.72 84.2948 176
   0   4 -10 1552.50 85.5165 180
   0   4 -10 1496.42 81.0920 143
   0   4 -10 1448.06 86.2345 154
   0  -4 -10 1335.64 86.1363 156
   0   4  10 1360.67 85.2543 146
   0  -4  10 1292.55 76.1579  68
   0   4  10 1625.68 89.6935  63
   0  -4 -10 1523.96 86.6938 126
   0   4 -10 1442.48 84.3990 140
   0   4 -10 1392.13 85.3957 122
   0   4  10 1410.44 84.2283 125
   0   4 -10 1414.05 86.7212 133
   0   4 -10 1256.32 75.1518 108
   0   4 -10 1482.66 85.5376 115
   0   4 -10 1456.57 82.8643 113
   0  -4 -10 1317.27 76.0849  92
   0   4  10 1504.84 79.8933  93
   0   4  10 1383.93 77.7125 102
   0  -4 -10 1397.88 81.8431  86
   0   4  11 997.503 67.3636  55
   0  -4  11 638.459 129.587  36
   0   4  11 931.695 148.179  50
   0  -4  11 553.779 117.224  51
   0  -4  11 803.724 135.217  31
   0   4  11 826.509 132.585  18
   0  -4  11 739.971 137.594  21
   0  -4 -11 656.211 108.056  20
   0   4  11 935.852 125.318  19
   0   4 -11 815.930 66.9333 176
   0   4 -11 992.204 70.8545 179
   0   4 -11 837.236 64.0785 180
   0  -4 -11 876.711 57.7986 170
   0   4  11 870.809 64.9448 174
   0   4 -11 987.815 67.5318 154
   0  -4 -11 893.991 67.5733 156
   0   4 -11 866.983 64.7046 143
   0  -4 -11 966.905 74.2530 151
   0   4  11 894.483 68.3040 146
   0  -4  11 821.737 59.3181  68
   0   4  11 923.084 66.1694 125
   0   4 -11 888.040 65.9705 122
   0   4 -11 861.046 63.7777 140
   0  -4 -11 908.856 69.2858 126
   0   4  11 825.468 66.9401 123
   0   4 -11 929.723 70.8908 133
   0   4 -11 863.397 57.8435 108
   0   4  11 879.404 66.9100 107
   0   4 -11 938.620 62.1155 113
   0   4 -11 844.578 66.9712 115
   0   4  11 999.443 62.7172  93
   0  -4 -11 849.589 64.6789  86
   0  -4 -11 901.947 57.4735  92
   0   4  11 937.303 58.7525 102
   0   4 -12 7305.52 269.278 179
   0   4  12 6598.34 262.184 174
   0   4 -12 6739.05 264.509 180
   0   4  12 7008.03 268.169 146
   0   4 -12 6875.90 264.649 154
   0   4 -12 7056.34 262.738 143
   0   4  12 6663.60 257.113  68
   0  -4 -12 7234.84 268.503  72
   0  -4  12 6965.36 258.702  68
   0  -4  12 6775.66 261.364  74
   0   4 -12 7011.66 267.480 133
   0   4  12 7069.64 267.261 123
   0   4  12 7030.72 263.291 125
   0  -4 -12 7520.00 269.516 126
   0   4  12 6814.59 266.006 107
   0   4 -12 6827.82 253.485 108
   0  -4  12 6314.21 377.323  31
   0  -4  12 6612.72 375.530  36
   0  -4  12 7301.04 384.393  51
   0   4  12 6821.34 263.839  55
   0   4  12 7433.80 392.001  50
   0   4 -13 53.9612 35.9836 179
   0   4 -13 14.3253 32.0695 180
   0   4  13 12.4986 30.2391 174
   0   4 -13 25.6511 29.5701 143
   0   4  13 57.3419 35.5789 146
   0  -4 -13 40.2013 32.5052  72
   0  -4  13 19.0361 29.4441  74
   0  -4  13 30.5859 26.6040  68
   0   4  13 10.7581 20.3346  68
   0   4  13 30.3408 34.9682 121
   0   4 -13 52.1285 36.4371 136
   0   4 -13 71.6896 37.8437 124
   0   4  13 50.1084 34.9283 123
   0   4 -13 29.2327 36.4546 133
   0   4  13 50.1879 31.5517 125
   0  -4 -13 58.9176 36.4375 126
   0   4  13 28.9963 31.4618 107
   0  -4  13 133.810 82.9132  51
   0   4  13 78.6473 32.1242  55
   0   4 -14 303.402 38.4148 165
   0   4 -14 259.307 36.1607 179
   0   4  14 230.405 27.7574 174
   0   4 -14 258.379 32.1693 143
   0   4  14 270.000 37.1658 146
   0  -4  14 232.486 30.2719  74
   0  -4  14 234.560 34.7548  71
   0  -4 -14 334.821 35.8781  72
   0   4  14 286.399 36.8944 121
   0   4  14 346.258 36.9086 123
   0   4 -14 365.630 38.5195 136
   0   4 -14 308.337 36.7618 133
   0   4 -14 262.362 32.6736 114
   0   4  14 273.069 35.6432 107
   0  -4 -14 263.916 32.8139  87
   0  -4  14 220.842 28.5206  96
   0   4 -15 1436.61 69.1546 165
   0   4 -15 1600.21 70.1956 179
   0   4  15 1696.51 71.2472 146
   0  -4 -15 1482.72 66.8254 150
   0   4 -15 1604.00 68.9102 133
   0   4 -15 1669.89 70.8630 136
   0   4  15 1674.86 69.5156 107
   0  -4  15 1741.33 69.3902  83
   0  -5   0 8.72137 25.2725  66
   0  -5   0-13.0126 72.0203  26
   0   5   0 28.1426 50.5351  15
   0  -5   0-36.3649 70.5316  17
   0  -5   0-12.8801 81.7716   3
   0  -5   0-8.38926 49.2001  11
   0  -5   0-52.7772 82.0739  41
   0  -5   0 12.8503 71.1217  33
   0  -5   0-10.3255 56.1362  53
   0  -5   1 164.550 25.1261  70
   0  -5   1 179.509 31.1461  66
   0  -5  -1 157.361 32.6564  76
   0  -5  -1 204.005 34.6580  61
   0  -5  -1 199.250 30.0954  66
   0  -5   1 183.078 60.2413  11
   0   5  -1 131.108 48.8054  15
   0  -5   1 206.021 82.1300  17
   0  -5  -1 113.980 82.2170  26
   0  -5  -1 187.066 81.4826  17
   0  -5   1 167.578 86.3042   3
   0  -5  -1 270.358 52.0091  11
   0   5   1 223.512 68.2884  15
   0  -5  -1 132.422 82.0202  33
   0  -5  -1 214.115 34.0706  56
   0  -5   1 52.6441 76.2090  41
   0  -5   1 150.391 72.0096  33
   0   5  -1 175.447 58.3628  34
   0  -5   1 254.432 69.0763  53
   0   5   2 6446.07 232.667  77
   0  -5   2 6306.44 226.590  70
   0  -5  -2 6225.91 229.929  76
   0  -5  -2 6327.10 232.470  61
   0  -5  -2 6656.33 306.540  26
   0   5   2 6204.52 297.768  15
   0   5  -2 5866.41 267.057  23
   0  -5   2 6670.16 296.809  11
   0  -5  -2 6774.73 314.329  17
   0   5  -2 5976.69 262.304  15
   0  -5   2 6270.46 312.606  26
   0  -5   2 6524.27 307.851  17
   0  -5   2 6847.18 307.214  33
   0  -5  -2 6179.75 231.012  56
   0  -5   2 6391.56 310.967  41
   0  -5  -2 5979.03 314.529  41
   0  -5   2 5732.41 298.053  53
   0   5  -2 6467.50 278.083  34
   0  -5  -3 4519.16 178.047  61
   0  -5  -3 4341.28 174.562  76
   0   5   3 4784.52 175.625  63
   0  -5  -3 4865.69 178.961  59
   0  -5   3 4866.48 254.726  53
   0   5  -3 4584.30 208.724  34
   0  -5   3 4409.05 241.283  33
   0  -5  -3 4944.98 178.967  56
   0  -5   3 4478.27 223.556  51
   0  -5   3 4296.28 245.258  41
   0  -5   3 4779.06 263.475  38
   0  -5  -3 4790.22 258.592  41
   0  -5   3 4724.43 252.529  17
   0  -5  -3 5055.59 249.375  26
   0  -5  -3 4898.41 263.089  17
   0  -5   3 4821.71 246.924  11
   0   5   3 4357.68 247.291  15
   0   5  -3 4754.22 213.621  23
   0   5  -3 4038.52 194.170  15
   0  -5   3 4470.98 255.529  26
   0  -5  -4 3218.69 184.892  38
   0  -5  -4 3020.62 201.146  41
   0  -5   4 2809.88 193.465  41
   0  -5   4 3233.57 210.879  38
   0  -5   4 3206.60 183.873  51
   0  -5   4 3111.33 199.482  11
   0   5  -4 3031.72 156.992  23
   0  -5   4 2700.00 192.209  12
   0  -5  -4 3354.54 188.996  26
   0   5   4 2833.40 201.981  15
   0  -5   4 3162.57 204.854  26
   0  -5   4 3009.67 199.253  17
   0   5  -4 3345.55 132.587 169
   0   5   4 3137.81 130.100 174
   0   5   4 3159.23 130.003 146
   0   5  -4 3128.99 128.392 146
   0  -5  -4 3138.38 130.503  61
   0  -5  -4 3082.37 129.236  69
   0  -5  -4 3167.35 128.766  81
   0  -5   4 2867.48 120.559  71
   0  -5  -4 3014.50 126.832  76
   0  -5  -4 3159.89 128.990  59
   0   5   4 3111.47 129.096  77
   0   5   4 3065.54 127.504  63
   0  -5  -4 2874.78 126.676 120
   0   5   4 3040.55 128.030 125
   0   5  -4 3079.55 127.528 113
   0   5  -4 3156.59 126.839 110
   0   5   4 2941.81 126.153 100
   0  -5   5 305.771 90.9550  41
   0  -5   5 402.369 82.3096  51
   0  -5  -5 327.162 91.4785  41
   0  -5   5 420.961 101.924  38
   0  -5  -5 300.777 64.0452  38
   0  -5  -5 411.812 81.4157  49
   0   5   5 295.656 60.3287  50
   0  -5   5 284.381 85.7201  17
   0   5   5 456.744 74.9450  16
   0  -5  -5 268.033 60.3767  20
   0  -5   5 294.149 89.2270  26
   0  -5  -5 227.537 60.5681  26
   0   5  -5 329.908 67.8502  16
   0   5   5 332.408 90.3569  15
   0  -5   5 215.177 77.4192  12
   0   5  -5 281.510 39.8023 166
   0   5   5 283.737 40.1799 174
   0   5  -5 326.133 39.1562 176
   0   5   5 365.560 42.9285 146
   0   5  -5 381.954 44.1377 144
   0   5  -5 375.794 40.3605 152
   0   5  -5 295.004 39.3426 146
   0  -5  -5 292.088 40.9650 156
   0   5   5 271.116 40.1187  77
   0   5   5 290.439 41.9324  63
   0  -5  -5 288.501 42.2514  81
   0  -5  -5 339.698 41.6839  59
   0  -5  -5 289.667 40.0102  69
   0  -5  -5 369.869 41.7084  76
   0   5   5 331.230 41.6080 125
   0  -5  -5 280.243 40.7930 120
   0   5  -5 282.216 34.8746 108
   0   5  -5 372.235 36.9224 110
   0  -5  -5 307.452 38.5505 109
   0   5  -5 309.505 39.0055 113
   0   5  -5 295.897 38.3349 115
   0  -5  -5 259.407 36.7280 106
   0   5   5 310.475 37.3067 100
   0  -5  -5 337.961 41.9252  94
   0   5   5 256.239 40.0509  93
   0   5   5 233.320 37.3969 102
   0  -5   6 12.7919 62.9070  41
   0  -5   6 18.7465 94.2156  30
   0  -5   6-84.6938 86.0313  38
   0   5   6-23.2008 24.0545  55
   0  -5   6 46.6251 71.1519  51
   0  -5  -6 44.9111 54.5981  49
   0   5   6-11.3976 51.5066  16
   0  -5  -6 72.4524 56.6827  20
   0  -5   6-17.3321 69.5933  17
   0   5  -6-12.1204 49.4718  16
   0  -5   6-18.8782 83.0362  12
   0  -5   6 32.0774 77.1008  26
   0   5   6 19.0554 32.8212 174
   0   5  -6 31.9716 35.0369 176
   0   5  -6-14.6279 34.4373 166
   0  -5  -6-19.2832 37.7209 156
   0   5   6 3.79799 34.1008 146
   0   5  -6 14.2348 29.5166 157
   0   5  -6 30.4442 36.4818 144
   0  -5  -6 3.65294 33.5551  69
   0   5   6-7.41178 35.0035  63
   0  -5  -6 22.1389 35.6815  59
   0  -5  -6 21.6744 35.8249  81
   0  -5  -6 25.3606 33.5960 120
   0   5   6 26.4809 33.9661 125
   0  -5  -6 12.6194 31.7122 126
   0   5  -6 30.8244 32.7373 115
   0   5  -6 14.6910 28.4952 110
   0   5  -6-11.2616 27.2262 108
   0   5  -6-3.50923 32.9458 113
   0  -5  -6 46.2839 31.5070 106
   0   5   6 15.1582 30.1479 100
   0  -5  -6-3.78445 36.7017  94
   0   5   6-10.7341 33.9990 102
   0   5   6 25.4165 33.1397  93
   0  -5  -6 22.1644 27.7009  82
   0  -5   7 4632.52 290.602  30
   0  -5   7 4543.14 289.226  44
   0  -5   7 4242.91 271.058  51
   0   5   7 4617.78 180.980  55
   0   5   7 4696.84 265.707  50
   0  -5   7 5118.46 282.930  38
   0  -5   7 4719.56 298.418  12
   0  -5  -7 4517.34 252.040  20
   0  -5   7 4964.63 292.178  17
   0   5  -7 4568.78 190.117 176
   0   5  -7 5154.39 195.080 166
   0   5  -7 4632.92 184.817 180
   0   5   7 4688.57 192.346 174
   0  -5  -7 4845.38 195.075 170
   0  -5  -7 5211.62 196.343 156
   0   5  -7 4833.44 194.815 144
   0   5  -7 4787.83 188.936 142
   0   5   7 4896.85 194.214 146
   0   5  -7 4657.20 190.419 157
   0  -5  -7 4779.00 194.701 151
   0  -5  -7 4819.69 192.322  81
   0   5   7 5059.42 194.723  63
   0  -5  -7 4895.37 187.389  79
   0   5  -7 4970.60 192.904 133
   0  -5  -7 4762.21 192.712 120
   0  -5  -7 4665.35 188.293 126
   0   5  -7 4861.11 184.421 108
   0   5  -7 4652.37 182.075 110
   0   5  -7 4897.99 190.512 115
   0  -5  -7 4642.43 187.467  99
   0  -5  -7 4351.96 181.772  82
   0   5   7 4671.82 190.797  93
   0   5   7 4795.29 190.625 102
   0  -5  -7 4730.66 185.556  92
   0   5   7 4773.66 184.040 100
   0  -5   8 903.575 134.493  51
   0   5   8 805.269 53.1195  55
   0  -5   8 926.990 143.901  44
   0  -5   8 715.803 140.450  30
   0   5   8 881.987 124.712  50
   0  -5  -8 758.485 108.965  20
   0   5   8 751.705 110.095  19
   0   5   8 967.771 141.414  18
   0   5  -8 705.179 59.8903 176
   0   5   8 678.086 61.6984 174
   0  -5  -8 788.476 64.3410 170
   0   5  -8 1008.77 61.1037 180
   0   5  -8 892.956 67.7325 166
   0   5   8 761.015 64.0560 146
   0  -5  -8 794.104 67.4577 151
   0   5  -8 771.716 58.3804 142
   0   5  -8 764.322 60.5708 157
   0  -5  -8 841.193 65.8236 156
   0  -5  -8 745.576 65.1453  81
   0  -5  -8 834.740 59.9591  79
   0  -5  -8 780.956 64.4371 120
   0  -5  -8 790.738 61.2611 126
   0   5  -8 868.707 64.6056 133
   0   5   8 807.772 63.5264 125
   0   5  -8 703.997 53.7083 108
   0   5  -8 819.696 62.8007 115
   0   5  -8 811.124 61.8096 113
   0  -5  -8 778.565 58.6073  92
   0  -5  -8 657.039 52.0659  82
   0   5   8 877.179 62.8170 102
   0  -5  -8 688.189 57.7217  86
   0   5   8 699.195 59.8876  93
   0  -5  -8 721.489 56.9782  99
   0  -5   9 845.146 132.379  51
   0   5   9 797.746 56.6070  55
   0  -5   9 861.568 135.246  44
   0  -5   9 736.162 119.508  30
   0   5   9 694.300 117.998  50
   0  -5   9 483.536 135.357  36
   0   5   9 815.903 118.689  19
   0  -5   9 756.288 124.698  17
   0   5   9 808.049 138.733  18
   0   5   9 744.095 61.7284 174
   0   5  -9 864.797 61.2208 180
   0   5  -9 931.737 70.0921 166
   0  -5  -9 849.175 65.9459 170
   0   5  -9 929.970 68.5685 176
   0   5  -9 757.383 54.3221 143
   0   5   9 799.872 67.6084 146
   0   5  -9 703.495 56.7228 142
   0  -5  -9 755.878 70.8504 151
   0   5  -9 883.989 67.0920 154
   0   5  -9 822.302 63.7624 157
   0  -5   9 744.471 54.2428  74
   0  -5  -9 773.344 63.8039 126
   0  -5  -9 802.132 64.9966 120
   0   5  -9 906.272 66.9835 133
   0   5  -9 859.500 66.9329 140
   0   5   9 897.430 68.4004 125
   0   5   9 928.132 67.0858 123
   0   5  -9 820.569 64.3850 113
   0   5  -9 791.450 54.9083 108
   0   5   9 879.066 65.9535 107
   0  -5  -9 786.315 61.7452  86
   0   5   9 920.347 64.7182  93
   0  -5  -9 720.454 59.5134  99
   0  -5  -9 817.771 57.9691  92
   0   5   9 860.297 63.1389 102
   0   5  10 2774.21 211.316  50
   0   5  10 2244.54 104.234  55
   0  -5  10 2788.69 229.543  36
   0   5  10 2073.95 178.697  34
   0  -5  10 2236.99 201.150  51
   0  -5  10 2266.47 197.283  44
   0   5  10 2015.60 199.564  18
   0   5 -10 2051.79 106.289 180
   0  -5 -10 2049.36 109.228 170
   0   5 -10 2477.33 117.789 179
   0   5  10 2156.78 110.472 174
   0   5 -10 2280.90 112.787 176
   0  -5 -10 2352.46 117.386 151
   0   5  10 2321.32 114.664 146
   0   5 -10 2192.17 102.613 143
   0   5 -10 2076.44 101.884 142
   0  -5 -10 2312.46 116.660 156
   0   5 -10 2196.60 111.709 154
   0  -5  10 2077.49 101.672  74
   0   5 -10 2361.43 112.093 140
   0  -5 -10 2308.74 113.169 126
   0   5  10 2251.28 111.904 125
   0   5 -10 2407.92 115.647 133
   0   5 -10 2216.60 100.745 108
   0   5  10 2261.80 113.458 107
   0   5 -10 2519.89 112.756 113
   0  -5 -10 2174.23 107.688  86
   0   5  10 2114.31 106.678  93
   0   5  10 2273.22 108.506 102
   0  -5 -10 2177.14 100.102  92
   0  -5  11 3414.30 258.773  36
   0   5  11 3736.85 155.467  55
   0  -5  11 3552.84 251.968  51
   0   5  11 3861.15 162.203 174
   0   5 -11 3892.38 159.593 180
   0  -5 -11 3613.69 156.202 170
   0   5 -11 3947.62 162.365 176
   0   5  11 3808.75 165.430 146
   0   5 -11 3580.30 152.030 143
   0   5 -11 3800.01 163.351 154
   0  -5 -11 3822.05 166.813 156
   0  -5  11 3956.80 154.485  74
   0   5  11 4028.52 164.108 125
   0   5  11 3881.22 162.450 121
   0   5 -11 3774.53 160.351 140
   0   5 -11 3924.00 164.103 133
   0  -5 -11 4013.46 164.387 126
   0   5  11 3573.07 162.689 107
   0   5 -11 3805.65 163.257 115
   0  -5 -11 3790.48 157.770  86
   0   5  11 3885.19 155.946 102
   0   5 -12 621.931 52.8432 154
   0   5  12 610.187 55.2556 146
   0   5 -12 527.137 41.7343 143
   0  -5  12 533.169 43.0059  74
   0  -5 -12 502.530 52.6193  72
   0  -5  12 601.044 52.9807  71
   0  -5 -12 555.219 53.0570 126
   0   5 -12 649.500 56.2626 124
   0   5 -12 514.191 49.7327 136
   0   5  12 612.118 55.1497 123
   0   5  12 585.193 51.9123 125
   0   5  12 547.080 50.8335 121
   0   5 -12 523.594 52.6192 133
   0   5 -12 553.479 48.7920 176
   0   5  12 608.879 50.8546 174
   0  -5  12 485.836 99.4111  36
   0  -5  12 471.846 103.350  51
   0   5  12 525.571 43.6392  55
   0   5  13 887.601 60.6688 146
   0  -5 -13 1004.42 61.0286  72
   0  -5  13 997.119 59.2704  71
   0   5  13 1062.87 61.1071 121
   0   5 -13 1088.99 62.9342 133
   0   5  13 1065.43 62.4198 123
   0  -5 -13 1038.21 61.1643 126
   0   5 -13 933.505 61.4402 124
   0   5 -13 1043.25 61.3825 136
   0   5  13 948.437 55.5754 174
   0  -5  13 895.042 115.160  51
   0   5 -14 1015.54 47.2017 179
   0   5 -14 1002.77 48.8568 165
   0   5  14 978.076 46.6005 146
   0   5  14 960.114 46.5734 159
   0  -5 -14 913.624 39.8425 153
   0  -5  14 1025.38 48.1437  70
   0   5 -14 964.195 45.7787 133
   0   5 -14 1040.58 45.5891 136
   0   5 -14 935.204 46.4286 124
   0  -5 -14 934.092 46.5748 126
   0   5  14 1011.47 46.9325 123
   0   5  14 976.305 45.0093 121
   0   5 -14 992.106 43.4398 114
   0   5  14 947.966 45.6012 107
   0  -5  14 969.975 41.3402 105
   0  -5  14 993.489 41.3186  83
   0  -5 -15 2374.49 90.3395 126
   0   5 -15 2454.02 90.8002 124
   0   5  15 2633.53 91.0141 146
   0   5  15 2394.28 91.2986 155
   0   5 -15 2406.65 90.7406 179
   0   5 -15 2274.14 90.4633 165
   0   6   0 150.854 70.6725  34
   0  -6   0 175.482 38.0024  56
   0  -6   0 293.942 107.002  41
   0  -6   0 177.533 51.7633  11
   0  -6   0 252.734 84.5501  17
   0  -6   0 239.257 92.2913  26
   0   6   0 220.387 59.8748  15
   0   6   0 221.817 37.7857 174
   0   6   0 220.374 36.4544 146
   0   6   0 203.471 36.8535 155
   0   6   0 224.604 39.2401 159
   0  -6   0 147.452 32.1897  66
   0   6   0 206.510 35.9566 130
   0   6   0 171.702 33.8144 110
   0   6   0 192.132 35.6793 100
   0  -6   1 1016.65 118.280  53
   0   6  -1 944.255 104.581  34
   0  -6   1 740.337 126.018  41
   0  -6  -1 1062.90 62.9622  56
   0  -6   1 909.830 96.0692  11
   0   6   1 1170.30 109.681  15
   0  -6   1 915.531 115.691  17
   0  -6  -1 1150.34 132.836  26
   0  -6  -1 1161.75 131.513  17
   0  -6  -1 861.807 83.6580  11
   0   6  -1 1013.43 92.3689  15
   0   6  -1 952.706 61.3325 169
   0  -6  -1 930.847 59.5881 170
   0   6   1 955.586 62.0843 146
   0   6   1 972.999 63.1711 160
   0   6   1 787.007 58.2815 159
   0   6   1 1016.19 63.5423 155
   0   6  -1 1023.90 62.3480 146
   0  -6  -1 986.536 62.1313  76
   0  -6  -1 1078.69 64.9222  61
   0  -6   1 977.575 60.0545  66
   0   6  -1 1048.21 61.1854 130
   0   6   1 987.740 59.3835 130
   0   6   1 1058.62 60.9371 110
   0   6  -1 1028.68 62.3213 110
   0   6  -1 988.674 61.2066 100
   0  -6  -1 984.302 59.1459  85
   0   6   1 929.756 59.6651  98
   0   6   1 964.171 58.6656 102
   0   6  -1 1049.63 62.9449  98
   0  -6  -2 1707.95 85.3819  56
   0  -6  -2 1429.11 159.797  41
   0  -6   2 1294.47 138.924  53
   0  -6  -2 1634.38 152.013  38
   0   6  -2 1564.95 123.603  34
   0  -6   2 1548.48 159.921  41
   0  -6   2 1758.33 171.058  38
   0   6  -2 1382.31 113.826  23
   0  -6   2 1869.63 157.805  17
   0   6  -2 1722.54 112.267  15
   0   6   2 1554.27 140.796  15
   0  -6  -2 1762.55 159.835  17
   0  -6  -2 1560.17 152.584  26
   0  -6   2 1725.67 163.781  26
   0  -6   2 1703.97 140.576  11
   0   6  -2 1573.54 83.8536 169
   0  -6  -2 1625.44 84.7353 170
   0   6  -2 1689.43 83.4458 152
   0   6  -2 1708.23 81.3699 144
   0   6   2 1616.55 83.8498 159
   0   6   2 1719.94 86.3494 155
   0   6   2 1674.77 83.8807 146
   0   6   2 1564.33 83.9362 160
   0   6  -2 1774.69 85.6455 146
   0  -6  -2 1664.21 86.6133  61
   0  -6   2 1691.24 82.5822  66
   0  -6  -2 1806.88 83.6437  76
   0  -6   2 1526.91 75.0103  70
   0   6  -2 1555.12 82.5324 130
   0   6   2 1551.92 79.8947 110
   0  -6  -2 1541.57 81.6587 106
   0   6   2 1671.81 83.3282 102
   0   6  -2 1705.25 81.8130 100
   0   6   2 1719.40 82.5245  93
   0   6   2 1634.43 82.3378  98
   0   6  -2 1788.79 85.0041  98
   0   6   2 1742.57 85.8514 100
   0  -6  -2 1579.52 80.0544  85
   0  -6  -3 184.396 94.0402  41
   0  -6  -3 404.268 94.3800  38
   0  -6   3 262.608 83.7950  53
   0  -6   3 203.834 105.567  38
   0  -6   3 344.168 98.8952  41
   0  -6   3 321.125 81.2845  12
   0   6   3 248.290 72.2924  15
   0  -6   3 201.040 76.5255  11
   0  -6   3 307.173 102.101  26
   0  -6   3 234.707 93.9845  17
   0  -6  -3 220.163 76.9439  26
   0  -6  -3 265.048 42.7518 170
   0   6   3 246.518 40.7684 174
   0   6  -3 268.120 44.1501 169
   0   6   3 237.605 39.3028 160
   0   6   3 234.880 38.9079 155
   0   6  -3 350.053 42.2526 144
   0   6   3 271.525 33.4225 158
   0   6  -3 266.332 39.7932 146
   0   6   3 211.403 38.3825 146
   0   6   3 293.559 39.1704 159
   0  -6  -3 244.149 36.6988 156
   0   6  -3 227.483 37.8066 152
   0  -6  -3 286.931 43.5127  59
   0  -6  -3 275.080 43.7903  61
   0  -6  -3 232.106 37.9591  76
   0  -6   3 316.764 35.7489  70
   0  -6   3 306.220 39.9243  66
   0   6   3 182.511 33.6447 125
   0   6  -3 308.591 40.5954 130
   0   6  -3 221.641 30.6556 128
   0   6  -3 269.523 39.2683 110
   0   6   3 320.937 35.5096 110
   0  -6  -3 206.613 38.1111 106
   0  -6  -3 265.409 39.8352 109
   0   6  -3 287.026 36.3524 115
   0   6   3 218.060 38.6679  93
   0   6   3 288.454 39.2790 100
   0  -6  -3 247.058 35.6746  85
   0   6   3 191.353 37.5850 102
   0   6   3 230.929 37.1863  98
   0   6  -3 250.321 38.9258  98
   0  -6   4 11297.8 520.178  38
   0  -6   4 10956.2 505.500  53
   0  -6   4 11276.2 501.746  41
   0  -6  -4 10692.3 479.621  38
   0  -6  -4 11054.6 507.439  41
   0   6  -4 10736.1 493.137  16
   0   6   4 11518.7 491.233  16
   0  -6   4 10585.0 506.430  26
   0   6   4 11105.6 507.201  15
   0  -6   4 11103.1 504.872  17
   0  -6   4 11430.8 502.095  12
   0  -6  -4 10895.7 483.085  26
   0  -6  -4 11640.9 406.215 170
   0   6   4 11466.2 404.901 174
   0   6  -4 11635.7 402.445 176
   0   6  -4 11469.1 402.907 146
   0  -6  -4 11070.1 400.693 156
   0   6  -4 10968.0 401.220 144
   0   6   4 11372.1 403.767 146
   0   6  -4 11112.0 401.105 152
   0   6   4 11267.9 404.183 159
   0   6   4 10922.0 402.860 160
   0  -6  -4 11309.7 402.468  81
   0  -6  -4 11439.3 402.930  69
   0  -6  -4 11483.2 400.239  76
   0  -6  -4 11435.3 403.556  59
   0  -6   4 10644.1 395.668  70
   0  -6  -4 11635.6 403.981  61
   0  -6  -4 10981.5 402.112 120
   0   6   4 11054.2 399.807 125
   0   6  -4 10832.2 394.728 128
   0   6   4 10776.4 394.858 123
   0   6  -4 11613.0 402.180 110
   0   6  -4 11218.0 400.427 113
   0   6   4 10882.1 393.323 107
   0  -6  -4 11055.4 398.055 106
   0  -6  -4 11074.1 399.795 109
   0   6  -4 11452.7 397.968 115
   0   6   4 11160.0 401.148 100
   0   6  -4 11200.5 399.045  98
   0   6   4 11212.8 398.128  98
   0   6   4 11447.7 403.363 102
   0   6   4 11039.9 402.760  93
   0  -6  -4 11102.2 397.605  85
   0  -6   5 921.850 135.141  53
   0  -6  -5 1081.64 110.213  49
   0  -6   5 864.202 135.901  38
   0  -6   5 943.467 113.250  51
   0  -6  -5 1020.34 106.411  38
   0  -6   5 976.256 126.589  41
   0  -6   5 1151.07 159.212  30
   0   6  -5 832.182 115.556  16
   0  -6  -5 655.348 97.7902  26
   0  -6   5 850.281 139.882  26
   0  -6   5 1037.42 135.499  12
   0  -6   5 843.179 121.971  17
   0   6   5 971.348 116.115  16
   0   6  -5 1067.43 69.9679 166
   0  -6  -5 1104.66 71.5762 170
   0   6  -5 1046.17 66.5690 176
   0   6   5 1043.48 69.0236 174
   0   6   5 1053.13 68.6088 159
   0   6  -5 1012.60 63.8491 157
   0   6   5 1155.55 69.4503 160
   0   6  -5 1128.57 67.8416 152
   0   6   5 1076.04 69.5262 146
   0  -6  -5 908.862 64.9862 156
   0   6  -5 1111.23 69.3627 146
   0   6  -5 1120.52 69.8688 144
   0  -6   5 1045.23 59.2797  71
   0  -6  -5 977.777 68.4571  59
   0  -6  -5 1128.45 70.2268  69
   0  -6  -5 1046.39 64.2816  76
   0  -6  -5 917.323 66.6341  81
   0   6  -5 1042.92 62.7741 124
   0   6  -5 983.244 59.1939 128
   0   6   5 993.323 66.9584 125
   0  -6  -5 976.797 67.6762 120
   0   6   5 973.053 62.7553 123
   0   6  -5 962.437 62.3902 115
   0   6  -5 911.646 59.7637 108
   0   6   5 932.280 59.9944 107
   0   6  -5 957.591 65.2976 113
   0  -6  -5 1052.88 66.7327 109
   0   6  -5 882.760 62.9758 110
   0  -6  -5 1064.65 63.6838 106
   0  -6  -5 978.100 69.4359  94
   0   6   5 1037.66 65.1442 100
   0   6  -5 893.949 59.2019  98
   0   6   5 951.198 60.0771  98
   0  -6   6 4751.72 300.870  44
   0  -6   6 4269.68 292.969  30
   0  -6   6 4396.22 256.801  51
   0  -6   6 4153.70 276.870  38
   0  -6   6 4844.55 294.099  53
   0   6   6 4110.25 238.902  16
   0  -6   6 5034.27 289.521  17
   0  -6   6 5018.36 299.589  12
   0   6  -6 4373.60 248.617  16
   0   6  -6 4553.29 180.594 166
   0   6   6 4665.35 183.789 174
   0   6  -6 4284.47 177.906 176
   0   6  -6 4467.14 183.194 144
   0   6   6 4125.92 180.731 146
   0  -6  -6 4530.85 183.207 156
   0   6  -6 4191.68 178.102 157
   0  -6  -6 4535.43 181.929  81
   0  -6  -6 4507.53 181.729  69
   0  -6  -6 4624.56 182.499  59
   0  -6   6 4379.29 172.694  71
   0   6  -6 4523.94 176.641 124
   0   6   6 4266.15 169.862 121
   0   6   6 4227.70 175.817 123
   0  -6  -6 4135.73 171.647 126
   0  -6  -6 4158.20 179.676 120
   0   6   6 4632.36 181.871 125
   0   6  -6 4393.66 171.955 108
   0  -6  -6 4233.12 173.824 106
   0   6   6 4456.34 175.998 107
   0   6  -6 4214.62 179.165 113
   0   6  -6 4456.01 176.298 110
   0   6  -6 4529.46 178.775 115
   0   6   6 4156.95 174.562 100
   0   6   6 4309.93 181.255  93
   0  -6  -6 4152.73 180.761  94
   0   6   6 4463.27 180.593 102
   0   6   6 4220.84 169.891  98
   0  -6   7 3819.30 274.603  30
   0  -6   7 3664.64 273.988  44
   0  -6   7 3514.18 252.608  38
   0  -6   7 3551.17 241.515  51
   0  -6   7 3565.35 263.948  12
   0  -6   7 3760.58 258.380  17
   0   6   7 3874.30 165.329 174
   0   6  -7 3583.01 160.966 176
   0   6  -7 3974.31 163.676 166
   0  -6  -7 3571.55 165.579 170
   0   6  -7 3852.92 160.940 142
   0   6  -7 3851.37 160.893 157
   0  -6  -7 3819.93 166.424 151
   0   6   7 3734.91 164.864 146
   0  -6  -7 3685.02 165.467 156
   0  -6  -7 3927.25 165.616  81
   0  -6   7 3727.39 155.973  71
   0  -6  -7 3649.15 156.790  79
   0  -6  -7 3805.54 156.612 126
   0   6   7 3734.18 164.109 125
   0   6   7 3824.72 160.939 123
   0   6  -7 3786.41 159.066 124
   0  -6  -7 4054.87 165.732 120
   0   6   7 3865.32 154.645 121
   0   6  -7 3862.28 155.181 110
   0   6  -7 3888.62 162.621 115
   0   6  -7 3859.35 162.197 113
   0   6  -7 3495.28 151.232 108
   0   6   7 3774.60 159.202 107
   0   6   7 3976.46 164.121  93
   0  -6  -7 3478.77 153.247  92
   0  -6  -7 4021.26 167.198  94
   0   6   7 3825.30 155.439 100
   0  -6  -7 3931.45 159.371  99
   0   6   7 3975.41 163.579 102
   0  -6   8 69.9392 101.153  44
   0  -6   8 132.890 84.7080  51
   0  -6   8-23.2806 105.249  30
   0   6   8 129.282 89.4053  34
   0  -6   8 151.397 104.683  21
   0  -6   8 123.080 75.2504  17
   0   6  -8 113.157 43.1144 166
   0   6   8 103.414 43.0084 174
   0   6  -8 134.789 43.6927 176
   0  -6  -8 69.6644 46.3846 170
   0  -6  -8 126.995 44.9677 156
   0  -6  -8 84.1177 49.4301 151
   0   6   8 94.3890 42.1982 146
   0   6  -8 113.908 38.0787 142
   0   6  -8 47.8530 35.4980 157
   0  -6  -8 105.453 34.5812  79
   0  -6  -8 96.2548 44.4262  81
   0  -6   8 94.9976 34.1374  71
   0   6   8 62.3345 33.2779 121
   0   6  -8 36.5162 42.6971 133
   0  -6  -8 62.2918 34.1444 126
   0   6  -8 88.6602 41.0547 124
   0   6   8 139.921 43.4675 123
   0  -6  -8 109.938 41.9169 120
   0   6  -8 113.079 32.1325 108
   0   6  -8 45.2091 27.4076 110
   0   6   8 105.350 40.3917 107
   0   6  -8 90.5521 40.7170 115
   0  -6  -8 155.582 38.0592  86
   0   6   8 62.6043 38.6281  93
   0  -6  -8 52.7858 35.8469  99
   0   6   8 144.848 43.3960 102
   0  -6  -8 110.795 46.2777  94
   0  -6  -8 93.9084 34.5540  92
   0   6   9 41.5266 81.9775  34
   0  -6   9-49.4343 94.1604  36
   0  -6   9 19.4326 78.0361  51
   0  -6   9-22.2606 100.603  44
   0  -6   9 133.466 89.3250  30
   0  -6   9 75.9203 103.300  21
   0   6  -9 51.4677 39.0366 176
   0  -6  -9 62.1835 43.1064 170
   0   6  -9 23.1961 35.6895 179
   0   6   9 32.3620 37.4536 174
   0   6  -9 4.55100 40.0531 166
   0   6  -9 43.6913 37.0961 157
   0  -6  -9 24.7816 44.3674 151
   0  -6  -9-14.7213 41.5036 156
   0   6  -9 60.2709 40.0885 154
   0   6  -9 57.5498 33.4192 142
   0   6   9 18.8212 39.3471 146
   0  -6   9 34.8294 34.1828  71
   0  -6  -9 41.2729 43.5907  81
   0   6   9 13.3771 38.4188 123
   0   6  -9 68.5557 41.9984 133
   0   6   9 37.7526 34.8086 121
   0   6  -9 21.7950 36.8719 140
   0  -6  -9 28.1403 38.4432 126
   0   6  -9 51.5641 39.6138 124
   0   6   9 34.4699 37.3930 107
   0  -6  -9 68.8483 44.5278 120
   0   6  -9 13.0231 39.3816 115
   0   6   9 114.992 41.6722 102
   0  -6  -9 35.6681 33.8115  99
   0   6   9 8.72289 37.1686  93
   0  -6  -9 33.7775 34.2745  86
   0  -6  10 2985.97 245.749  31
   0  -6  10 3118.06 246.235  36
   0  -6  10 2684.03 230.458  53
   0   6  10 2675.36 211.459  34
   0  -6  10 3032.68 223.826  44
   0  -6  10 3123.64 223.746  51
   0   6  10 3016.86 137.392 174
   0   6 -10 3272.73 140.097 179
   0  -6 -10 3095.34 138.944 170
   0   6 -10 3006.33 135.567 176
   0  -6 -10 3175.98 143.159 151
   0   6 -10 3116.84 130.048 142
   0   6  10 3103.86 139.870 146
   0   6 -10 3079.92 139.529 154
   0  -6  10 2926.26 131.999  71
   0   6  10 3039.98 138.095 123
   0   6  10 3000.62 132.231 121
   0   6 -10 2996.59 135.790 140
   0   6  10 3113.59 138.856 125
   0  -6 -10 3037.26 134.371 126
   0   6 -10 3097.31 137.823 124
   0   6 -10 2866.05 137.414 133
   0   6 -10 3052.18 137.127 115
   0   6  10 3108.23 137.386 107
   0   6  10 3221.00 136.279 102
   0  -6 -10 3070.19 132.040  86
   0  -6  11 611.729 106.729  51
   0  -6  11 533.129 106.984  36
   0  -6  11 431.177 113.289  53
   0   6 -11 502.785 48.3528 176
   0  -6 -11 575.265 51.9337 170
   0   6 -11 582.542 53.9133 179
   0   6  11 614.507 52.5969 174
   0   6 -11 590.378 52.3257 154
   0   6  11 572.790 54.6269 146
   0   6  11 643.778 49.3716 160
   0  -6  11 628.763 49.7757  71
   0   6  11 618.528 48.2170 121
   0   6 -11 587.747 53.6815 124
   0   6 -11 593.543 47.4233 136
   0   6  11 564.158 53.1263 123
   0   6 -11 621.425 54.9270 133
   0  -6 -11 562.645 49.3822 126
   0   6  11 554.800 53.1291 125
   0   6 -11 521.387 48.9272 140
   0   6  11 610.312 53.8365 107
   0  -6  11 583.781 44.1346  83
   0   6 -12 50.6546 32.5232 179
   0   6  12 49.1584 28.1075 174
   0   6  12 78.3827 31.0910 146
   0   6 -12 87.1475 32.8419 154
   0   6  12 45.9500 30.7779 159
   0  -6  12 71.5827 31.2582  70
   0  -6  12 19.1438 26.5146  71
   0  -6 -12 52.7052 31.3037  72
   0   6 -12 62.4831 26.8556 136
   0   6  12 63.7351 28.0743 121
   0  -6 -12 59.3838 30.0637 126
   0   6 -12 46.7170 32.5058 124
   0   6 -12 67.8175 33.2830 133
   0   6  12 93.8416 35.1570 123
   0   6  12 68.8235 31.4187 125
   0   6  12 46.9593 31.4415 107
   0  -6  12 51.8384 22.9815 105
   0  -6  12 17.2067 75.7077  53
   0   6  13 2035.70 84.3625 174
   0   6 -13 2141.46 91.7192 179
   0   6  13 2084.20 89.6276 159
   0   6  13 1987.92 89.9478 146
   0  -6 -13 2090.38 89.2625 153
   0  -6  13 2077.41 89.4152  70
   0   6 -13 2032.00 89.7360 124
   0  -6 -13 2036.80 88.0749 126
   0   6  13 2073.96 85.5969 121
   0   6 -13 1968.97 89.8235 133
   0   6  13 2164.36 90.0246 107
   0  -6 -13 2152.65 86.5201  87
   0   6  14 722.984 37.9497 146
   0   6 -14 683.674 35.6378 141
   0  -6 -14 776.566 38.6857 150
   0   6 -14 772.174 37.8939 124
   0  -6 -14 708.085 36.5577 126
   0   6 -14 734.919 37.5102 133
   0   6 -14 707.922 36.2535 114
   0  -6  14 748.314 36.1211 117
   0   6 -14 761.359 38.6648 179
   0  -7   0-4.11204 37.5300  56
   0   7   0-32.8169 68.0449  34
   0  -7   0 43.1619 107.301  41
   0  -7   0 128.934 103.301  38
   0   7   0 13.1976 44.3362  15
   0   7   0-19.4822 79.5192  16
   0  -7   0 58.6704 79.8237  17
   0  -7   0-85.5701 106.364  26
   0  -7   0-13.6693 32.0821 170
   0   7   0-13.0247 27.1118 158
   0   7   0-7.94728 37.1910 146
   0  -7   0 3.85125 34.6933  76
   0   7   0 14.9972 34.3296 130
   0   7   0 26.2423 35.0875 110
   0  -7   0 12.6331 29.7405 116
   0   7   0-18.4748 28.9953 102
   0   7   0-59.6318 36.5167 100
   0  -7   0 14.1499 33.4121  85
   0  -7   1 1609.33 92.0324  56
   0  -7   1 1329.00 169.082  41
   0  -7  -1 1718.35 93.3508  56
   0   7   1 1700.35 162.471  34
   0   7  -1 1665.30 143.338  34
   0  -7  -1 1686.80 177.730  38
   0  -7   1 1639.37 170.736  17
   0   7   1 1623.87 143.554  15
   0   7   1 1593.65 160.270  16
   0  -7  -1 1376.15 159.952  26
   0  -7  -1 1469.22 156.689  17
   0   7   1 1868.23 94.6028 174
   0  -7  -1 1650.76 87.7049 170
   0   7   1 1669.23 89.0413 146
   0   7   1 1634.95 83.0864 158
   0   7   1 1614.10 90.6691 155
   0   7  -1 1832.03 90.6632 152
   0   7  -1 1632.97 89.7224 146
   0   7   1 1761.31 91.4541 159
   0  -7  -1 1698.10 88.6723  76
   0  -7   1 1853.73 89.0569  66
   0   7   1 1750.92 88.5375 130
   0   7  -1 1496.71 87.2655 130
   0  -7   1 1745.05 85.6227 116
   0   7   1 1748.19 87.5084 110
   0   7  -1 1676.51 88.1723 110
   0   7   1 1695.06 85.5606 102
   0   7  -1 1825.44 91.8239  98
   0  -7  -1 1825.53 88.5440  85
   0   7   1 1564.09 87.2203  98
   0  -7   2 298.072 107.460  41
   0  -7  -2 288.323 46.7545  56
   0   7   2 366.606 97.4767  34
   0  -7  -2 317.864 126.051  41
   0   7  -2 317.418 67.2046  34
   0  -7  -2 461.298 112.412  38
   0  -7  -2 363.647 109.282  26
   0  -7  -2 367.447 103.072  17
   0  -7   2 344.642 102.814  26
   0  -7   2 316.940 82.7407  12
   0   7   2 221.669 71.4017  15
   0   7   2 328.510 99.6567  16
   0  -7   2 236.402 94.1166  17
   0   7  -2 404.758 101.109  16
   0  -7  -2 253.412 43.1652 170
   0   7   2 245.735 44.2046 155
   0   7  -2 327.536 44.4156 152
   0   7   2 271.627 42.6757 160
   0   7  -2 339.616 41.1948 144
   0   7   2 317.000 46.1443 146
   0   7  -2 293.606 43.5620 146
   0   7   2 293.070 43.8817 159
   0   7   2 301.584 36.4926 158
   0  -7  -2 294.629 47.2304  61
   0  -7  -2 238.545 43.1571  76
   0  -7   2 430.831 46.3850  66
   0  -7  -2 349.255 49.4831  59
   0   7   2 250.136 40.6075 130
   0   7  -2 330.221 46.0444 130
   0   7  -2 367.154 38.7355 128
   0   7   2 313.029 35.8961 125
   0  -7  -2 314.530 42.3153 106
   0   7   2 282.440 38.8781 110
   0  -7  -2 286.882 43.1007 109
   0  -7  -2 284.010 41.5056  85
   0   7   2 302.781 43.4200 102
   0   7  -2 254.289 42.3665  98
   0   7   2 290.873 44.4235  98
   0   7   2 197.141 42.4630 100
   0  -7   3 904.839 149.255  41
   0  -7   3 1036.62 160.191  38
   0  -7  -3 1046.02 141.257  38
   0  -7   3 1329.35 146.455  53
   0   7   3 1030.88 135.868  34
   0  -7  -3 1061.96 162.295  41
   0  -7   3 1172.51 130.625  12
   0  -7  -3 965.428 137.587  26
   0  -7   3 882.272 142.071  26
   0   7   3 1322.58 141.743  15
   0   7   3 916.295 123.283  16
   0   7  -3 961.609 133.064  16
   0  -7   3 1185.17 148.772  17
   0  -7  -3 940.424 70.7726 170
   0   7   3 943.259 69.7464 174
   0   7  -3 1123.97 70.8838 146
   0   7   3 1100.72 74.2459 155
   0   7   3 969.632 69.2906 159
   0   7  -3 1056.92 65.5232 144
   0   7   3 977.252 69.4549 146
   0   7  -3 931.036 64.7832 152
   0   7   3 929.582 59.9195 158
   0   7   3 893.298 65.9627 160
   0  -7  -3 1076.26 64.2134 156
   0  -7  -3 1124.53 69.5067  76
   0  -7   3 1037.74 67.9775  66
   0  -7  -3 1036.19 72.3955  61
   0  -7  -3 975.397 68.4412  59
   0  -7  -3 1075.62 70.7147  69
   0   7   3 953.124 60.4340 125
   0   7   3 988.884 62.6115 130
   0   7  -3 893.758 59.7669 128
   0  -7  -3 1104.39 68.8130 109
   0   7  -3 1063.01 68.8425 110
   0   7  -3 876.752 58.3843 115
   0   7   3 1095.63 63.5787 110
   0  -7  -3 986.514 67.1556 106
   0   7   3 1100.26 68.0512 100
   0   7   3 951.377 67.5691 102
   0  -7  -3 952.522 63.1672  85
   0   7   3 885.765 65.1060  98
   0   7  -3 1007.43 66.0893  98
   0  -7  -4 1884.03 170.898  38
   0   7   4 2204.53 193.145  34
   0  -7   4 1963.35 200.369  38
   0  -7   4 1750.05 180.899  41
   0  -7   4 1912.18 185.109  53
   0  -7   4 2065.84 203.506  26
   0  -7   4 2220.13 186.832  17
   0  -7   4 1844.70 173.821  12
   0   7  -4 1820.28 170.698  16
   0  -7  -4 1610.00 161.882  26
   0   7   4 1786.76 167.994  16
   0   7  -4 2037.73 100.127 176
   0   7  -4 2184.11 100.728 166
   0   7   4 1896.38 102.035 174
   0  -7  -4 1900.22 103.552 170
   0   7   4 1887.46 102.245 155
   0   7   4 1823.09 99.4653 159
   0   7   4 1734.24 89.3850 158
   0   7  -4 2206.90 102.782 146
   0   7   4 1775.61 98.3089 160
   0  -7  -4 1869.80 96.5627 156
   0   7  -4 1888.18 98.1675 144
   0   7   4 1901.82 99.5455 146
   0   7  -4 1974.92 99.5916 152
   0  -7  -4 1938.53 103.110  61
   0  -7  -4 2014.63 102.816  59
   0  -7   4 1862.13 99.2251  66
   0  -7  -4 1927.75 97.2551  76
   0  -7  -4 1898.13 102.281  81
   0  -7  -4 1996.63 102.442  69
   0  -7   4 1720.27 88.7617  70
   0   7  -4 1859.91 90.0616 128
   0  -7  -4 2024.63 102.236 120
   0   7   4 1975.56 95.9947 125
   0   7   4 1910.93 93.3715 130
   0   7  -4 1894.76 92.1944 115
   0   7  -4 1928.56 97.8865 110
   0  -7  -4 1863.13 96.0008 109
   0   7   4 1923.49 91.2566 110
   0  -7  -4 1891.70 95.3949 106
   0   7   4 2032.67 97.2606  98
   0   7   4 1799.12 97.3926 100
   0   7  -4 1991.16 95.7517  98
   0   7   4 1878.63 99.7491 102
   0  -7   5 1286.42 173.165  38
   0  -7   5 1467.31 175.111  44
   0  -7   5 1123.18 154.498  53
   0  -7   5 1152.59 165.726  30
   0   7  -5 1325.67 140.242  16
   0   7   5 1168.45 131.850  16
   0  -7   5 1317.00 153.063  12
   0  -7   5 1443.53 155.455  17
   0   7   5 1467.08 87.4148 174
   0  -7  -5 1302.69 85.7221 170
   0   7  -5 1440.23 83.3980 176
   0   7  -5 1342.45 81.3746 166
   0   7  -5 1355.44 76.7888 157
   0  -7  -5 1416.47 81.0807 156
   0   7   5 1544.63 88.8848 155
   0   7   5 1255.13 70.9420 158
   0   7   5 1463.67 85.1007 146
   0   7  -5 1293.91 82.9304 144
   0   7  -5 1541.49 84.2079 152
   0   7   5 1311.12 81.5508 160
   0   7   5 1253.07 82.1233 159
   0   7  -5 1479.74 84.0995 146
   0  -7   5 1357.23 82.3637  66
   0  -7  -5 1395.76 84.3215  69
   0  -7  -5 1205.94 83.1219  81
   0  -7  -5 1519.20 88.5618  59
   0  -7   5 1292.52 74.8466  70
   0  -7  -5 1389.37 83.6082 120
   0   7   5 1250.89 79.7520 125
   0   7   5 1322.95 73.7582 130
   0   7   5 1244.76 72.5842 123
   0  -7  -5 1297.01 76.7209 106
   0   7  -5 1330.66 77.3628 115
   0  -7  -5 1438.43 81.8423 109
   0   7  -5 1495.43 82.6846 110
   0  -7  -5 1383.15 86.5449  94
   0   7  -5 1455.24 77.6076  98
   0   7   5 1419.99 84.5937 102
   0   7   5 1468.14 78.8871  98
   0   7   5 1463.09 82.8640 100
   0  -7   6 320.938 112.489  44
   0  -7   6 517.875 132.398  30
   0  -7   6 473.952 123.543  53
   0  -7   6 509.719 125.640  38
   0   7   6 404.563 103.899  34
   0  -7   6 402.588 108.477  12
   0  -7   6 293.457 90.7501  17
   0   7  -6 460.208 87.7588  16
   0   7  -6 463.529 54.2575 166
   0  -7  -6 497.728 58.3317 170
   0   7  -6 433.702 53.0427 176
   0   7   6 479.556 55.5610 174
   0  -7  -6 438.515 56.4137 151
   0   7  -6 479.587 47.4329 157
   0   7   6 414.603 40.6114 158
   0   7   6 432.759 54.8802 146
   0   7   6 466.377 52.2543 160
   0   7   6 443.564 53.7387 159
   0   7   6 414.563 56.2458 155
   0  -7  -6 351.789 49.3701 156
   0  -7  -6 508.346 54.2395  69
   0  -7  -6 548.799 56.0788  59
   0  -7  -6 442.679 55.9348  81
   0  -7  -6 465.126 48.2922  79
   0  -7   6 416.454 52.4506  66
   0  -7   6 455.458 46.6033  70
   0   7   6 394.698 50.1227 125
   0  -7  -6 525.248 55.7762 120
   0   7   6 387.727 44.0025 123
   0   7  -6 434.432 45.7298 124
   0   7   6 386.097 42.2897 107
   0   7  -6 394.996 47.9080 110
   0  -7  -6 456.257 47.9588 106
   0   7  -6 404.599 48.6148 115
   0   7  -6 406.490 41.8572  98
   0  -7  -6 505.162 57.7386  94
   0   7   6 373.973 42.8616  98
   0  -7   7-46.0571 95.4988  53
   0   7   7 22.4599 85.5554  34
   0  -7   7 24.6174 100.480  30
   0  -7   7 98.5324 109.844  44
   0   7   7-48.5014 90.6501  18
   0   7   7 19.1176 39.1748 174
   0   7  -7 46.8267 40.9300 166
   0   7  -7-25.6727 39.8026 176
   0   7  -7 4.32064 33.8212 142
   0  -7  -7 9.63504 41.0362 151
   0  -7  -7 32.8279 37.8197 156
   0   7   7 14.0666 40.8182 146
   0   7   7 42.6800 38.5580 159
   0   7   7-4.47029 36.6415 160
   0   7  -7 8.17375 33.4993 157
   0  -7  -7-7.23191 32.8983  79
   0  -7  -7 4.60467 43.0989  81
   0  -7   7 42.8512 37.0175  70
   0  -7  -7 18.3948 41.4285 120
   0   7   7-15.4151 35.5141 123
   0   7  -7 3.71924 34.2744 124
   0   7   7 31.7733 40.8912 125
   0   7   7-14.3901 30.9840 107
   0   7  -7 32.5881 33.2626 110
   0   7  -7 61.2805 37.7668 115
   0  -7  -7 3.67985 35.6890  99
   0   7   7 40.5002 40.2703 102
   0  -7  -7 13.0150 31.3764  92
   0  -7  -7 19.1332 43.6583  94
   0  -7   8 250.130 106.128  53
   0  -7   8 329.861 111.266  30
   0   7   8 367.230 100.892  34
   0  -7   8 400.775 115.283  44
   0  -7   8 321.326 106.355  21
   0   7   8 218.377 96.5594  18
   0  -7  -8 315.792 54.1273 170
   0   7  -8 346.217 46.9286 176
   0   7  -8 419.838 53.0092 166
   0   7   8 456.994 53.4990 174
   0  -7  -8 466.448 57.3521 151
   0   7  -8 409.829 46.0173 157
   0   7   8 425.890 48.8890 160
   0   7   8 318.792 47.1649 159
   0   7  -8 473.897 50.2859 142
   0   7   8 292.935 49.4465 146
   0  -7   8 329.754 44.2711  70
   0  -7  -8 391.540 40.0331  79
   0  -7  -8 464.955 55.0298  81
   0  -7  -8 413.255 41.6626 126
   0  -7  -8 315.372 49.9346 120
   0   7  -8 323.282 43.4420 124
   0   7   8 434.355 50.6805 125
   0   7   8 466.512 49.1040 123
   0   7  -8 311.172 46.7357 115
   0   7  -8 313.911 37.2975 110
   0   7   8 301.600 43.4250 107
   0  -7  -8 343.851 42.6708  86
   0   7   8 365.385 48.6300 102
   0  -7  -8 342.387 41.1357  99
   0  -7  -8 348.281 52.6033  94
   0  -7   9 63.8442 86.8644  44
   0   7   9 39.4188 70.7853  34
   0  -7   9 21.5149 89.2225  53
   0  -7   9-23.0501 90.9980  36
   0   7  -9 39.5639 40.0873 166
   0  -7  -9 50.2721 42.9084 170
   0   7  -9-11.3381 36.7598 176
   0   7  -9 68.5000 36.5415 179
   0   7   9 55.4027 37.1017 174
   0   7   9-8.57026 38.3488 146
   0   7   9 15.3862 34.7693 160
   0   7  -9 10.7059 31.6149 142
   0  -7  -9 53.9439 43.5978 151
   0   7  -9 3.77916 32.7845 157
   0   7   9 34.4401 37.0775 159
   0  -7   9 55.2065 33.8108  70
   0  -7  -9 12.7503 31.1806 126
   0   7   9 15.1478 34.5667 123
   0   7  -9 60.2510 37.7129 140
   0   7   9 15.8629 18.1891 121
   0   7  -9 14.4329 32.7226 124
   0   7   9 21.4912 38.9789 125
   0   7   9 31.9976 31.7117 107
   0  -7  -9 8.47793 39.3108 120
   0   7  -9 19.5574 34.8878 115
   0   7   9 43.9443 39.7292 102
   0  -7  -9 12.6501 29.9648  86
   0  -7  -9-19.8650 18.3811  99
   0  -7  10 387.427 101.230  36
   0  -7  10 366.679 106.776  53
   0   7 -10 450.262 44.5589 176
   0  -7 -10 424.395 49.9611 170
   0   7 -10 373.753 45.2354 179
   0   7  10 351.309 45.0507 174
   0   7  10 503.876 49.4429 146
   0   7 -10 426.046 40.0163 142
   0   7  10 373.987 45.2572 159
   0   7 -10 493.936 50.2741 154
   0  -7 -10 464.694 52.4756 151
   0   7  10 372.497 40.6849 160
   0  -7  10 410.882 46.9585  66
   0  -7  10 436.826 44.4726  70
   0   7 -10 427.514 45.4812 140
   0   7 -10 453.253 49.9976 133
   0  -7 -10 375.315 39.0531 126
   0   7  10 515.135 48.0545 123
   0   7 -10 510.716 46.6578 124
   0   7  10 366.992 43.2281 107
   0  -7 -10 358.557 37.7406  86
   0  -7  11 64.7845 74.1895  53
   0   7  11 70.3947 28.8763 174
   0   7 -11 24.9806 26.8433 176
   0  -7 -11 80.6048 30.8287 170
   0   7 -11 79.9558 32.2441 165
   0   7 -11 45.5090 28.9361 179
   0   7  11 64.1510 30.4797 159
   0   7  11 68.8097 30.4346 146
   0   7 -11 110.752 32.7369 154
   0  -7  11 96.2148 33.1774  66
   0  -7  11 108.264 29.7351  70
   0   7 -11 49.4682 29.6466 140
   0  -7 -11 72.6885 27.0534 126
   0   7 -11 46.8129 32.0457 133
   0   7 -11 86.4872 29.6928 124
   0   7  11 95.0542 30.7743 123
   0   7  11 85.8218 29.9861 107
   0  -7  11 108.919 26.5023  88
   0   7 -12 1406.49 66.4930 179
   0   7  12 1316.96 63.3558 174
   0   7 -12 1435.70 68.4323 165
   0   7 -12 1449.14 64.8194 124
   0   7 -12 1392.85 67.9186 133
   0  -7 -12 1335.06 62.5385 126
   0   7  12 1296.39 64.6725 159
   0   7  12 1405.31 67.9879 146
   0   7  12 1438.76 64.6512 107
   0  -7  12 1294.30 62.4439 117
   0   7  12 1437.41 62.8555  90
   0  -7 -12 1628.05 71.9253  95
   0   7  13 516.095 30.6360 146
   0  -7 -13 464.070 30.2735 153
   0   7 -13 489.615 31.2944 133
   0   7 -13 487.693 29.6917 165
   0   7 -13 457.011 28.5349 179
   0  -7 -13 514.740 31.5201  95
   0  -8   0-24.6274 100.520  38
   0   8   0-17.6343 68.4058  34
   0  -8   0 173.503 134.754  41
   0  -8   0 51.5637 44.4091  56
   0  -8   0 22.1945 81.3525  17
   0  -8   0 49.2038 98.7833  26
   0   8   0-44.4374 84.6362  16
   0  -8   0-3.68203 35.4013 170
   0   8   0-21.9778 38.3993 152
   0   8   0-4.48248 40.7796 146
   0  -8   0 17.2883 39.0642  76
   0   8   0 37.6130 37.0202 130
   0  -8   0 3.32730 30.3690 116
   0   8   0 21.1093 37.3979 110
   0  -8   0 7.73589 35.1891  85
   0  -8  -1 2557.97 126.306  56
   0  -8   1 2968.27 245.053  41
   0   8  -1 2704.39 186.732  34
   0  -8  -1 2896.79 237.572  38
   0  -8   1 2732.79 237.016  38
   0  -8   1 2776.21 130.056  56
   0   8   1 2580.26 201.067  34
   0   8   1 2297.75 207.544  16
   0  -8  -1 2559.51 219.145  17
   0  -8  -1 2219.59 215.724  26
   0  -8   1 3148.73 228.508  17
   0  -8   1 2462.74 234.892  26
   0  -8  -1 2501.39 121.455 170
   0   8   1 2681.98 126.699 146
   0   8  -1 2498.19 124.525 146
   0   8  -1 2450.40 121.872 152
   0  -8   1 2836.08 126.752  76
   0  -8  -1 2715.09 127.661  59
   0  -8  -1 2666.03 123.233  76
   0   8   1 2859.06 123.932 130
   0   8  -1 2687.50 124.823 130
   0  -8   1 2640.83 117.785 116
   0   8  -1 2732.08 124.677 110
   0   8   1 2597.38 122.794 110
   0  -8  -1 2621.13 123.173 106
   0  -8  -1 2580.64 124.350 109
   0   8   1 2564.57 124.777  98
   0  -8   1 2624.18 122.046  85
   0  -8  -1 2656.41 119.655  85
   0   8  -1 2589.52 125.516  98
   0   8   2 688.016 122.452  34
   0  -8  -2 1104.49 148.333  38
   0  -8   2 1174.95 159.340  30
   0  -8   2 937.222 71.1847  56
   0   8  -2 887.568 139.101  16
   0   8   2 934.965 133.219  16
   0  -8   2 1008.27 142.627  17
   0  -8  -2 912.805 154.683  26
   0  -8  -2 952.885 69.4565 170
   0   8  -2 975.006 68.6457 152
   0   8   2 1067.01 71.4257 146
   0   8   2 1076.23 74.9983 155
   0   8  -2 933.043 70.9478 146
   0  -8   2 1070.45 73.6416  76
   0  -8  -2 922.812 66.8573  76
   0  -8   2 818.875 64.6949  66
   0  -8  -2 1140.77 75.4554  59
   0   8   2 934.304 65.2731 130
   0   8  -2 778.335 56.9772 128
   0   8   2 980.326 66.4325 110
   0  -8   2 878.744 63.8304 116
   0   8  -2 1048.77 70.2660 110
   0  -8  -2 984.822 67.5434 106
   0  -8  -2 847.739 66.7997 109
   0   8  -2 1002.74 69.3248  98
   0   8   2 875.599 65.6815 102
   0   8   2 911.755 68.8573  98
   0  -8   2 899.419 65.4745  85
   0  -8  -2 982.986 63.4356  85
   0  -8   3 1367.19 170.477  44
   0   8   3 1144.55 147.917  34
   0  -8   3 1277.05 178.387  38
   0  -8   3 1371.67 181.433  30
   0  -8  -3 1290.34 159.921  38
   0  -8   3 1426.53 88.6028  56
   0   8   3 1497.81 157.456  16
   0  -8   3 1524.37 185.253  26
   0   8  -3 1106.44 147.758  16
   0  -8   3 1283.47 155.602  17
   0   8  -3 1366.82 80.3000 176
   0   8  -3 1425.11 77.5562 166
   0  -8  -3 1280.15 83.6326 170
   0   8   3 1279.53 84.3843 155
   0   8   3 1281.38 82.1012 146
   0   8   3 1282.67 81.6762 159
   0   8  -3 1314.51 75.7224 144
   0   8  -3 1345.27 81.8235 146
   0   8  -3 1379.44 79.7249 152
   0  -8  -3 1204.24 80.9879  59
   0  -8  -3 1397.93 77.7966  76
   0  -8  -3 1324.17 84.3131  61
   0  -8  -3 1261.02 81.2885  69
   0  -8   3 1230.57 77.9596  66
   0   8   3 1228.49 73.8869 130
   0   8  -3 1140.94 67.2340 128
   0  -8  -3 1359.55 84.1059 120
   0  -8  -3 1268.16 76.3752 106
   0  -8  -3 1221.37 78.3250 109
   0   8   3 1311.90 75.7837 110
   0  -8  -3 1233.51 74.1845  85
   0   8   3 1272.36 77.9563  98
   0   8   3 1294.71 77.5187 102
   0   8  -3 1274.10 80.6016  98
   0  -8   4 2172.94 213.257  44
   0  -8   4 1325.39 178.606  38
   0  -8  -4 1366.80 149.771  38
   0   8   4 1870.94 186.943  34
   0   8   4 1542.31 161.828  16
   0   8  -4 1643.07 167.733  16
   0  -8   4 1757.32 175.302  17
   0   8  -4 1702.96 93.2522 176
   0  -8  -4 1788.67 100.712 170
   0   8   4 1730.31 98.7168 174
   0   8  -4 1851.23 92.2319 166
   0   8   4 1807.02 97.3532 159
   0   8   4 1719.05 95.4268 146
   0   8  -4 1632.47 93.7584 152
   0   8   4 1698.90 94.4632 160
   0   8  -4 1731.79 88.1550 157
   0   8   4 1658.09 97.7115 155
   0   8  -4 1828.34 96.9192 146
   0  -8  -4 1698.19 96.0234  69
   0  -8  -4 1798.55 98.1876  59
   0  -8   4 1757.99 94.3458  66
   0  -8  -4 1724.39 92.9994  76
   0   8   4 1738.28 87.5428 130
   0  -8  -4 1829.29 97.7047 120
   0   8  -4 1715.16 82.9225 128
   0   8  -4 1803.60 95.0959 110
   0  -8  -4 1725.06 92.5501 109
   0  -8  -4 1774.93 91.1558 106
   0   8   4 1737.85 86.0878 110
   0   8  -4 1638.48 84.5075 115
   0  -8  -4 1813.23 98.5230  94
   0   8   4 1783.09 96.7121 102
   0   8   4 1749.18 92.9681  98
   0   8  -4 1838.02 93.4255  98
   0  -8   5 1174.73 166.646  38
   0   8   5 1203.78 159.796  34
   0  -8   5 906.966 136.043  53
   0   8  -5 910.748 124.835  16
   0   8   5 860.323 127.356  18
   0   8   5 1046.21 126.813  16
   0   8  -5 1019.79 67.0767 166
   0   8   5 977.918 71.9907 174
   0   8  -5 925.636 67.3538 176
   0  -8  -5 1076.64 77.7717 170
   0   8   5 1138.88 72.2101 159
   0   8  -5 854.762 60.5227 157
   0   8   5 952.732 73.1547 155
   0   8  -5 969.116 68.1830 152
   0   8   5 1046.58 72.0254 146
   0  -8  -5 1013.07 73.3413 151
   0   8   5 1059.85 70.3979 160
   0  -8  -5 1010.83 72.2889  59
   0  -8  -5 986.601 70.9360  69
   0  -8   5 946.588 68.9166  66
   0  -8  -5 1051.17 72.9394  81
   0   8   5 862.070 58.0751 130
   0  -8  -5 1082.78 73.7061 120
   0   8  -5 984.021 61.5530 115
   0  -8   5 917.462 61.8232 103
   0   8  -5 1066.86 70.7371 110
   0  -8  -5 838.549 63.0623 106
   0   8   5 1017.72 64.7361  98
   0   8  -5 976.249 63.9513  98
   0   8   5 943.053 71.9696 102
   0  -8  -5 1017.70 74.4331  94
   0  -8   6 220.037 112.139  30
   0  -8   6 253.148 94.3209  53
   0  -8   6 170.676 107.466  44
   0  -8  -6 292.843 41.7169   8
   0   8   6 191.862 45.9010 174
   0  -8  -6 209.064 49.9923 170
   0   8  -6 249.246 42.6323 166
   0   8  -6 247.265 44.2127 176
   0   8  -6 235.469 37.2582 157
   0   8   6 202.221 43.3767 146
   0   8   6 307.381 45.4216 159
   0   8  -6 243.709 45.6408 142
   0   8   6 319.696 49.6538 155
   0   8   6 153.829 39.6026 160
   0  -8  -6 179.561 45.8112 151
   0  -8   6 169.603 40.9097  66
   0  -8  -6 219.267 49.4691  81
   0  -8  -6 175.590 37.0471  79
   0  -8  -6 192.864 45.6238  69
   0   8  -6 257.665 48.0589 133
   0  -8  -6 304.536 47.2812 120
   0   8   6 232.607 42.5435 125
   0   8  -6 178.871 38.7529 115
   0   8  -6 194.517 41.1147 110
   0  -8   6 184.805 37.0032 103
   0  -8  -6 166.804 33.1840  92
   0  -8  -6 215.842 38.8704  99
   0   8  -6 175.508 31.6558  98
   0   8   6 123.086 33.6994  98
   0  -8  -6 183.614 48.6708  94
   0  -8   7 4204.48 272.789  53
   0   8   7 4055.50 268.457  34
   0  -8   7 3596.69 270.751  30
   0  -8   7 4050.95 284.774  44
   0   8  -7 4489.84 162.772 179
   0  -8  -7 4373.96 174.557 170
   0   8  -7 4395.56 165.713 176
   0   8  -7 4560.76 164.350 166
   0   8   7 4359.72 170.972 174
   0   8  -7 4206.98 160.265 157
   0  -8  -7 4553.27 171.408 151
   0   8  -7 4410.61 168.993 154
   0   8   7 4481.41 169.723 146
   0   8  -7 4603.67 169.027 142
   0   8   7 4214.07 171.707 155
   0   8   7 4362.69 169.045 159
   0   8   7 4284.77 165.893 160
   0  -8  -7 4440.00 169.628  81
   0  -8  -7 4117.06 156.146  79
   0  -8   7 4168.37 167.337  66
   0  -8  -7 4064.63 168.438 120
   0   8  -7 4361.26 170.359 133
   0   8   7 4130.13 155.842 123
   0   8   7 4020.98 164.369 125
   0  -8   7 4227.59 160.044 103
   0   8  -7 4305.79 161.224 110
   0  -8  -7 4038.78 156.811  86
   0  -8  -7 4382.33 171.559  94
   0  -8  -7 3971.00 155.373  99
   0   8  -8 1999.02 92.7941 179
   0   8   8 1778.68 96.0586 174
   0   8  -8 1961.12 94.2744 176
   0   8  -8 2053.55 94.8357 166
   0   8  -8 1979.90 91.0570 157
   0   8   8 2015.68 98.8821 146
   0   8   8 1988.54 101.881 155
   0   8   8 2004.88 96.4714 159
   0   8  -8 1977.09 94.6006 142
   0  -8  -8 2053.70 101.023 151
   0   8   8 1927.04 93.9801 160
   0   8  -8 1861.90 97.4372 154
   0  -8   8 1876.10 97.6513  66
   0  -8  -8 1763.12 97.1629  81
   0   8  -8 1907.59 87.3861 124
   0  -8  -8 1918.57 97.8867 120
   0  -8  -8 1884.84 87.1958  86
   0   8   8 2095.14 175.057  34
   0  -8   8 1894.18 174.775  53
   0  -8   8 1884.25 188.306  44
   0  -8  -9 2028.82 101.450 170
   0   8  -9 1951.48 91.5646 176
   0   8  -9 2085.58 93.0170 179
   0   8   9 1949.93 96.5481 174
   0   8   9 2075.57 100.312 155
   0   8   9 2073.40 91.8833 160
   0   8  -9 2053.73 92.6350 142
   0  -8  -9 2090.00 99.4301 151
   0   8   9 2232.91 97.6234 159
   0   8   9 2010.49 96.5715 146
   0   8  -9 2068.66 98.3992 154
   0  -8   9 2046.51 96.5934  66
   0   8  -9 2068.95 88.5520 124
   0   8  -9 2017.67 95.5671 140
   0  -8   9 1930.86 90.4490 103
   0  -8   9 1652.72 163.962  53
   0   8  10 52.4960 31.0499 155
   0   8 -10 29.4707 22.5131 142
   0   8  10-2.78471 27.6280 146
   0   8  10 5.15424 25.2190 159
   0  -8 -10 38.7581 29.5612 153
   0  -8  10 25.0572 27.0893  66
   0   8 -10 43.4242 26.8235 140
   0   8 -10 23.7288 20.3537 124
   0  -8  10 12.1545 23.6820 103
   0  -8 -10 44.4058 31.9060 170
   0   8 -10 18.6997 24.6673 179
   0   8  10 35.3898 26.7872 174
   0   8 -10 18.5221 22.8454 176
   0  -8 -11 107.527 23.7482 170
   0   8 -11 38.8541 15.4254 179
   0   8  11 102.378 25.1830 155
   0   8  11 93.8973 24.2894 146
   0  -8 -11 77.4287 23.6845 153
   0   8  11 76.9343 20.6141 159
   0   8 -11 67.3862 24.3392 114
   0  -8  11 63.2187 16.6498 103
   0   8  11 70.3361 23.2469  90
   0   8 -11 87.7751 24.8627 133
   0   8 -11 56.6759 21.5693 140
   0   8 -12 290.981 22.1224 133
   0   8 -12 324.106 23.0302 114
   0   8  12 271.082 21.7130 146
   0   8  12 307.445 22.3349 155
   0  -8 -12 309.612 22.6965 153
   0  -9   0-3.55608 33.4864  85
   0   9   0-8.47812 37.6776 152
   0   9   0 8.79744 39.6250 146
   0  -9   0-13.8392 37.1994  59
   0  -9   0 12.5044 37.5478  76
   0   9   0-18.5303 24.5941 128
   0  -9   0 28.7489 36.3793 106
   0   9   0 12.4089 34.4400 110
   0  -9   0 48.5152 41.4058 109
   0  -9   0-20.1657 83.6260  44
   0  -9   0-48.8472 107.427  38
   0  -9   0 55.7734 40.0258  56
   0  -9   0-62.5134 82.2628  30
   0  -9  -1 1511.80 150.269  44
   0  -9   1 1286.07 167.386  30
   0  -9  -1 1197.24 144.982  30
   0   9   1 1716.47 155.229  34
   0  -9   1 1323.91 163.369  44
   0  -9  -1 1350.30 168.261  38
   0  -9   1 1504.94 183.932  38
   0  -9   1 1444.86 88.4773  56
   0  -9  -1 1405.43 79.9254 170
   0   9   1 1567.52 88.7046 146
   0   9   1 1408.97 84.6110 152
   0   9  -1 1644.58 89.7380 146
   0   9  -1 1478.41 84.6664 152
   0  -9  -1 1556.79 87.3792  69
   0  -9   1 1521.14 87.3350  76
   0  -9  -1 1623.74 86.0337  76
   0  -9   1 1463.13 86.9990  59
   0  -9  -1 1372.70 86.5122  59
   0   9   1 1357.75 80.9101 130
   0   9  -1 1301.87 71.0329 128
   0  -9  -1 1485.98 85.1765 109
   0  -9  -1 1590.19 85.3796 106
   0  -9   1 1601.52 87.7776 106
   0   9   1 1497.21 82.5889 110
   0   9  -1 1576.27 86.3538 110
   0  -9   1 1498.64 80.5028  85
   0  -9  -1 1533.89 79.6041  85
   0   9   1 1327.76 84.2062  98
   0  -9  -2 258.364 100.007  38
   0  -9   2 138.510 97.4051  30
   0  -9   2 220.885 44.9333  56
   0   9   2 95.6468 75.7612  34
   0  -9   2 136.377 92.9711  44
   0  -9  -2 151.759 42.1513 170
   0   9  -2 195.969 43.4857 176
   0   9   2 166.317 42.1476 152
   0   9  -2 212.264 45.9806 146
   0   9   2 214.594 43.8520 146
   0   9  -2 204.248 41.6130 152
   0  -9  -2 177.525 43.4811  69
   0  -9   2 219.986 42.9717  76
   0  -9  -2 206.928 42.4997  76
   0  -9  -2 116.015 42.3270  59
   0  -9  -2 194.235 46.7542 120
   0   9   2 144.224 37.4981 130
   0   9  -2 256.586 43.9196 110
   0  -9  -2 235.086 41.0180 106
   0  -9   2 141.383 34.9090 116
   0   9   2 166.945 38.7461 110
   0  -9  -2 149.362 39.1840 109
   0   9  -2 165.728 41.8858  98
   0  -9  -2 213.559 37.4944  85
   0   9   2 179.645 43.7349  98
   0  -9   2 171.234 39.0656  85
   0   9   3 540.228 112.740  34
   0  -9   3 817.473 143.001  38
   0  -9   3 904.167 69.9494  56
   0  -9   3 1163.74 157.319  44
   0  -9   3 848.172 144.444  30
   0   9  -3 909.352 64.5129 176
   0  -9  -3 877.204 68.5016 170
   0   9  -3 925.919 66.0127 146
   0   9   3 1006.75 70.6088 146
   0   9  -3 807.067 62.0197 152
   0  -9  -3 842.173 59.2638 151
   0  -9   3 862.860 65.4847  76
   0  -9  -3 1021.79 69.9319  59
   0  -9  -3 842.833 61.9442  76
   0  -9  -3 848.715 65.9952  69
   0  -9   3 931.488 61.8309 127
   0  -9  -3 974.773 69.0402 120
   0   9   3 931.977 59.6634 130
   0   9   3 792.556 57.5217 110
   0  -9  -3 866.683 61.3623 106
   0  -9   3 936.283 59.3827 116
   0  -9  -3 883.965 65.2303 109
   0  -9   3 946.532 62.5792  85
   0   9  -3 909.152 64.4865  98
   0   9   3 905.911 64.8962  98
   0  -9   4 654.758 58.6475  56
   0  -9   4 282.397 107.829  30
   0   9   4 426.526 105.738  34
   0  -9   4 279.401 110.735  44
   0  -9   4 395.948 110.771  38
   0   9  -4 626.514 54.4617 176
   0  -9  -4 564.676 57.2506 170
   0   9  -4 617.059 55.2707 146
   0   9   4 552.127 53.0004 146
   0   9  -4 543.774 50.3963 152
   0  -9  -4 515.617 50.1452 151
   0  -9  -4 525.488 54.7058  69
   0  -9   4 517.382 52.1923  76
   0  -9  -4 519.385 54.2083  59
   0   9   4 606.387 44.3943 130
   0  -9  -4 532.376 55.1103 120
   0   9  -4 495.342 52.4758 110
   0  -9   4 434.234 47.1530 116
   0   9   4 571.744 44.4632 110
   0  -9  -4 514.715 47.0511 106
   0  -9   4 501.240 51.6527  85
   0   9  -4 545.958 50.0832  98
   0  -9  -4 543.530 55.6642  94
   0   9   4 555.072 51.3055  98
   0   9   5 79.8914 74.7407  34
   0  -9   5 90.6386 92.5547  44
   0  -9   5 91.1965 39.1476  56
   0  -9   5 194.416 41.5283   8
   0  -9  -5 156.463 40.6053   8
   0   9  -5 130.099 36.3486 176
   0  -9  -5 164.965 44.3191 170
   0   9  -5 151.604 39.5034 142
   0   9   5 133.051 38.8216 155
   0  -9  -5 88.1753 29.5507 153
   0  -9  -5 116.288 38.5145 151
   0   9   5 79.5654 37.3987 146
   0  -9  -5 135.646 28.9728  79
   0  -9   5 162.858 41.6128  76
   0  -9  -5 162.078 39.3558  69
   0  -9   5 100.745 35.1677  66
   0  -9  -5 169.542 46.5461  81
   0  -9  -5 51.5716 37.5202  59
   0  -9  -5 145.625 42.8087 120
   0   9  -5 155.980 37.0962 110
   0  -9   5 98.8857 33.7519 116
   0  -9  -5 125.535 32.3189 106
   0  -9   5 67.1768 34.4663  85
   0   9  -5 109.387 32.6975  98
   0  -9  -5 199.041 44.1066  94
   0  -9  -5 14.1629 17.8447  99
   0   9   5 95.7799 34.1777  98
   0  -9   6-24.1588 34.9264  56
   0  -9   6 24.9392 30.2000   8
   0   9  -6 45.1092 28.4623 166
   0  -9  -6 56.3609 39.5958 170
   0   9  -6-25.2943 32.2017 176
   0   9  -6-3.63125 30.8161 142
   0  -9  -6 9.82761 32.5764 151
   0   9   6-25.7961 32.1935 146
   0   9  -6 27.1907 31.6163 154
   0  -9  -6-22.3296 28.0570 153
   0   9   6 19.9599 35.9618 155
   0  -9  -6 7.51456 36.9551  81
   0  -9   6 23.7231 32.8670  66
   0   9  -6-11.0644 35.3564 133
   0  -9  -6 11.2570 35.5486 120
   0  -9   6-18.6347 31.1359 116
   0   9  -6 6.43529 30.7561 110
   0   9   6 30.5817 27.9001  98
   0  -9  -6 68.1218 38.3437  94
   0  -9   6 6.53838 31.7954  85
   0  -9   7 373.983 45.7287  56
   0  -9  -7 367.261 47.0071 170
   0   9  -7 406.349 38.9223 176
   0   9  -7 418.999 41.4045 154
   0   9   7 395.201 43.4498 146
   0   9   7 397.156 44.6804 155
   0  -9  -7 421.828 39.6784 153
   0  -9  -7 407.399 43.2193 151
   0   9  -7 479.019 43.2047 142
   0  -9  -7 347.899 43.6923  81
   0  -9   7 406.256 41.0404  66
   0  -9  -7 440.952 46.9211 120
   0   9  -7 392.935 44.0903 133
   0  -9   7 376.267 40.6662 116
   0  -9  -7 431.605 46.1411  94
   0   9  -8 311.458 32.3827 176
   0   9  -8 403.004 36.8931 142
   0  -9  -8 378.241 36.2843 153
   0   9   8 375.416 38.7181 146
   0  -9  -8 378.794 38.9358 151
   0   9  -8 344.007 37.1900 154
   0   9   8 335.233 37.7103 155
   0  -9   8 337.869 35.9045  66
   0   9  -8 418.879 39.2775 133
   0   9  -8 420.446 39.5167 140
   0  -9   8 388.746 36.3635 116
   0  -9   8 364.082 40.0386  56
   0  -9  -9 942.290 53.9669 170
   0   9  -9 800.421 49.3106 133
   0   9  -9 833.407 47.4245 140
   0  -9   9 799.530 44.0788 116
   0   9  -9 787.043 43.7121 114
   0   9   9 817.270 49.0000 155
   0   9  -9 910.284 48.9816 154
   0   9   9 883.515 49.3508 146
   0   9  -9 771.077 42.7994 142
   0  -9  -9 765.086 45.3965 153
   0  -9   9 777.594 43.5883  85
   0   9   9 942.774 49.9764  90
   0   9  10 2221.82 88.5691 146
   0  -9 -10 2247.14 87.2052 153
   0   9 -10 2431.98 89.5270 154
   0   9 -10 2133.12 86.3958 140
   0  -9 -10 2266.53 90.5106 170
   0   9  10 2305.90 89.2330  90
   0  10   0 209.146 36.3691 152
   0  10   0 244.640 40.8902 146
   0 -10   0 154.973 37.7336  69
   0 -10   0 133.995 35.3763  76
   0 -10   0 176.165 38.9082  59
   0 -10   0 178.155 39.1808 120
   0  10   0 195.414 37.7951 110
   0 -10   0 258.940 41.4139 109
   0 -10   0 170.039 36.5696 106
   0  10   0 146.799 36.9322 176
   0  10  -1 868.603 56.2291 176
   0  10   1 853.844 56.5528 152
   0  10  -1 892.334 56.5030 152
   0  10   1 815.531 59.1886 146
   0  10  -1 769.538 58.3236 146
   0 -10  -1 712.391 57.5140  59
   0 -10   1 751.564 59.3899  59
   0 -10  -1 867.422 59.4368  69
   0 -10   1 812.209 59.5155  69
   0 -10   1 778.130 56.8848  76
   0 -10  -1 846.224 55.6780  76
   0 -10  -1 914.584 62.9367 120
   0 -10   1 716.711 57.2058 127
   0 -10   1 844.957 56.6870 106
   0 -10  -1 750.852 53.0880 106
   0  10  -1 862.919 58.3040 110
   0 -10   1 860.135 59.7078 109
   0  10   1 852.340 55.6606 110
   0 -10  -1 816.943 58.9776 109
   0  10   1 835.364 59.2752  98
   0 -10   1 824.371 50.3306  85
   0  10  -1 831.747 58.8265  98
   0 -10   2 333.276 46.4712  56
   0 -10  -2 424.850 42.1377 170
   0  10  -2 416.325 42.8996 176
   0  10  -2 434.738 41.7631 152
   0  10   2 398.300 42.0114 152
   0  10  -2 441.959 46.0071 146
   0  10   2 432.719 45.7626 146
   0 -10  -2 443.860 45.1046  59
   0 -10  -2 406.888 45.1644  69
   0 -10   2 392.199 46.0479  59
   0 -10  -2 429.169 41.3353  76
   0 -10   2 432.379 45.1513  76
   0 -10   2 398.701 41.7708 127
   0 -10  -2 426.837 48.8532 120
   0  10  -2 384.154 44.0884 110
   0 -10   2 471.425 45.8410 106
   0 -10  -2 462.202 43.8599 109
   0 -10   2 488.141 48.1409 109
   0  10   2 411.863 39.2233 110
   0 -10  -2 423.922 40.3540 106
   0  10  -2 483.926 46.1102  98
   0 -10   2 353.390 36.8488  85
   0  10   2 410.230 44.6382  98
   0 -10  -2 393.302 46.5753  94
   0 -10   3-39.7379 36.0210  56
   0 -10   3-3.39954 35.8560   8
   0 -10  -3 24.9178 37.2720   8
   0 -10  -3-17.7398 30.1896 170
   0  10  -3-2.82957 28.8177 176
   0  10   3 18.7051 29.8859 152
   0  10   3-26.2641 31.9291 146
   0 -10  -3 25.2441 31.3788  69
   0 -10   3 28.0460 33.7056  59
   0 -10   3-25.3069 31.9656  76
   0 -10  -3 32.8026 30.7015  59
   0 -10  -3 3.44930 35.4912 120
   0 -10   3 20.6143 33.6978 109
   0 -10  -3 17.3520 27.2585 106
   0 -10   3 47.7351 32.4103 106
   0 -10  -3-23.1798 33.6371  94
   0  10   3 12.1733 30.2631  98
   0  10   3-22.3510 28.1458  90
   0 -10   3 23.6115 26.7598  85
   0  10  -3 24.0134 30.8071  98
   0 -10   4 10635.9 379.344  56
   0 -10  -4 10129.7 375.205   8
   0 -10   4 10110.5 374.734   8
   0  10  -4 10780.0 371.856 176
   0 -10  -4 10689.0 375.896 170
   0  10  -4 10984.3 377.906 142
   0  10   4 10370.3 374.701 152
   0  10   4 10527.9 376.405 146
   0 -10   4 10548.0 375.614  76
   0 -10   4 10596.2 378.625  59
   0 -10  -4 10465.1 377.409 120
   0  10  -4 11398.5 376.899 133
   0 -10   4 10846.5 376.668 106
   0  10  -4 10705.5 376.483 110
   0  10   4 10502.6 371.839  90
   0 -10   4 10153.5 367.973  85
   0  10   4 10309.8 372.129  98
   0 -10  -4 10711.0 376.621  94
   0  10  -4 10357.7 371.063  98
   0 -10   5 3206.64 134.779  56
   0 -10   5 3157.09 128.345   8
   0 -10  -5 3244.07 134.164 170
   0  10  -5 3269.73 127.436 176
   0  10  -5 3222.77 132.908 142
   0  10   5 3276.58 133.141 146
   0  10   5 3137.82 130.748 152
   0 -10   5 3300.78 136.925  61
   0 -10   5 3446.31 134.174  76
   0  10  -5 3570.78 133.667 133
   0 -10  -5 3466.90 135.319 120
   0 -10   5 3311.36 133.664 106
   0 -10  -5 3335.46 133.987  94
   0  10   5 3256.02 126.899  98
   0 -10   5 3043.26 124.729  85
   0  10   5 3373.22 131.192  90
   0  10   6 161.303 29.8577 146
   0  10  -6 249.056 31.1636 142
   0  10   6 169.301 27.7992 152
   0 -10   6 219.348 31.4552  76
   0  10  -6 204.723 30.3661 133
   0 -10  -6 253.269 34.0756 120
   0  10  -6 181.612 24.6614 176
   0 -10  -6 191.785 33.8510 170
   0  10   6 190.578 31.1565  90
   0 -10  -6 218.398 32.4614  94
   0  10   7 468.717 34.2777 146
   0  10   7 461.013 33.1237 152
   0  10  -7 395.761 32.0332 142
   0 -10   7 484.807 34.2665  76
   0  10  -7 471.997 35.5460 140
   0  10  -7 471.265 34.4138 133
   0 -10  -7 411.863 36.3988 127
   0 -10  -7 471.193 38.0172 170
   0  10   7 511.858 36.2349  90
   0 -10  -8 5433.57 192.219 170
   0  10  -8 4944.90 186.322 142
   0  10   8 5605.84 189.975 146
   0  10   8 4735.36 186.961 152
   0  10  -8 5685.94 189.964 133
   0  10  -8 5351.06 189.318 140
   0 -10   8 5734.02 190.120 106
   0  10   8 5720.44 190.770  90
   0 -11   0 19.7305 30.3623   8
   0  11   0-17.9544 19.6988 176
   0  11   0 6.47587 23.4724 146
   0  11   0-3.37524 19.1272 152
   0  11   0-16.2499 21.0068 142
   0 -11   0 11.7415 25.3015  81
   0 -11   0-2.35042 27.1354 120
   0 -11   0 5.96164 24.4646 127
   0 -11   0-11.8097 18.3345 106
   0 -11   0-23.6316 23.8977  94
   0 -11   1 1187.32 62.5259   8
   0  11   1 1197.82 54.7056 176
   0  11  -1 1162.21 53.1764 176
   0  11   1 1234.31 55.5929 152
   0  11   1 1252.60 59.7379 146
   0  11   1 1214.66 55.7503 142
   0  11  -1 1232.62 59.1974 142
   0 -11  -1 1239.28 61.7464  81
   0 -11   1 1211.01 60.9687  81
   0 -11   1 1154.14 60.4191 120
   0 -11  -1 1156.43 59.9079 127
   0 -11  -1 1103.60 59.8821 120
   0 -11   1 1040.36 53.2099 127
   0 -11   1 1094.16 57.1879 109
   0 -11   1 1160.76 53.8887 106
   0 -11   1 1235.26 58.0751  94
   0  11   1 1154.04 58.7967  98
   0  11  -1 1224.19 59.5844  98
   0 -11  -1 1219.78 58.1316  94
   0 -11   2 608.430 43.6236   8
   0 -11  -2 577.131 43.9237   8
   0  11  -2 570.282 33.8567 176
   0  11   2 651.843 37.2067 176
   0  11   2 670.827 37.9831 152
   0  11   2 681.416 41.8883 146
   0  11  -2 679.303 41.5551 142
   0 -11   2 734.541 44.1190  81
   0 -11  -2 768.821 45.1611 120
   0 -11   2 739.597 44.3720 120
   0 -11  -2 548.476 43.0335 127
   0 -11   2 591.268 36.4610 106
   0 -11   2 651.933 41.3406 109
   0  11  -2 662.435 40.8998  98
   0 -11  -2 654.003 40.1006  94
   0  11   2 688.263 41.1769  98
   0 -11  -3 88.8023 24.4166   8
   0 -11   3 100.942 23.6115   8
   0  11   3 74.9737 19.1461 176
   0  11   3 42.2601 21.5160 146
   0  11   3 65.9992 19.0205 152
   0 -11   3 64.0897 24.4462  81
   0 -11  -3 66.0028 24.1668 120
   0 -11   3 60.7480 23.5461 120
   0 -11  -3 53.7941 26.0777 127
   0  11  -3 59.2551 14.9649 133
   0 -11   3 107.609 23.6249 109
   0 -11   3 72.6590 18.7581 106
   0  11   3 74.1603 20.8529  98
   0  11  -3 103.897 20.4941  98
   0 -11  -3 61.9393 22.0490  94
   0  11   4 457.893 27.2087 176
   0  11   4 444.093 26.9560 152
   0  11   4 535.174 32.6724 146
   0  11  -4 426.009 31.4957 142
   0 -11   4 500.747 33.1494  81
   0 -11   4 547.122 33.1634 109
   0  11   4 438.079 27.5376  98
   0 -11  -4 559.123 34.9810 120
   0  11  -4 457.852 26.6982 133
   0 -11  -4 463.399 36.6006 127
   0 -11   4 529.818 34.6045 120
   0 -11   5 9.59221 15.6351 120
   0  11  -5 5.27785 14.8993 140
   0 -11  -5 19.0872 16.6718 120
   0 -11   5 18.5138 14.7654 109
   0  11  -5 21.0091 15.2584 142
   0  11   5 17.2286 14.8595 146
  -1   0  16 7.68352 15.4581 121
  -1   0  16 4.27690 23.3075  74
   1   0 -16 9.96927 22.1216 143
   1   0 -16 22.9616 22.5965 180
   1   0 -15 7180.23 252.097 180
  -1   0  15 6729.83 241.677 174
   1   0 -15 7130.67 251.002 143
   1   0 -15 6424.45 242.151  78
  -1   0  15 6807.07 251.416  74
   1   0 -15 6806.41 246.024 122
  -1   0  15 6819.51 245.146 121
   1   0 -15 6903.96 246.561 136
   1   0 -15 6298.39 238.189 108
   1   0 -15 6756.50 249.060  95
  -1   0  14 26.6802 30.2412 174
   1   0 -14-22.6184 30.7024 179
   1   0 -14-16.2003 34.4971 180
   1   0 -14-11.6816 33.6543 143
   1   0 -14 3.31188 29.9330  78
  -1   0  14 13.7842 31.3499 121
   1   0 -14-10.6327 32.7624 136
   1   0 -14 2.96697 26.7274 126
   1   0 -14-3.58198 32.4805 122
   1   0 -14-15.3004 38.1402  95
   1   0 -14 50.5716 37.6176  87
  -1   0  14 8.05705 35.5618  55
  -1   0  14 75.4266 80.6040  51
  -1   0  13 3221.37 137.133  55
  -1   0  13 3014.11 130.968 174
   1   0 -13 2692.01 126.852 179
   1   0 -13 2888.36 120.970 150
  -1   0  13 2772.02 123.935 161
   1   0 -13 2659.43 131.895  72
   1   0 -13 2795.08 128.388  78
   1   0 -13 3016.06 131.083 136
   1   0 -13 3003.76 131.918 122
   1   0 -13 2737.98 126.916 133
   1   0 -13 2825.50 126.205 126
  -1   0  13 2727.36 121.301 107
   1   0 -13 2959.84 134.073  87
   1   0 -13 2925.95 133.007  95
  -1   0  12-9.40108 38.9857  55
  -1   0  12-25.4220 100.360  28
  -1   0  12 46.7888 101.461  50
  -1   0  12-21.2922 78.0446  24
   1   0 -12 24.9827 34.6685 179
  -1   0  12 11.7371 33.3240 161
   1   0 -12-32.1286 41.2090  72
   1   0 -12-12.7478 36.1937  78
   1   0 -12-12.4453 37.9837 133
   1   0 -12-7.92998 35.7177 126
  -1   0  12 12.9123 31.4836 123
  -1   0  12-14.0575 33.0935 107
   1   0 -12 14.1720 42.6957  87
   1   0 -12 40.9601 40.9977  95
  -1   0  11 447.954 103.982  24
   1   0 -11 342.421 38.3635 162
   1   0 -11 379.664 47.7527 175
   1   0 -11 311.435 44.2148 179
  -1   0  11 411.912 47.3612 161
   1   0 -11 304.030 43.8075 133
   1   0 -11 324.659 44.3576 126
  -1   0  11 245.280 38.9137 123
   1   0 -11 343.454 50.2921  87
   1   0 -11 319.992 48.9859  95
  -1   0  11 228.079 46.4725  55
  -1   0  11 401.814 110.311  50
  -1   0  11 361.314 120.253  28
   1   0 -11 303.179 83.4222  48
   1   0 -11 325.680 46.4759  78
   1   0 -11 414.287 52.3229  72
  -1   0  10-36.6724 69.8465  24
   1   0 -10 24.0096 38.1358  72
   1   0 -10-22.5016 28.8614 162
   1   0 -10-11.0489 30.5464 179
   1   0 -10-4.11948 32.6657 175
   1   0 -10-3.71132 33.4328 133
   1   0 -10-36.1974 34.2919 126
  -1   0  10 3.06572 29.7310 123
  -1   0  10 19.6633 84.0523  31
  -1   0  10-21.5668 92.1889  28
   1   0 -10 15.3148 66.4200  48
  -1   0  10 60.3261 97.7830  50
  -1   0  10 40.2136 37.8679  55
   1   0 -10 27.8950 38.9757  95
   1   0 -10-18.9209 37.6301  92
  -1   0   9 8326.47 395.602   9
   1   0  -9 8515.99 385.699  22
   1   0  -9 9165.57 329.260  72
  -1   0   9 9267.79 320.870  63
   1   0  -9 9448.99 330.451 175
   1   0  -9 8803.99 325.403 179
   1   0  -9 9290.30 327.568 163
   1   0  -9 8557.66 325.152 133
   1   0  -9 8814.27 325.254 126
  -1   0   9 9619.96 432.993  31
   1   0  -9 9308.64 408.482  48
  -1   0   9 9000.02 426.571  50
  -1   0   9 9509.50 425.848  40
  -1   0   9 8960.74 329.162  55
   1   0  -9 8832.23 328.431  95
   1   0  -9 9045.71 327.437  92
  -1   0   8-103.017 55.6603   9
  -1   0   8 12.1597 63.0323  18
   1   0  -8 21.4973 51.0663  22
   1   0  -8 47.6249 32.0701  72
  -1   0   8-13.0871 24.5647  63
  -1   0   8 13.7985 77.6980  40
  -1   0   8-57.7102 87.2168  31
  -1   0   8 14.6791 68.9041  50
   1   0  -8 24.6180 57.0699  48
   1   0  -7 446.584 71.4095  22
  -1   0   7 400.445 78.2139  18
  -1   0   7 470.598 70.8813   9
  -1   0   7 387.859 31.9494  63
  -1   0   7 425.100 90.4176  50
  -1   0   7 286.763 81.6915  36
  -1   0   7 332.249 81.5967  40
  -1   0   7 359.366 83.3930  31
  -1   0   6-25.5700 58.2805  18
  -1   0   6-68.2968 67.8544  21
   1   0  -6-7.86901 52.8707  22
  -1   0   6-22.6100 49.1077   9
  -1   0   6-9.34229 63.5122  40
  -1   0   6 9.77312 68.7197  31
  -1   0   6 9.88513 69.1285  50
  -1   0   6 10.5263 26.4833  34
  -1   0   6 9.49772 62.6638  36
  -1   0   5 4758.66 205.739   9
  -1   0   5 4928.06 223.847  21
   1   0  -5 4580.73 214.077  22
  -1   0   5 4839.52 217.598  18
  -1   0   5 4709.35 223.773  31
  -1   0   5 4849.03 224.121  50
  -1   0   5 4531.45 221.380  36
  -1   0   5 5249.34 223.913  40
  -1   0   4 12.1300 53.3556  21
  -1   0   4 71.8714 50.1336  18
   1   0  -4-15.8914 43.0696  22
  -1   0   4 16.3638 15.4540   4
  -1   0   4-17.4302 50.7570  40
  -1   0   4 12.3046 56.1526  50
  -1   0   4 6.09041 52.0697  36
  -1   0   3 23576.1 812.155   4
   1   0  -3 24257.9 814.676   2
  -1   0   3 24844.4 836.570  18
  -1   0   3 24947.5 839.193  36
  -1   0   3 23506.0 835.300  40
  -1   0   2 31.1848 35.0468  18
  -1   0   2 17.3832 22.7627   4
   1   0  -2 19.6672 37.3052  23
   1   0  -2 1.04139 15.2912  14
  -1   0   1 124811. 4118.06   4
   1   0  -1 122367. 4120.40  23
   1   0   0 8.98430 9.78797  24
  -1   0   0 1.73921 19.5889  16
  -1   0   0 14.4843 10.8843  19
  -1   0   0 7.24647 21.7433   4
   1   0   0 1.15792 16.1308   9
  -1   0  -1 3274.27 128.575   4
   1   0   1 3524.72 133.524   9
  -1   0  -2 13.1386 36.6819  20
   1   0   2 24.1027 27.4376  11
   1   0   2 28.4295 27.9039  15
   1   0   2 24.9139 38.7929   9
  -1   0  -2 10.8906 22.7856   4
   1   0   3 31498.8 1055.79  12
  -1   0  -3 30658.8 1033.84   4
   1   0   3 31464.1 1051.75  11
   1   0   3 31585.2 1057.58  21
   1   0   3 29854.4 1034.71   2
   1   0   3 31057.7 1049.40  15
  -1   0  -3 30657.2 1060.55  20
   1   0   4-23.3906 12.1550   1
   1   0   4 44.6576 44.0758  12
   1   0   4-23.4593 46.7046  21
   1   0   4-9.34811 42.2458  15
  -1   0  -4 24.9024 50.2038  20
   1   0   4 39.4698 26.3100  30
   1   0   4-14.0703 41.1167  35
   1   0   4-5.07674 45.8851  36
  -1   0  -5 5061.85 233.796  20
   1   0   5 5146.71 239.738   9
   1   0   5 5266.46 232.377  21
   1   0   5 5104.64 232.435  31
   1   0   5 4745.04 213.508  35
  -1   0  -5 5222.21 212.185  48
   1   0   5 5280.16 225.588  36
  -1   0  -6 9.94273 60.5461  20
   1   0   6-15.0095 47.6457  18
   1   0   6-38.0794 62.4210  21
   1   0   6-10.4906 56.5135   9
  -1   0  -6 21.5407 28.2047  72
  -1   0  -6-6.50533 44.7372  48
   1   0   6 19.1260 44.0917  35
   1   0   6 32.9627 48.3292  36
   1   0   6 9.77305 60.3691  31
   1   0   7 50611.9 1753.68  18
   1   0   7 51038.4 1783.44   9
   1   0   7 49387.2 1773.08  21
  -1   0  -7 50384.7 1777.77  20
   1   0   7 50025.6 1760.11  36
  -1   0  -7 50404.2 1742.08  48
   1   0   7 50428.6 1777.30  31
  -1   0  -7 50978.3 1699.55  72
  -1   0  -8-14.6275 68.6615  20
   1   0   8-21.5342 49.2928  18
   1   0   8-15.2126 62.0922   9
  -1   0  -8 9.37745 30.4862  72
   1   0   8-7.57228 27.8172  63
  -1   0  -8 38.3236 29.8904 179
  -1   0  -8-17.4922 33.5371 176
  -1   0  -8 9.66679 30.7992 133
   1   0   8 45.5214 71.2261  37
   1   0   8-11.8621 58.3336  36
  -1   0  -8-45.4285 45.1742  48
   1   0   8 30.1041 74.8389  40
   1   0   8-14.3373 72.8184  31
  -1   0  -8-12.4339 30.9107  86
   1   0   9 1103.28 129.443   9
   1   0   9 1115.27 109.609  18
  -1   0  -9 1257.32 137.175  20
  -1   0  -9 1209.13 64.0090  78
   1   0   9 1040.26 62.0812  63
  -1   0  -9 1167.55 70.6280  72
  -1   0  -9 1156.69 70.1350 179
  -1   0  -9 1178.82 66.6004 126
  -1   0  -9 1083.14 70.4221 133
   1   0   9 932.938 130.738  40
   1   0   9 804.101 125.228  37
   1   0   9 1076.50 127.829  31
  -1   0  -9 1197.38 65.6429  91
  -1   0  -9 1261.54 70.2275  87
   1   0  10-42.8926 80.1679  24
  -1   0 -10 4.21084 35.0642 179
  -1   0 -10-37.1261 38.1353  72
   1   0  10-12.5679 31.5018  63
  -1   0 -10-23.0295 30.6065  78
  -1   0 -10-14.6361 32.1925 126
  -1   0 -10-12.7650 39.0877 133
  -1   0 -10-28.4703 35.4081 136
   1   0  10 81.7456 88.6335  37
   1   0  10-59.8069 86.4619  40
   1   0  10 57.4199 76.8536  31
   1   0  10-21.0879 90.1429  50
  -1   0 -10-11.6788 37.4314  87
   1   0  11 17100.1 743.634  24
  -1   0 -11 17606.2 601.990 180
  -1   0 -11 16527.2 599.652 179
  -1   0 -11 17494.2 601.054 143
  -1   0 -11 16655.1 595.368 141
  -1   0 -11 16942.7 591.279  78
  -1   0 -11 16500.2 599.361  72
   1   0  11 17023.5 589.597  63
  -1   0 -11 17052.5 595.241 126
  -1   0 -11 16889.9 601.129 133
  -1   0 -11 16742.8 594.086 122
  -1   0 -11 16843.0 600.203 136
   1   0  11 17496.9 730.880  40
   1   0  11 16210.0 729.888  37
   1   0  11 16888.6 739.320  50
  -1   0 -11 17216.0 597.779  87
   1   0  12 72.2703 86.5165  24
  -1   0 -12 27.7731 41.4217 180
  -1   0 -12-13.7471 40.4517 179
  -1   0 -12-20.6117 36.6410 150
  -1   0 -12 15.4298 33.3408 141
  -1   0 -12-13.6097 39.6308 143
  -1   0 -12 16.6456 29.0833  78
  -1   0 -12-4.51913 39.0594  72
  -1   0 -12 22.9823 34.2769 126
  -1   0 -12 8.94623 38.6617 136
  -1   0 -12 41.6773 41.7164 133
  -1   0 -12 33.4617 33.2710 122
   1   0  12 70.5331 109.007  50
   1   0  12-46.0441 99.8463  37
   1   0  12-23.5576 39.0777  55
  -1   0 -12 12.4076 35.2289  87
  -1   0 -13 788.356 63.8414 180
  -1   0 -13 880.604 62.9640 179
  -1   0 -13 928.905 58.1525 141
  -1   0 -13 824.620 59.1962 150
  -1   0 -13 795.071 62.5000 143
  -1   0 -13 678.660 47.5837  78
  -1   0 -13 830.286 56.1644 122
  -1   0 -13 820.329 64.3668 133
  -1   0 -13 891.852 58.4768 126
  -1   0 -13 818.918 63.9036 136
  -1   0 -13 809.120 65.8029  95
  -1   0 -13 924.336 62.5643  87
   1   0  13 858.794 147.022  50
   1   0  13 1014.65 66.8696  55
   1   0  13 1056.24 148.894  28
   1   0  13 806.029 138.315  37
   1   0  14 18.5361 79.2339  50
   1   0  14 15.0170 33.9311  55
  -1   0 -14 14.5773 33.4750 180
  -1   0 -14 14.0277 27.5166 150
  -1   0 -14-21.5418 33.6030 143
  -1   0 -14 2.48298 16.8801 122
  -1   0 -14 20.7363 33.4200 136
  -1   0 -14-5.33921 21.0780 124
  -1   0 -14-35.1786 33.4852 108
   1   0  14 7.29961 23.9314 107
  -1   0 -14-18.2683 36.4305  95
   1   0  15 18883.1 627.216  55
  -1   0 -15 17795.5 625.004 180
  -1   0 -15 17048.3 616.701 171
  -1   0 -15 18622.6 626.054 143
   1   0  15 18921.3 627.540  68
   1   0  15 18316.0 622.831 121
  -1   0 -15 17972.2 623.383 136
  -1   0 -15 18335.0 626.277  95
  -1   0 -15 18417.1 621.473 108
   1   0  16-13.2601 18.9469 146
  -1   0 -16-13.9811 18.2621 143
   1  -1 -16 130.406 22.2761 143
   1   1 -16 141.408 24.7409 143
  -1   1  16 87.9784 21.1867 121
   1   1 -16 158.879 23.5997 136
   1   1 -16 48.0094 15.9982 124
   1   1 -16 130.953 25.5688 180
   1  -1 -16 173.822 23.7478 180
  -1  -1  16 128.017 24.7267  96
   1  -1 -16 141.375 25.7030  95
  -1   1  16 144.491 25.0977  96
  -1  -1  15 2066.06 166.932  51
   1   1 -15 2182.73 93.7249 179
   1  -1 -15 2213.58 98.0896 180
  -1   1  15 1972.86 90.1016 174
   1   1 -15 2304.94 101.194 180
   1   1 -15 2177.79 99.1921 143
   1  -1 -15 2160.12 96.5628 143
  -1   1  15 2335.03 99.8111  74
  -1  -1  15 2137.66 99.2080  68
  -1  -1  15 2425.70 101.542  74
  -1   1  15 2176.02 99.5041  68
  -1  -1  15 2102.11 88.4922 121
  -1   1  15 2288.24 97.5247 121
   1   1 -15 2293.22 98.1727 136
   1  -1 -15 2149.89 90.9391 136
   1  -1 -15 2137.82 93.2207 126
   1   1 -15 2268.83 96.9361 122
   1  -1 -15 2136.89 93.3160 122
  -1   1  15 2180.78 89.3538 107
   1  -1 -15 2043.12 90.0618 108
  -1  -1  15 2170.18 99.2776  96
   1  -1 -15 2069.28 97.8224  95
   1  -1 -15 2155.26 97.6818  87
  -1   1  15 2378.16 100.784  96
   1   1 -15 2125.62 96.9885  95
  -1   1  14 345.732 89.9726  51
  -1  -1  14 379.989 103.035  51
  -1  -1  14 318.102 43.5294  55
  -1   1  14 278.709 44.7652  55
  -1  -1  14 308.689 38.2186 174
   1   1 -14 242.596 41.7631 180
   1  -1 -14 250.241 41.4312 180
  -1   1  14 299.279 38.7246 174
   1   1 -14 319.534 41.1561 179
   1  -1 -14 290.250 42.1181 143
   1   1 -14 334.180 44.8885 143
   1  -1 -14 189.105 27.3812 150
  -1   1  14 298.713 46.3714  68
  -1  -1  14 244.408 41.7804  68
   1  -1 -14 254.700 36.5136  78
   1   1 -14 251.320 37.3871  78
  -1  -1  14 266.543 43.9242  74
   1   1 -14 221.572 40.0132 122
  -1   1  14 335.809 35.5417 123
   1   1 -14 230.285 38.6162 133
   1  -1 -14 292.886 39.4297 122
  -1   1  14 332.180 43.5808 121
  -1  -1  14 237.566 34.1383 121
   1   1 -14 350.538 44.4349 136
   1  -1 -14 241.966 38.5753 126
   1  -1 -14 292.670 39.4716 136
   1   1 -14 255.957 32.9450 108
  -1   1  14 336.723 37.6806 107
   1  -1 -14 275.369 43.6739  95
   1  -1 -14 283.994 45.2400  87
   1   1 -14 312.292 44.8882  95
  -1  -1  13-23.0087 101.205  51
  -1  -1  13 13.0564 36.7981  55
  -1   1  13 32.2227 42.5548  55
  -1   1  13-93.0197 102.288  50
   1   1 -13-13.8290 38.5332 180
   1  -1 -13 6.96418 30.5299 179
  -1   1  13-20.5518 34.8847 174
   1   1 -13-8.34137 36.4376 179
  -1   1  13-22.1499 32.1397 161
   1   1 -13 24.3774 34.7382  78
  -1  -1  13 13.4526 38.7601  68
   1  -1 -13 53.5819 36.2616  78
  -1   1  13 55.3514 41.4172  68
  -1   1  13 30.7498 33.7011 123
   1   1 -13 15.8709 35.6275 133
   1  -1 -13 4.09154 36.6165 126
   1  -1 -13 53.2822 40.0018 137
   1  -1 -13 7.48364 34.3745 136
   1   1 -13 14.8625 23.8764 126
   1   1 -13 34.0404 39.3364 122
   1   1 -13 54.0958 39.9346 137
  -1   1  13 14.6786 31.9481 107
   1   1 -13 51.3299 32.1649 108
   1   1 -13 31.2329 40.5942  87
   1  -1 -13 8.83878 38.7457  95
   1   1 -13 12.8508 39.9720  95
   1  -1 -13-4.49665 39.4229  87
  -1   1  12 8615.70 445.945  28
  -1  -1  12 8375.96 430.329  50
  -1  -1  12 8131.54 309.167  55
  -1  -1  12 7657.77 434.987  28
  -1   1  12 8413.84 313.247  55
  -1   1  12 7975.83 441.318  50
   1  -1 -12 8199.84 429.837  20
  -1  -1  12 7747.12 419.222  24
  -1   1  12 8239.89 424.931  24
   1  -1 -12 7777.69 302.601 179
   1   1 -12 8222.91 308.545 179
  -1   1  12 8259.12 309.388 174
  -1  -1  12 8209.51 302.607 161
  -1   1  12 7903.31 305.101 161
   1   1 -12 8038.68 308.926  72
   1   1 -12 8203.66 308.027  78
   1  -1 -12 8538.23 307.819  78
   1   1 -12 7902.71 299.443 126
   1   1 -12 8231.92 310.109 122
   1  -1 -12 7828.42 304.323 133
   1   1 -12 8092.77 307.202 133
  -1   1  12 8462.45 304.284 123
   1  -1 -12 8330.45 312.133 137
   1  -1 -12 8358.56 306.067 136
   1   1 -12 7858.20 309.378 137
   1  -1 -12 7615.19 306.833 126
   1   1 -12 8047.56 296.233 113
  -1   1  12 7912.06 303.995 107
   1  -1 -12 8840.78 312.782  95
   1   1 -12 8863.72 313.422  87
   1  -1 -12 8523.17 312.646  87
   1   1 -12 8766.65 311.652  95
  -1  -1  11 2687.67 229.288  28
  -1  -1  11 2350.13 209.961  31
  -1   1  11 2505.76 121.627  55
   1  -1 -11 2275.41 170.239  48
  -1   1  11 2031.99 216.072  50
  -1  -1  11 2325.05 116.073  55
  -1  -1  11 2714.74 219.983  50
   1   1 -11 2261.17 185.403  48
  -1   1  11 2679.77 224.375  28
  -1   1  11 2259.00 197.303  24
   1   1 -11 2201.84 202.976  20
   1  -1 -11 2627.60 212.313  20
   1   1 -11 2578.66 119.204 179
   1   1 -11 2431.59 116.528 175
   1  -1 -11 2559.08 114.468 162
   1  -1 -11 2421.43 113.272 179
  -1   1  11 2516.67 116.156 161
   1   1 -11 2400.48 107.434 150
   1  -1 -11 2484.16 110.627 156
   1   1 -11 2321.11 117.111  72
   1   1 -11 2670.68 119.150  78
   1  -1 -11 2288.45 113.554 133
   1  -1 -11 2540.36 120.409 137
   1   1 -11 2446.81 116.128 133
   1   1 -11 2401.59 118.699 137
   1  -1 -11 2326.47 116.925 126
  -1   1  11 2361.14 111.724 123
   1   1 -11 2421.44 110.631 126
   1   1 -11 2453.26 108.486 113
   1   1 -11 2387.45 108.527 115
   1   1 -11 2535.89 120.594  87
   1  -1 -11 2611.81 122.990  95
   1   1 -11 2346.64 117.168  95
   1  -1 -11 2588.02 117.948  92
  -1  -1  10 4839.13 312.572  50
  -1  -1  10 5883.98 330.230  31
  -1  -1  10 6299.94 348.277  28
  -1  -1  10 5963.64 225.395  55
  -1   1  10 6143.27 340.306  28
   1   1 -10 5481.00 304.160  48
  -1   1  10 5033.41 322.039  50
   1  -1 -10 5790.86 298.646  48
  -1   1  10 5731.62 318.087  24
   1   1 -10 5703.58 322.347  20
  -1   1  10 6613.59 327.030  18
  -1  -1  10 5372.04 302.410   9
   1  -1 -10 5686.53 323.761  20
   1   1 -10 6013.04 225.923 179
   1   1 -10 5866.20 224.413 175
   1  -1 -10 5730.72 222.381 162
   1  -1 -10 5926.93 228.696 175
   1  -1 -10 5700.15 220.433 179
  -1   1  10 5945.28 224.862 161
   1  -1 -10 5605.47 219.450 156
   1  -1 -10 5674.35 225.527 147
   1   1 -10 6000.30 220.674 154
   1  -1 -10 5436.23 225.332  72
   1   1 -10 5784.76 225.380  78
   1   1 -10 6170.66 227.914  72
   1  -1 -10 5614.27 224.439 126
   1  -1 -10 5865.93 226.049 137
   1  -1 -10 5706.63 222.751 133
   1   1 -10 5795.10 225.771 137
   1   1 -10 5710.51 223.995 133
   1   1 -10 5710.74 218.789 126
   1   1 -10 5624.22 217.280 115
   1   1 -10 5849.91 225.182  95
   1  -1 -10 5911.47 224.055  92
   1   1 -10 5526.21 226.646  87
  -1  -1   9 2284.78 102.220  55
  -1   1   9 2014.52 182.792  50
  -1   1   9 2394.12 194.628  40
  -1  -1   9 1918.52 167.258  50
  -1   1   9 2282.93 185.410  28
  -1  -1   9 2139.22 178.255  36
  -1  -1   9 2294.92 184.712  31
  -1  -1   9 2313.26 187.510  28
   1   1  -9 2235.59 166.113  48
  -1   1   9 2257.17 174.731  18
   1  -1  -9 1755.66 165.221  20
   1   1  -9 1703.41 162.401  20
  -1   1   9 2084.60 165.967  24
  -1  -1   9 2056.90 160.436   9
   1   1  -9 1744.24 128.917  22
   1   1  -9 2281.88 101.073 175
   1  -1  -9 2198.79 97.9637 179
   1   1  -9 1965.64 96.2073 163
   1   1  -9 2207.77 101.488 179
   1  -1  -9 2211.43 99.8981 162
   1  -1  -9 2340.31 105.408 175
   1   1  -9 2163.30 102.249 176
  -1   1   9 2228.23 101.090 161
   1  -1  -9 2253.66 99.1015 156
   1  -1  -9 2233.98 103.886 147
   1   1  -9 2088.64 95.9760 140
   1  -1  -9 2162.69 100.841 151
   1   1  -9 2031.81 96.2500 154
  -1   1   9 2116.86 95.0164 125
   1  -1  -9 2021.94 99.8178 133
   1   1  -9 1970.17 94.8153 126
   1  -1  -9 2145.95 101.687 137
   1  -1  -9 1963.11 100.321 126
   1   1  -9 1982.28 99.1827 133
   1   1  -9 2134.33 102.065 137
   1   1  -9 2164.78 96.0982 115
   1   1  -9 2286.05 104.513  95
   1  -1  -9 2174.29 101.496  92
   1   1  -9 2311.13 102.620  78
   1   1  -9 2391.09 104.463  72
  -1   1   9 2363.46 99.0208  63
   1   1  -8 3771.13 151.342  92
  -1   1   8 3947.20 149.171  63
   1   1  -8 3708.21 151.492  72
   1   1  -8 3833.69 223.726  20
  -1  -1   8 3555.35 230.133  21
  -1   1   8 4326.21 229.605  18
   1  -1  -8 3531.45 211.703  22
   1  -1  -8 4241.35 232.615  20
  -1   1   8 3905.94 220.908  24
   1   1  -8 3803.15 193.135  22
  -1  -1   8 3294.08 204.329   9
   1   1  -8 4152.06 222.675  48
  -1   1   8 3806.47 233.781  40
  -1  -1   8 3681.77 150.325  55
  -1  -1   8 3427.57 213.040  40
  -1  -1   8 4074.57 233.403  36
  -1  -1   8 3364.22 224.502  28
  -1   1   8 4147.02 236.854  50
  -1   1   8 4212.86 239.120  28
  -1  -1   8 3704.40 224.102  50
  -1  -1   8 3606.52 227.662  31
  -1   1   7 212.762 30.7604  63
   1   1  -7 234.147 34.4450  72
   1   1  -7 221.641 51.6973  22
   1  -1  -7 72.2278 67.5496  20
   1   1  -7 174.791 67.0627  20
  -1   1   7 254.607 73.7865  18
  -1   1   7 188.081 64.7322  24
   1  -1  -7 276.703 71.9803  22
  -1  -1   7 199.936 78.5619  21
  -1   1   7 140.335 79.6477  50
  -1   1   7 214.712 84.1171  40
  -1  -1   7 218.536 78.0064  28
  -1  -1   7 248.188 71.8395  40
  -1  -1   7 34.9516 64.2729  50
   1   1  -7 227.062 73.8173  48
  -1  -1   7 284.070 85.2066  36
  -1   1   7 262.545 79.1329  28
  -1  -1   7 161.879 76.1303  31
  -1   1   6 4320.82 164.899  63
   1   1  -6 4443.77 166.548  72
   1  -1  -6 4688.27 230.805  20
  -1   1   6 4611.23 225.484  18
   1   1  -6 4575.04 225.482  20
  -1   1   6 4341.96 176.490  10
  -1   1   6 4694.58 221.144  24
   1   1  -6 4775.88 205.605  22
  -1  -1   6 5136.24 238.407  21
   1  -1  -6 4550.23 222.238  22
  -1  -1   6 4003.22 218.152  50
   1   1  -6 4930.16 228.216  48
  -1  -1   6 4271.06 214.040  40
  -1   1   6 4539.41 228.376  31
  -1  -1   6 4696.21 231.156  28
  -1   1   6 4295.49 226.736  40
  -1   1   6 4250.28 185.752  43
  -1  -1   6 4526.15 214.489  44
  -1  -1   6 4684.18 231.703  36
  -1   1   6 4421.27 226.169  28
   1   1  -5 5008.47 231.214  20
   1  -1  -5 4829.84 186.776   3
  -1  -1   5 4915.23 185.977   4
  -1   1   5 5375.92 237.868  18
   1  -1  -5 5210.20 235.880  22
  -1   1   5 5289.54 200.833  10
  -1   1   5 5200.60 229.611  24
  -1   1   5 5589.80 245.486  40
  -1   1   5 5284.23 208.084  43
  -1  -1   5 5498.86 237.053  50
  -1  -1   5 5473.29 228.577  40
  -1   1   5 5444.06 239.241  28
  -1   1   5 5773.90 242.847  31
  -1  -1   5 5488.50 232.228  30
  -1  -1   5 5759.77 247.706  36
  -1  -1   5 5410.48 231.221  44
  -1  -1   5 5402.95 242.224  28
   1  -1  -4 18237.4 646.735  22
  -1   1   4 17470.6 635.025  24
  -1   1   4 18069.7 611.400  16
   1   1  -4 17327.9 638.980  20
   1   1  -4 17598.1 612.421   1
  -1   1   4 17465.3 616.785  10
  -1   1   4 17827.8 645.394  18
  -1  -1   4 18321.1 648.611  28
   1  -1  -4 17797.6 616.897  33
   1  -1  -4 18234.1 643.974  49
  -1  -1   4 18376.0 641.901  44
  -1  -1   4 18691.8 643.350  30
  -1   1   4 18105.0 648.654  40
  -1  -1   4 17302.8 639.250  50
  -1  -1   4 17054.1 632.066  40
  -1   1   4 18206.4 643.377  28
   1   1  -3 11565.3 411.824  20
   1   1  -3 11444.9 417.470  23
   1   1  -3 11331.0 399.352   1
   1   1  -3 11629.7 418.594  11
  -1   1   3 10939.2 398.535  10
  -1   1   3 11093.9 396.158  16
  -1   1   3 11510.8 408.170  24
  -1  -1   3 11473.6 420.237  28
   1  -1  -3 11040.0 405.938  29
  -1  -1   3 11153.7 416.941  44
  -1  -1   3 11151.8 417.070  30
  -1   1   3 11969.1 415.003  28
  -1   1   2 4562.52 175.696  24
  -1   1   2 4678.96 176.161  10
   1  -1  -2 4601.91 179.827  14
   1   1  -2 4514.09 161.832  14
   1   1  -2 4666.95 165.559  10
   1  -1  -2 4831.27 188.536  22
   1  -1  -2 4710.70 168.362   9
   1   1  -2 4453.84 184.721  11
   1   1  -2 4834.96 176.652  20
  -1   1   2 4667.92 175.628  16
  -1  -1   2 4658.76 187.006  28
  -1  -1   2 4586.46 185.589  38
  -1  -1   2 4460.09 187.903  30
  -1   1   2 4507.01 178.621  28
   1   1  -1 3268.21 124.023  27
  -1   1   1 3199.93 132.251   4
   1  -1  -1 3290.96 133.695  22
  -1   1   1 3397.73 131.692  16
   1   1  -1 3142.12 129.484  11
  -1  -1   1 3309.48 128.716  12
  -1   1   1 3317.56 132.303  10
  -1   1   1 3222.66 132.993  34
  -1   1   0 3992.68 164.317  16
   1   1   0 4386.24 152.687  11
   1  -1   0 4525.13 167.384  10
  -1   1   0 4357.86 166.675   4
  -1  -1   0 4266.91 149.921  12
   1  -1   0 4254.51 155.281  17
   1   1   0 4302.80 157.806  13
  -1   1   0 4276.60 155.446  18
   1  -1   0 4341.98 158.300  22
   1   1   0 4506.79 167.268  32
   1   1   1 5876.23 221.717  24
   1  -1   1 5814.51 200.125  22
  -1  -1  -1 5998.94 209.775  20
  -1   1  -1 6119.39 218.496  16
  -1   1  -1 5563.93 217.897   4
   1   1   2 107338. 3460.99  15
  -1   1  -2 107007. 3449.87  16
  -1  -1  -2 107938. 3462.73   9
   1  -1   2 98522.0 3432.07  18
  -1  -1  -2 107274. 3453.50  20
  -1  -1  -2 105740. 3442.59  12
   1   1   2 106188. 3462.24  24
  -1  -1  -2 105814. 3460.73  17
   1   1   2 100598. 3462.42  35
   1   1   2 105734. 3456.66  37
   1   1   3 110505. 3720.21  15
   1   1   3 108999. 3700.55   1
   1  -1   3 107419. 3693.83  18
  -1  -1  -3 112819. 3717.45  20
   1   1   3 110885. 3723.95  24
   1  -1   3 115963. 3720.66  11
  -1   1  -3 111920. 3700.27  16
  -1  -1  -3 110830. 3722.02   9
   1   1   3 110950. 3719.81  37
   1   1   3 112028. 3713.98  31
   1   1   3 113624. 3722.17  35
  -1  -1  -4 33693.8 1203.91   4
  -1  -1  -4 36427.3 1235.11  20
   1  -1   4 35739.2 1209.61  18
   1  -1   4 35160.7 1234.89  11
   1  -1   4 38076.7 1241.00  12
   1   1   4 36196.0 1235.41  15
  -1   1  -4 35946.3 1202.60  16
   1   1   4 35405.6 1202.67   1
   1   1   4 36128.2 1232.24  31
   1   1   4 35254.0 1238.85  37
   1   1   4 36491.8 1235.16  35
  -1   1  -4 36121.2 1229.00  48
   1  -1   5 6797.21 254.345  18
  -1  -1  -5 6725.87 283.432  20
   1  -1   5 6391.04 240.913  26
   1   1   5 6733.33 279.514  15
  -1  -1  -5 5999.32 225.893   4
   1  -1   5 7241.71 288.629  12
   1   1   5 7052.98 281.469  31
   1  -1   5 6422.02 249.715  35
  -1   1  -5 6723.74 272.731  48
   1   1   5 6948.65 277.143  35
   1   1   5 6727.07 284.827  37
   1  -1   5 7124.16 265.392  30
   1  -1   5 6462.99 244.242  38
  -1   1  -6 1260.09 65.9968  72
   1   1   6 1272.70 58.7728  64
   1  -1   6 1409.49 118.273  21
   1  -1   6 1573.08 123.107   9
  -1  -1  -6 1528.48 118.740  20
   1  -1   6 1567.75 126.020  12
   1  -1   6 1576.30 91.7056  18
  -1   1  -6 1138.11 99.2413  48
   1  -1   6 1376.05 95.6826  44
   1  -1   6 1396.17 95.4799  30
   1   1   6 1501.30 115.877  31
   1   1   6 1427.36 118.798  37
  -1  -1  -6 1250.15 85.9532  48
   1   1   7 304.734 28.2519  64
  -1   1  -7 318.561 33.8349  78
  -1   1  -7 356.229 39.3988  72
   1  -1   7 390.860 84.5073  36
  -1  -1  -7 304.272 50.3214  48
   1   1   7 328.471 77.1559  31
   1   1   7 294.802 77.6260  37
   1  -1   7 241.920 71.8207   9
  -1  -1  -7 330.065 80.3429  20
   1  -1   7 304.293 76.8020  21
   1  -1   8 7778.06 368.226  21
   1  -1   8 7659.26 369.320   9
   1   1   8 7381.12 348.895  18
  -1  -1  -8 7646.70 363.213  20
   1   1   8 7365.64 370.587  24
  -1   1  -8 7767.81 283.345 166
  -1   1  -8 7738.59 282.555 176
  -1   1  -8 7883.85 281.793 179
  -1  -1  -8 7420.54 278.849 179
  -1   1  -8 7449.31 278.641 154
  -1   1  -8 7661.91 281.175  72
   1  -1   8 7369.63 270.117  63
   1   1   8 7580.87 277.409  63
  -1   1  -8 7433.00 276.077  78
  -1  -1  -8 7632.55 280.028 137
  -1   1  -8 7858.67 281.351 133
  -1   1  -8 7549.68 279.180 140
  -1   1  -8 7616.03 279.988 137
  -1  -1  -8 8071.52 279.187 136
  -1  -1  -8 7398.78 278.333 126
  -1  -1  -8 7565.82 280.501 133
  -1   1  -8 7506.87 278.268  87
  -1  -1  -8 7621.23 279.522  86
  -1   1  -8 7487.61 276.471  91
   1  -1   8 8038.40 361.140  40
   1  -1   8 8155.56 359.445  36
   1   1   8 7518.15 367.081  37
   1  -1   8 7989.41 369.896  31
   1   1   8 7935.64 378.201  40
   1   1   9 451.454 99.4208  37
   1  -1   9 640.727 122.618  28
   1  -1   9 339.677 93.1780  40
   1  -1   9 442.872 108.231  31
   1   1   9 530.503 118.894  40
   1  -1   9 351.442 90.2818  36
   1   1   9 418.414 105.507  24
   1  -1   9 470.423 98.5286  21
   1  -1   9 594.561 102.223   9
   1   1   9 504.439 87.7407  18
  -1  -1  -9 482.845 95.8919  20
  -1  -1  -9 459.875 47.5134 179
   1   1   9 427.643 41.3174 174
  -1   1  -9 447.544 50.6927 176
  -1   1  -9 555.094 50.2176 179
  -1  -1  -9 426.360 43.7775 141
  -1   1  -9 529.658 47.9241 154
  -1  -1  -9 536.104 42.0629 156
  -1   1  -9 516.483 47.4176 150
  -1   1  -9 420.607 42.3941  78
   1   1   9 521.548 44.6849  63
  -1   1  -9 439.914 46.7414  72
  -1  -1  -9 538.438 49.9864  72
  -1   1  -9 417.126 43.2856 122
  -1  -1  -9 526.959 49.0780 133
  -1  -1  -9 419.008 46.0223 126
  -1   1  -9 424.165 46.7728 137
  -1   1  -9 388.844 47.3843 133
  -1   1  -9 390.526 39.3870 126
  -1  -1  -9 493.581 47.1143 136
  -1  -1  -9 507.037 48.0234 137
  -1   1  -9 472.325 44.1081 115
  -1   1  -9 685.383 54.0329  91
  -1  -1  -9 481.351 49.2202  86
  -1   1  -9 487.745 45.2295  87
   1   1  10 16.2140 65.1125  18
  -1  -1 -10 58.9468 85.2237  20
   1   1  10 21.5955 80.7314  24
  -1   1 -10 25.8998 38.7716 180
  -1   1 -10 17.4100 35.6901 179
  -1  -1 -10 32.7625 36.6626 179
  -1   1 -10-4.52238 39.6598 176
   1   1  10 27.8016 30.0555 174
  -1  -1 -10 21.5698 31.3125 141
  -1   1 -10 78.2102 35.7187 150
  -1  -1 -10 82.4456 30.6827  78
   1   1  10 32.6579 32.4888  63
  -1   1 -10 4.16552 34.5654  72
  -1   1 -10 31.3354 31.3830  78
  -1  -1 -10 58.4515 37.2508  72
  -1   1 -10 28.9999 28.4648 126
  -1  -1 -10 34.3275 39.3036 133
  -1  -1 -10 58.2764 36.8877 137
  -1   1 -10 47.1616 39.1454 133
  -1  -1 -10 51.0143 33.8115 136
  -1  -1 -10 24.1888 33.5844 126
  -1   1 -10 46.3238 35.8864 137
  -1   1 -10 37.1793 34.4928 122
   1   1  10 21.3961 90.1106  40
   1   1  10 44.9329 88.6989  28
   1  -1  10 99.9306 84.1733  31
   1   1  10-65.5546 106.263  50
   1  -1  10 22.2456 100.534  28
   1  -1  10-18.2125 76.7047  40
   1  -1  10 20.1483 84.8561  50
   1   1  10-20.5609 87.8957  37
   1  -1  10 41.7060 83.7372  37
   1  -1  10 50.4109 69.6921  36
  -1   1 -10 4.22169 39.2842  95
  -1   1 -10 3.91944 35.0895  87
   1  -1  11 1403.46 169.187  24
   1   1  11 1241.86 155.905  24
  -1  -1 -11 1571.65 86.7752 179
   1   1  11 1522.15 80.0426 174
  -1  -1 -11 1699.50 88.4895 180
  -1   1 -11 1427.76 88.8895 180
  -1   1 -11 1660.84 92.1618 179
  -1   1 -11 1258.47 80.3864 150
  -1  -1 -11 1424.10 81.8571 141
  -1  -1 -11 1624.84 87.2986 143
  -1   1 -11 1467.02 87.6675 143
  -1   1 -11 1593.98 81.6988  78
  -1  -1 -11 1602.69 89.9122  72
  -1   1 -11 1606.60 88.3661  72
   1   1  11 1547.13 82.7173  63
  -1  -1 -11 1507.85 77.3665  78
  -1   1 -11 1331.87 76.6289 126
  -1   1 -11 1466.82 88.7125 136
  -1  -1 -11 1514.96 88.6789 133
  -1  -1 -11 1601.24 87.4887 126
   1   1  11 1371.08 76.8007 125
  -1   1 -11 1478.12 88.9899 133
  -1  -1 -11 1530.42 86.9173 136
  -1   1 -11 1593.72 84.0478 122
  -1   1 -11 1513.72 86.8740  87
  -1   1 -11 1424.68 88.8538  95
  -1  -1 -11 1516.13 85.3250  87
   1  -1  11 1423.32 170.925  31
   1  -1  11 1495.71 174.209  37
   1   1  11 1613.87 184.107  40
   1  -1  11 1380.59 156.262  40
   1   1  11 1127.89 165.380  28
   1   1  11 1709.18 183.482  50
   1   1  11 1588.69 172.188  37
   1  -1  11 1595.00 175.196  50
   1  -1  11 1290.13 169.069  28
   1   1  12-25.0720 86.2691  28
   1   1  12 193.232 104.804  50
   1   1  12 109.841 45.2212  55
   1  -1  12 49.9532 95.1952  28
   1  -1  12 154.798 101.291  50
   1  -1  12 103.636 41.2501  55
   1   1  12 45.6496 88.5981  37
   1  -1  12 161.980 100.409  37
   1   1  12 69.6598 86.8555  40
   1  -1  12 24.2946 83.5978  24
   1   1  12 119.147 94.1281  24
  -1   1 -12 118.235 43.6984 179
  -1  -1 -12 109.993 39.5014 180
  -1   1 -12 75.7540 43.4701 180
  -1  -1 -12 78.3087 38.0065 179
  -1  -1 -12 73.1520 31.1276 141
  -1   1 -12 56.5283 34.5446 150
  -1  -1 -12 104.940 40.2919 143
  -1   1 -12 123.261 40.9778 143
   1   1  12 137.081 36.4979  63
  -1  -1 -12 58.4289 27.9790  78
  -1  -1 -12 125.740 42.2814  72
  -1   1 -12 141.483 34.6465  78
  -1   1 -12 134.885 46.9860 133
  -1  -1 -12 41.2232 43.1204 133
  -1  -1 -12 101.497 40.4311 136
  -1   1 -12 47.9087 28.4732 126
  -1  -1 -12 72.1457 40.9281 126
  -1   1 -12 128.326 36.7589 122
  -1  -1 -12 126.170 34.1395 122
  -1   1 -12 100.782 42.0674 136
  -1   1 -12 120.126 30.6499 114
  -1  -1 -12 177.207 41.5477  87
  -1   1 -12 96.4969 45.3084  95
  -1   1 -12 74.4902 35.9114  87
   1   1  13 180.434 96.6847  50
   1   1  13 254.848 46.3466  55
   1  -1  13 261.203 103.669  37
   1  -1  13 184.371 40.9407  55
   1  -1  13 142.915 92.5500  50
   1  -1  13 354.026 106.906  28
   1   1  13 400.093 115.966  28
  -1  -1 -13 288.552 44.7880 180
  -1   1 -13 278.131 47.1309 180
  -1   1 -13 191.344 42.0801 179
  -1   1 -13 226.719 39.2160 165
  -1   1 -13 249.348 38.5338 141
  -1  -1 -13 243.298 42.7098 150
  -1  -1 -13 178.027 39.5774 143
  -1   1 -13 188.487 36.0016 150
  -1   1 -13 285.337 44.9673 143
  -1  -1 -13 181.536 42.5390  72
  -1  -1 -13 232.420 33.3282 122
  -1   1 -13 218.453 42.6393 133
  -1   1 -13 214.740 36.9907 122
  -1  -1 -13 189.189 41.2733 136
  -1   1 -13 251.025 44.2707 136
   1   1  13 213.517 38.6991 123
  -1  -1 -13 187.372 41.1766 126
  -1   1 -13 231.500 41.3400 108
  -1   1 -13 252.198 47.2552  95
  -1  -1 -13 139.749 38.3470  87
   1  -1  14-41.8880 34.1406  55
   1   1  14 3.77524 33.4405  55
   1   1  14-37.9860 77.5223  50
  -1   1 -14 21.4548 32.2117 179
  -1  -1 -14-20.0896 31.1448 180
  -1   1 -14 11.1183 35.0043 180
  -1   1 -14 16.3720 27.1340 165
  -1  -1 -14-15.3728 31.7952 150
  -1  -1 -14-6.71085 31.1143 143
  -1   1 -14 39.4371 32.8267 143
  -1   1 -14-10.6646 27.6409 141
   1  -1  14-7.32312 33.4183  68
  -1   1 -14-10.6591 32.2179 136
  -1   1 -14-9.29005 29.7724 124
  -1   1 -14 2.65825 25.7791 122
   1   1  14-15.1092 26.1723 123
  -1  -1 -14 45.4030 31.2233 126
  -1   1 -14 7.04879 33.9829 133
  -1  -1 -14-3.11844 29.6308 136
  -1   1 -14-2.98714 29.0512 108
   1   1  14 8.65438 27.8960 107
  -1  -1 -14-11.4800 28.6939  87
  -1   1 -14 28.6992 36.0588  95
  -1  -1 -15 201.606 31.8090 180
  -1   1 -15 160.241 28.9713 171
  -1   1 -15 295.067 35.4820 180
  -1  -1 -15 273.578 32.5546 143
  -1   1 -15 273.557 34.3324 143
   1  -1  15 228.068 33.1316  68
   1  -1  15 296.199 36.5481  74
   1   1  15 317.030 36.6691  68
   1   1  15 297.133 33.9128 121
  -1   1 -15 276.703 34.2307 136
   1  -1  15 301.406 28.9537 121
  -1  -1 -15 254.653 31.2814 108
   1   1  15 248.047 25.6782 107
  -1   1 -15 264.840 28.6026 108
   1   1  15 311.606 35.2175  55
  -1   1 -16 935.639 43.8301 143
   1   1  16 858.193 42.9904 146
  -1  -1 -16 740.691 39.2945 143
  -1  -1 -16 759.111 40.8848 164
   1   1  16 818.381 41.7538  96
   1  -1  16 994.926 44.5975  96
   1   1  16 836.877 40.9750 121
   1   2 -16 995.618 47.5886 143
  -1   2  16 841.466 44.2893 121
   1  -2 -16 907.898 41.4893 126
   1   2 -16 898.289 44.1726 124
   1   2 -16 792.921 44.5148 136
   1  -2 -16 768.534 40.0697 180
  -1  -2  16 922.394 44.5851  96
  -1   2  16 915.214 43.0022  96
   1  -2 -16 980.301 46.9905  95
   1  -2 -15 1613.58 62.5277 180
  -1   2  15 1507.17 56.7732 174
   1   2 -15 1427.47 58.2799 165
   1   2 -15 1474.08 61.4234 179
   1  -2 -15 1563.72 59.8939 143
   1   2 -15 1680.91 67.1163 143
  -1  -2  15 1576.84 64.5648  68
  -1  -2  15 1612.91 66.2807  74
  -1  -2  15 1452.32 65.8359  71
  -1   2  15 1570.64 63.5955  68
  -1   2  15 1508.95 60.8708  74
   1  -2 -15 1404.03 63.9833  72
   1   2 -15 1824.83 67.9298 136
   1   2 -15 1585.39 59.7373 133
   1  -2 -15 1486.27 61.8475 126
  -1   2  15 1691.64 65.9866 121
  -1   2  15 1632.18 59.5519 107
  -1  -2  15 1674.90 65.4301  96
   1  -2 -15 1525.12 63.7213  87
  -1   2  15 1737.18 65.4788  96
   1  -2 -15 1679.84 67.2427  95
  -1  -2  14 3360.02 235.201  51
  -1   2  14 3217.94 140.072  55
  -1  -2  14 2621.11 215.461  37
   1  -2 -14 3173.62 134.484 180
   1   2 -14 3161.50 135.803 179
  -1   2  14 3147.39 132.706 174
   1  -2 -14 3220.39 133.046 143
   1   2 -14 3279.76 139.004 143
   1  -2 -14 3187.73 130.934 150
  -1  -2  14 3116.97 137.518  74
   1   2 -14 3078.99 132.846  78
  -1  -2  14 3178.50 136.471  68
  -1   2  14 3025.41 133.349  74
   1  -2 -14 3141.62 128.394  78
  -1   2  14 3042.62 136.236  68
   1   2 -14 3182.57 135.857 122
   1  -2 -14 3236.26 132.532 122
  -1   2  14 3059.69 136.538 121
  -1   2  14 3150.28 131.563 123
   1  -2 -14 3307.20 137.061 126
   1   2 -14 3237.33 133.581 133
   1   2 -14 3122.89 136.948 136
  -1   2  14 3176.68 132.715 107
   1  -2 -14 3169.27 136.794  87
   1  -2 -14 3357.94 139.034  95
  -1  -2  13 9260.33 462.688  37
  -1   2  13 8037.97 405.040  51
  -1  -2  13 8408.89 452.362  51
  -1   2  13 9116.17 330.759  55
  -1  -2  13 9170.41 324.401  55
   1   2 -13 9003.42 330.057 180
  -1   2  13 8567.19 323.918 174
   1   2 -13 8944.88 326.840 179
   1  -2 -13 8766.80 322.892 143
   1   2 -13 8499.38 323.568  78
   1  -2 -13 8983.65 321.211  78
  -1  -2  13 9232.35 327.784  68
  -1   2  13 8522.96 325.299  68
   1  -2 -13 8240.84 315.054 136
   1  -2 -13 8709.72 325.770 126
  -1   2  13 8864.81 322.077 123
   1   2 -13 8258.24 322.402 133
   1   2 -13 8880.99 326.297 122
  -1   2  13 8816.09 323.027 107
   1   2 -13 8468.58 312.452 113
   1  -2 -13 9009.77 328.659  87
   1   2 -13 8611.74 324.798  95
   1  -2 -13 8693.15 326.580  95
  -1   2  12 4297.36 281.342  32
  -1  -2  12 5362.21 331.599  31
  -1   2  12 5265.09 218.362  55
  -1  -2  12 5230.20 212.884  55
  -1  -2  12 5708.01 341.726  37
  -1   2  12 5031.30 324.442  28
   1  -2 -12 4451.16 304.659  20
  -1   2  12 5369.75 215.805 174
   1   2 -12 5436.45 217.517 179
   1  -2 -12 5435.90 210.248 156
  -1   2  12 5525.35 214.945 161
   1   2 -12 5134.90 213.658  78
  -1  -2  12 5415.20 215.964  68
  -1   2  12 5212.79 212.643 123
   1   2 -12 5395.45 216.242 122
   1  -2 -12 5599.46 217.273 137
  -1   2  12 5583.32 207.660 125
   1  -2 -12 5314.12 207.266 136
   1   2 -12 5382.82 215.552 137
   1  -2 -12 5381.84 218.092 126
   1   2 -12 5199.49 212.929 133
   1   2 -12 5554.04 206.487 108
   1   2 -12 5437.77 207.342 113
  -1   2  12 5399.14 214.697 107
   1   2 -12 5105.93 206.995 115
   1   2 -12 5631.35 219.012  87
   1  -2 -12 5350.85 217.728  95
   1  -2 -12 5594.31 212.931  92
   1   2 -12 5371.85 216.226  95
  -1  -2  11 950.413 151.477  28
  -1  -2  11 1053.33 68.7080  55
  -1  -2  11 860.545 130.112  50
  -1   2  11 989.670 140.769  28
  -1   2  11 930.321 72.7326  55
  -1  -2  11 1046.74 148.226  31
  -1  -2  11 739.786 129.904  36
  -1  -2  11 961.789 153.546  37
   1  -2 -11 819.705 129.826  20
  -1   2  11 942.507 140.445  18
  -1   2  11 1099.80 73.1737 174
   1   2 -11 1052.60 72.7357 179
   1   2 -11 914.470 64.3239 175
   1  -2 -11 881.362 70.6477 147
  -1   2  11 951.343 68.7848 161
   1  -2 -11 1095.88 68.0095 156
   1   2 -11 953.469 65.8034 154
   1   2 -11 1134.08 71.6943  78
   1   2 -11 972.791 69.7214 137
   1   2 -11 1095.39 72.0517 133
  -1   2  11 969.167 64.6308 125
   1  -2 -11 1040.61 63.4301 136
   1  -2 -11 956.526 72.9972 126
   1  -2 -11 1058.75 72.5723 137
  -1   2  11 1008.95 69.8628 123
   1   2 -11 1203.38 75.2493 122
   1   2 -11 878.722 63.2201 115
   1   2 -11 972.120 61.9498 108
   1   2 -11 990.347 64.6859 113
   1   2 -11 1027.31 72.0779  87
   1  -2 -11 1080.41 71.9691  92
   1   2 -11 976.937 70.6901  95
  -1  -2  10 10443.2 502.602  31
  -1  -2  10 10440.9 381.361  55
  -1  -2  10 10381.7 499.215  36
   1  -2 -10 9651.16 448.199  48
  -1  -2  10 11226.9 518.453  28
  -1  -2  10 10594.1 485.282  50
  -1   2  10 10232.3 495.092  28
  -1   2  10 10951.6 388.218  55
  -1  -2  10 9830.13 497.693  21
   1  -2 -10 10241.4 492.179  20
  -1   2  10 9562.37 477.902  24
  -1   2  10 10845.9 500.734  18
   1   2 -10 10586.6 385.337 179
  -1   2  10 10740.4 386.234 174
   1   2 -10 10230.8 380.466 175
   1   2 -10 10290.2 383.619 176
   1   2 -10 10329.6 377.233 163
   1  -2 -10 10342.4 383.794 162
   1  -2 -10 10378.3 382.692 156
   1   2 -10 10377.6 379.043 140
  -1   2  10 10176.1 384.117 161
   1  -2 -10 10838.2 386.781 151
   1   2 -10 10072.1 379.789 154
   1  -2 -10 11200.3 387.337 147
   1   2 -10 10794.4 385.401  78
   1   2 -10 10572.3 384.774  72
   1  -2 -10 10747.0 384.793 137
   1  -2 -10 10484.5 377.818 136
   1   2 -10 10514.4 383.664 137
  -1   2  10 10928.6 380.388 125
   1   2 -10 11081.7 387.160 122
   1  -2 -10 10719.1 387.285 126
   1   2 -10 10477.3 383.370 133
   1   2 -10 10721.5 380.542 115
   1   2 -10 10769.6 380.679 113
   1   2 -10 10795.2 384.526  95
   1  -2 -10 10541.6 383.273  92
  -1  -2   9 901.760 130.417  36
  -1  -2   9 822.356 56.1650  55
  -1   2   9 965.134 124.651  28
  -1   2   9 979.222 64.0486  55
  -1   2   9 556.505 115.228  40
  -1  -2   9 1158.56 142.792  28
  -1  -2   9 839.116 115.489  50
   1   2  -9 911.002 116.145  48
  -1   2   9 1016.00 97.0321  34
  -1  -2   9 879.258 126.666  21
  -1   2   9 779.651 122.407  18
   1   2  -9 874.682 120.701  20
   1  -2  -9 1123.89 131.842  20
  -1  -2   9 726.021 105.822   9
  -1   2   9 629.769 107.633  24
   1   2  -9 989.706 55.1723 163
   1   2  -9 777.411 57.9570 176
   1  -2  -9 838.623 59.3426 162
   1   2  -9 786.345 55.8678 175
  -1   2   9 868.113 61.5078 161
   1   2  -9 941.009 61.8002 157
   1   2  -9 828.009 56.9387 154
   1  -2  -9 796.949 60.5592 147
   1  -2  -9 936.781 64.8987 151
   1  -2  -9 824.770 58.2297 156
  -1   2   9 850.659 58.5083  63
   1   2  -9 850.151 60.9747  72
   1   2  -9 936.815 62.2327  78
   1   2  -9 854.178 58.7748 137
   1   2  -9 834.013 56.1423 140
   1  -2  -9 844.973 57.8223 133
  -1   2   9 729.085 54.0220 125
   1  -2  -9 796.768 58.2315 137
   1   2  -9 976.227 60.5532 133
   1   2  -9 924.688 58.4450 115
   1  -2  -9 812.956 61.1510  99
   1   2  -9 917.181 61.9336  95
   1  -2  -9 1013.14 64.5112  92
   1  -2  -9 724.404 56.2302  86
  -1   2   8 913.115 112.725  18
  -1   2   8 725.259 103.510  24
   1  -2  -8 666.225 104.674  20
   1   2  -8 663.007 67.3806  22
   1   2  -8 587.721 95.0032  20
  -1  -2   8 646.334 107.478  21
   1  -2  -8 758.048 55.2305 175
   1  -2  -8 718.736 52.5252 162
  -1   2   8 797.811 53.5667 161
   1  -2  -8 732.513 53.3172 156
   1  -2  -8 740.283 53.7551 147
   1  -2  -8 732.121 54.7278 151
   1   2  -8 866.439 54.6002 157
  -1   2   8 635.905 47.9354 125
   1   2  -8 738.407 51.1213 133
   1  -2  -8 764.307 52.9802 137
   1  -2  -8 757.705 52.4577  82
   1   2  -8 704.793 52.7086  95
   1  -2  -8 745.363 50.3206  86
   1  -2  -8 821.567 56.6013  99
   1  -2  -8 730.405 54.9172  92
   1   2  -8 762.610 54.9722  78
  -1   2   8 808.327 52.7648  63
   1  -2  -8 808.658 54.3457  79
   1   2  -8 710.477 53.6463  72
  -1  -2   8 659.645 101.238  50
  -1   2   8 784.948 111.860  28
  -1  -2   8 658.297 50.0395  55
   1   2  -8 733.312 109.249  48
  -1  -2   8 935.543 122.510  36
  -1   2   8 856.506 123.118  50
  -1  -2   8 696.610 114.099  28
  -1   2   8 759.278 120.485  40
  -1   2   7 1815.48 84.3628  63
   1   2  -7 1855.26 84.9769  72
   1  -2  -7 1841.53 85.7736  79
   1  -2  -7 1830.12 151.001  22
   1   2  -7 1796.57 136.845  20
  -1   2   7 1999.05 152.026  18
   1  -2  -7 1809.20 147.209  20
   1   2  -7 1967.56 111.479  22
  -1   2   7 1886.19 140.414  24
  -1   2   7 1962.52 140.283  28
  -1   2   7 1825.63 152.746  40
  -1   2   7 1686.04 152.761  50
  -1  -2   7 1497.74 127.793  50
  -1  -2   7 1863.34 83.1409  55
  -1  -2   7 2025.31 159.132  36
   1   2  -7 1732.66 145.146  48
  -1  -2   7 1946.40 143.586  44
  -1  -2   7 1601.87 140.898  28
  -1   2   6 6417.42 231.830  63
   1  -2  -6 6350.28 230.005  67
   1   2  -6 6280.82 231.261  72
  -1   2   6 6828.48 302.251  18
   1  -2  -6 6554.22 302.563  22
   1   2  -6 6610.14 289.067  20
  -1   2   6 6680.42 293.342  24
  -1   2   6 6101.61 237.986  16
  -1  -2   6 7129.47 301.219  30
  -1  -2   6 6812.76 304.689  28
  -1   2   6 6861.52 294.090  28
  -1  -2   6 6446.91 283.626  50
   1   2  -6 6741.72 300.244  48
  -1  -2   6 6401.42 295.313  44
  -1  -2   6 6174.29 228.459  55
  -1   2   6 6696.12 306.225  50
   1  -2  -5 3668.19 131.637  59
   1   2  -5 3261.94 128.994  72
  -1   2   5 3285.94 129.681  63
   1  -2  -5 3416.11 129.408  67
   1  -2  -5 3407.96 130.798  69
  -1   2   5 3432.08 145.813  16
   1   2  -5 3473.13 173.051  20
  -1   2   5 3303.28 176.685  24
  -1   2   5 3172.27 156.346  10
   1  -2  -5 3410.20 186.353  22
   1  -2  -5 3541.75 150.433   3
  -1  -2   5 3267.44 179.747  44
  -1  -2   5 3420.08 170.720  50
  -1  -2   5 3483.64 184.580  30
  -1  -2   5 3259.20 170.498  38
   1  -2  -5 3090.11 147.456  41
   1  -2  -5 3231.21 176.206  49
  -1  -2   5 3428.82 126.832  55
  -1   2   5 3358.30 171.254  28
   1  -2  -5 3633.50 161.861  33
  -1  -2   5 3810.33 189.855  28
  -1   2   5 3762.42 190.578  50
   1  -2  -5 3461.99 153.043  29
  -1   2   4 1588.21 71.3870  63
   1  -2  -4 1691.96 71.4594  59
   1   2  -4 1862.20 104.264  20
   1  -2  -4 1537.30 92.4511   3
  -1   2   4 1669.64 105.937  24
   1   2  -4 1647.36 106.989  23
  -1   2   4 1555.86 96.9457  10
  -1   2   4 1723.26 91.7203  16
   1  -2  -4 1679.51 92.4378   9
   1   2  -4 1838.00 97.5304   1
   1  -2  -4 1711.63 93.9412  29
  -1   2   4 1634.25 101.526  28
  -1  -2   4 1802.53 120.447  44
  -1   2   4 1672.04 120.060  40
  -1  -2   4 1667.37 110.796  38
   1  -2  -4 1624.88 111.408  49
   1  -2  -4 1664.69 102.017  33
  -1  -2   4 1706.08 120.366  30
  -1   2   4 1800.06 117.088  50
  -1  -2   4 1802.08 117.691  28
   1   2  -3 8045.59 299.641  20
   1   2  -3 7644.16 291.191  10
   1  -2  -3 7895.79 321.712  22
  -1  -2   3 7810.88 312.811  26
  -1   2   3 8211.25 307.951  10
   1  -2  -3 7954.73 298.153   9
  -1   2   3 8279.71 303.487  16
  -1  -2   3 8443.75 319.794  12
   1   2  -3 7742.93 307.038   1
   1   2  -3 7605.59 311.924  23
  -1   2   3 8226.33 299.774  28
  -1  -2   3 7844.25 306.602  41
   1   2  -3 7974.67 318.007  48
  -1   2   3 8280.31 320.798  40
  -1  -2   3 8337.28 318.684  38
  -1   2   3 8171.27 299.091  32
  -1  -2   3 8573.98 323.608  30
  -1  -2   3 7648.53 315.290  28
  -1  -2   2 14199.0 510.336  26
   1   2  -2 14388.3 504.225  23
  -1   2   2 13551.6 502.481  10
   1   2  -2 13278.3 490.966  10
  -1  -2   2 14145.0 502.341  12
  -1   2   2 13619.7 505.860  19
   1  -2  -2 13872.5 508.344  22
  -1   2   2 14213.0 506.890  15
   1   2  -2 14459.8 505.417   1
  -1   2   2 14187.8 500.341  16
   1   2  -2 13949.0 483.323  20
   1  -2  -2 13611.3 504.743  47
  -1   2   2 14075.6 481.581  28
  -1  -2   2 14239.7 504.996  41
   1   2  -2 13718.7 505.468  48
  -1   2   2 13550.4 487.165  32
  -1  -2   2 14675.8 512.236  38
  -1   2   1 1654.39 86.6665  15
  -1   2   1 1638.47 95.1191  19
   1   2  -1 1558.87 64.7866  27
  -1   2   1 1445.40 89.1623  10
  -1  -2   1 1634.23 102.430  26
  -1  -2   1 1537.70 87.0209  11
   1  -2  -1 1438.53 89.2249  17
   1  -2  -1 1624.71 91.1596  22
  -1   2   1 1395.42 67.4247  13
  -1  -2   1 1746.64 103.959  38
  -1  -2   1 1702.47 99.9052  41
   1  -2   0 14017.4 492.773  17
  -1   2   0 13842.9 500.904  10
   1  -2   0 14258.6 502.181  14
   1  -2   0 14047.4 480.309  27
   1  -2   0 14080.0 477.636  13
   1  -2   0 13582.5 502.164  10
  -1  -2   0 14197.4 483.466  11
   1   2   0 13089.5 503.214   1
  -1   2   0 14031.1 486.636  15
  -1  -2   0 13943.3 503.261  17
   1   2   0 14015.4 477.820  13
  -1  -2   0 14389.2 506.533  41
  -1   2   0 13890.2 499.128  34
   1   2   0 14178.7 501.714  35
   1   2   0 14040.7 501.584  46
  -1  -2   0 13447.7 505.580  38
   1  -2   1 21321.7 731.317  14
  -1   2  -1 20426.5 705.710  15
   1  -2   1 21684.3 723.094  17
  -1  -2  -1 20787.0 702.937  11
  -1  -2  -1 20881.7 731.147  26
   1   2   1 20264.1 734.305   1
  -1  -2  -1 21053.5 708.852  20
   1  -2   1 20685.0 733.406  10
   1   2   1 22503.4 726.733  25
  -1  -2  -1 20778.9 729.675  38
  -1   2  -1 19893.7 725.142  34
  -1  -2  -1 21484.6 738.615  41
   1   2   1 21295.4 732.105  46
   1   2   2 233257. 7705.42  19
  -1   2  -2 229747. 7713.15  16
  -1  -2  -2 228745. 7707.38  26
   1  -2   2 229977. 7714.28  10
   1   2   2 234605. 7723.29  15
  -1  -2  -2 233949. 7702.14  20
   1   2   2 235063. 7715.03   1
   1   2   2 233822. 7725.66  35
  -1  -2  -2 231905. 7706.26  38
   1   2   2 226775. 7722.94  32
  -1  -2  -2 225735. 7718.12  41
  -1  -2  -3 112118. 3655.44   9
  -1  -2  -3 104003. 3610.49  11
  -1  -2  -3 107391. 3640.78  20
  -1   2  -3 112200. 3639.29  16
   1  -2   3 110792. 3655.27  11
   1   2   3 111585. 3658.74  15
   1  -2   3 111538. 3642.28  10
   1   2   3 109536. 3639.29   1
   1   2   3 113500. 3660.23  35
   1   2   4 284.482 29.4635  64
  -1  -2  -4 225.172 28.8924  11
   1   2   4 348.385 66.2006  15
   1  -2   4 323.355 51.5188  10
  -1  -2  -4 373.072 61.9393  20
   1  -2   4 173.532 38.4667   3
   1   2   4 286.415 46.9093   1
  -1   2  -4 305.378 46.3053  16
   1  -2   4 324.583 68.0129  11
   1   2   4 229.580 66.2610  37
   1   2   4 285.872 69.1041  35
   1   2   5 5839.65 213.206  64
  -1   2  -5 5928.58 215.837  72
  -1   2  -5 5798.97 231.018  16
   1  -2   5 5852.08 244.998  26
  -1  -2  -5 6273.28 265.079  20
   1  -2   5 5876.89 243.869  10
   1  -2   5 6648.70 279.811  11
   1   2   5 6476.24 278.988  15
   1  -2   5 6011.44 232.475   3
   1  -2   5 6066.12 277.312  12
   1   2   5 5990.89 272.571  37
   1   2   6 38066.0 1274.67  64
  -1   2  -6 38567.8 1278.51  72
  -1  -2  -6 40150.9 1345.83  20
   1   2   6 39535.1 1356.49  15
   1  -2   6 41607.0 1365.42  12
   1  -2   6 38761.3 1306.94  26
  -1  -2  -6 34674.1 1281.42   4
  -1   2  -6 36854.1 1280.31  16
   1  -2   6 39381.1 1309.09  10
   1  -2   6 36518.8 1309.15  38
   1  -2   6 39088.0 1336.30  30
   1   2   6 41875.8 1360.77  37
   1   2   7 2661.18 107.669  64
  -1   2  -7 2621.94 113.091  72
   1   2   7 2622.92 107.265  77
  -1   2  -7 2550.88 109.395  78
   1  -2   7 2730.13 162.914  44
   1  -2   7 2697.12 161.615  30
   1   2   7 3067.92 189.783  37
   1  -2   7 2584.69 161.690  40
   1   2   7 2626.28 185.237  24
   1  -2   7 2456.01 183.624  12
  -1  -2  -7 2721.57 173.696  20
   1  -2   7 3045.28 196.232  21
   1  -2   7 2520.85 131.060  10
   1   2   8 7074.91 346.469  37
   1   2   8 6446.47 348.831  40
   1  -2   8 6641.38 305.528  30
   1  -2   8 7102.54 323.543  40
   1  -2   8 6586.98 343.720  28
   1  -2   8 7156.04 344.181  36
   1  -2   8 6723.57 306.943  44
  -1  -2  -8 7762.48 345.625  20
   1  -2   8 6481.91 344.564  21
   1  -2   8 6820.48 349.821   9
   1   2   8 6421.30 346.312  24
  -1   2  -8 7304.96 256.446 179
  -1   2  -8 6708.00 255.307 176
  -1  -2  -8 6351.67 249.967 179
  -1  -2  -8 6847.08 256.847 151
  -1   2  -8 6882.12 253.383 154
  -1  -2  -8 6734.30 251.750 156
   1   2   8 6641.44 245.539  77
  -1   2  -8 6958.41 251.024  78
   1   2   8 6799.04 253.162  63
  -1   2  -8 6826.43 253.647  72
   1   2   8 6665.33 245.301  64
  -1  -2  -8 6794.93 254.491 133
  -1  -2  -8 6650.83 249.129 136
  -1   2  -8 6912.64 254.840 133
  -1   2  -8 6793.46 251.491 137
  -1  -2  -8 7027.34 252.668 137
  -1   2  -8 6936.49 254.362 140
  -1   2  -8 6903.06 251.591 122
  -1   2  -8 6606.62 247.015 113
  -1  -2  -8 6722.54 249.966 119
  -1   2  -8 6780.85 250.794 115
  -1   2  -8 6529.17 251.041  91
  -1  -2  -8 6634.22 252.104  86
  -1   2  -8 6795.02 251.780  87
  -1   2  -8 6514.10 252.730  95
   1  -2   9 5748.56 295.169  40
   1  -2   9 5690.62 322.773  31
   1   2   9 5851.11 323.436  37
   1  -2   9 5610.83 309.691  50
   1   2   9 5961.57 338.398  40
   1  -2   9 5604.23 313.805  36
   1  -2   9 5857.26 327.438  28
  -1  -2  -9 5831.76 315.672  20
   1   2   9 5552.93 326.093  24
   1   2   9 5783.07 311.783  18
   1  -2   9 4917.49 312.699   9
   1  -2   9 6176.90 330.911  21
  -1   2  -9 5951.83 226.620 179
  -1   2  -9 5609.82 225.279 176
   1   2   9 5603.26 218.944 174
  -1  -2  -9 5448.99 220.158 179
  -1   2  -9 5578.81 222.193 154
  -1   2  -9 5504.26 217.160 150
  -1   2  -9 5543.03 216.084 142
  -1  -2  -9 5835.61 222.005 156
  -1  -2  -9 6074.82 228.480 151
   1   2   9 5884.13 219.444 161
  -1   2  -9 5752.79 219.614  78
   1   2   9 5948.76 223.158  63
  -1   2  -9 6127.57 226.567 133
  -1   2  -9 5962.41 222.093 122
  -1   2  -9 5899.81 224.269 140
  -1  -2  -9 5877.43 225.782 133
  -1  -2  -9 5833.67 223.047 137
  -1  -2  -9 5704.37 219.812 136
  -1   2  -9 5542.65 221.154 137
  -1  -2  -9 5957.10 225.797 126
  -1   2  -9 5811.33 216.424 113
  -1   2  -9 5722.41 220.752 115
  -1   2  -9 5715.52 223.977  95
  -1   2  -9 5648.47 221.777  87
  -1  -2  -9 5670.92 215.463  92
  -1  -2  -9 6080.68 224.799  86
   1  -2  10 4706.83 285.638  50
   1  -2  10 4710.91 300.499  31
   1   2  10 5867.07 335.592  40
   1  -2  10 5135.54 290.334  36
   1  -2  10 4638.72 301.748  28
   1  -2  10 4666.50 269.425  40
   1   2  10 4697.83 302.749  28
   1  -2  10 3910.10 280.427  21
  -1  -2 -10 4593.89 285.795  20
   1   2  10 4809.16 285.867  18
   1   2  10 4835.13 305.197  24
   1   2  10 4622.31 188.623 174
  -1   2 -10 4606.26 196.132 176
  -1   2 -10 4649.32 195.720 179
  -1   2 -10 4586.62 187.161 150
  -1  -2 -10 4697.98 190.313 156
  -1   2 -10 4791.80 193.293 140
  -1   2 -10 4696.32 193.662 154
  -1  -2 -10 4823.21 191.695 143
  -1  -2 -10 5097.23 198.095  72
  -1   2 -10 4882.00 191.533  78
   1   2  10 4802.73 193.756  63
  -1   2 -10 4893.04 192.582 122
  -1   2 -10 4649.31 195.244 133
  -1  -2 -10 5026.57 198.176 126
  -1  -2 -10 4930.65 190.957 136
  -1   2 -10 4633.57 184.191 113
  -1   2 -10 5125.21 192.741 115
   1   2  10 4631.44 184.952  93
  -1   2 -10 5121.43 197.852  95
  -1   2 -10 4720.14 192.503  87
  -1  -2 -10 4906.34 195.777  86
   1  -2  11 38.4127 78.3935  36
   1  -2  11-20.0256 84.3331  50
   1  -2  11-22.4459 91.6160  31
   1  -2  11 29.0369 33.8632  55
   1  -2  11-24.1694 97.0467  28
   1   2  11 70.2823 94.0674  28
   1  -2  11 46.3293 88.2392  37
   1   2  11-24.0980 88.3293  40
   1   2  11-47.1174 89.7403  24
   1   2  11 19.2293 64.5994  18
   1   2  11 3.76962 30.7735 174
  -1   2 -11-9.58983 39.3004 179
  -1   2 -11 4.82177 43.8659 176
  -1  -2 -11 20.3506 36.9076 180
  -1   2 -11-21.3738 33.9499 150
  -1  -2 -11 24.4536 36.5932 143
  -1   2 -11 4.65002 38.7179 143
   1   2  11-4.19777 37.6901  63
  -1  -2 -11 13.5326 35.9224  72
  -1   2 -11-3.86781 32.4539  78
  -1  -2 -11 43.1252 27.5656  78
   1   2  11 34.5049 34.1927 125
  -1   2 -11 37.1611 35.9434 122
  -1  -2 -11 3.91546 31.4442 136
  -1   2 -11 4.67306 43.4685 133
  -1  -2 -11 22.8787 42.4308 126
  -1   2 -11-32.2977 38.1328 108
  -1   2 -11-11.8073 25.4218 113
  -1   2 -11 13.7257 41.7579  95
   1  -2  12 2111.89 101.990  55
   1  -2  12 2001.89 190.667  31
   1  -2  12 1735.70 190.835  37
   1  -2  12 1891.98 179.309  50
   1  -2  12 2244.75 208.647  28
   1   2  12 2036.23 196.532  28
   1   2  12 2060.21 187.649  32
   1  -2  12 1877.84 190.954  24
  -1  -2 -12 1995.35 99.8948 180
   1   2  12 1875.08 93.1496 174
  -1   2 -12 1890.21 102.846 179
  -1   2 -12 1868.28 103.475 143
  -1  -2 -12 2052.44 99.7155 143
  -1   2 -12 1941.31 93.1358 150
   1   2  12 1977.15 99.5586  63
  -1  -2 -12 2006.21 103.887  72
   1   2  12 2024.56 95.8727 125
  -1   2 -12 1891.96 103.839 136
  -1  -2 -12 1776.16 95.4340 136
  -1   2 -12 2073.61 104.538 133
  -1   2 -12 1958.97 99.3226 122
  -1  -2 -12 1915.81 102.571 126
  -1   2 -12 2111.45 101.491 108
  -1  -2 -12 1803.15 98.8568  87
  -1   2 -12 1844.47 102.541  95
   1   2  13 18.8203 68.9874  32
   1  -2  13-42.6134 85.5545  37
   1  -2  13 17.4828 76.9008  50
   1  -2  13-11.1249 32.1726  55
  -1   2 -13 12.9755 37.1182 179
  -1  -2 -13 10.7148 33.2291 180
  -1  -2 -13 10.8208 33.1384 143
  -1   2 -13 46.5800 39.2720 143
  -1   2 -13 15.0196 35.0420 141
  -1  -2 -13 23.7192 35.6179  72
  -1   2 -13 45.6923 32.5990 122
  -1   2 -13 62.4987 36.6595 136
  -1  -2 -13 13.0081 16.1972 122
   1   2  13 17.1000 26.7643 125
  -1  -2 -13 30.0014 32.1492 136
  -1  -2 -13 24.0854 35.3196 126
   1   2  13 43.8801 33.9144 123
  -1   2 -13 12.5654 38.2333 133
  -1   2 -13 8.92557 26.8983 114
  -1   2 -13 37.8464 34.2198 108
  -1  -2 -13 35.2104 33.7604  87
  -1   2 -13 16.5306 39.6226  95
   1  -2  14 3913.07 156.139  55
  -1   2 -14 3939.32 157.196 165
  -1  -2 -14 3999.99 155.209 180
  -1   2 -14 3802.20 160.331 179
  -1   2 -14 3701.63 160.360 180
  -1  -2 -14 3983.81 158.270 150
  -1   2 -14 3968.11 155.125 141
  -1  -2 -14 4146.19 156.614 143
   1  -2  14 4120.11 160.880  68
  -1  -2 -14 3885.11 158.090  72
   1   2  14 3990.34 161.279  68
   1   2  14 3909.47 155.131 123
  -1  -2 -14 3940.48 158.348 126
  -1   2 -14 3913.88 160.062 133
  -1   2 -14 4075.63 161.791 136
  -1   2 -14 4017.83 159.214 124
   1   2  14 3913.04 157.025 107
  -1   2 -14 3882.81 153.226 108
  -1  -2 -14 3957.32 153.836  87
   1   2  15 574.906 43.1079 146
  -1  -2 -15 574.140 38.9669 150
  -1   2 -15 553.349 33.4383 141
  -1  -2 -15 580.866 37.0728 143
   1   2  15 539.856 39.8973  74
   1   2  15 626.484 42.5373  68
   1  -2  15 634.860 42.8463  68
   1  -2  15 621.858 43.1832  74
   1   2  15 601.649 36.6514 123
   1   2  15 639.506 43.4252 121
  -1  -2 -15 649.574 41.0230 126
  -1   2 -15 631.750 44.0727 136
  -1   2 -15 612.970 39.8930 124
  -1   2 -15 559.528 34.0064 108
   1   2  15 583.115 39.2379 107
  -1   2 -15 557.890 36.1812 165
   1   2  16 3816.41 131.230 121
   1   2  16 3828.91 131.020 146
  -1   2 -16 3499.65 131.029 143
   1  -2  16 3808.00 130.154  96
   1   3 -16 354.290 24.8139 143
   1  -3 -16 423.857 25.9958 126
   1   3 -16 412.444 26.9951 124
   1   3 -16 423.338 27.6077 136
  -1   3  16 426.726 27.1719 121
  -1  -3  16 473.160 28.7680 105
  -1  -3  16 335.295 27.0457  83
   1  -3 -16 370.420 27.0133  95
   1   3 -15 1963.32 87.1629 180
   1  -3 -15 1815.32 78.6739 180
   1   3 -15 1847.58 85.7669 179
  -1   3  15 1784.42 80.0486 174
   1   3 -15 2038.71 86.2218 165
   1   3 -15 2031.88 86.5164 143
  -1  -3  15 2072.93 87.2471  74
  -1  -3  15 2025.78 84.4184  68
   1  -3 -15 1912.86 86.8124  72
   1   3 -15 2078.61 88.3135 136
  -1   3  15 1997.09 87.8577 121
   1   3 -15 2081.86 89.2535 124
   1  -3 -15 2139.97 88.3870 126
   1   3 -15 1849.10 82.0996 133
  -1   3  15 2000.01 84.6213 107
  -1  -3  15 1991.94 83.8924  96
   1  -3 -15 1938.69 85.4126  87
   1  -3 -15 2060.83 88.4606  95
  -1   3  14 2312.02 96.2058  55
  -1   3  14 2214.39 90.7112 174
   1   3 -14 2286.99 94.3258 179
   1  -3 -14 2150.70 87.3618 180
   1   3 -14 2311.79 97.0589 180
   1  -3 -14 2233.65 85.4883 143
   1   3 -14 2194.75 93.9118 143
   1  -3 -14 2199.04 95.6269  72
  -1   3  14 2033.62 88.5442  68
  -1  -3  14 2119.00 90.3328  68
  -1  -3  14 2384.65 95.6218  74
  -1   3  14 2246.05 91.9663 123
  -1   3  14 2276.85 96.0445 121
   1  -3 -14 2258.71 95.8890 126
   1   3 -14 2301.24 92.2987 133
   1   3 -14 2161.54 94.3568 136
  -1   3  14 2276.50 92.7815 107
   1  -3 -14 2358.70 95.7307  87
  -1  -3  14 2337.20 91.8318  96
   1  -3 -14 2336.14 98.1844  95
  -1   3  14 2193.87 89.7132  96
  -1  -3  13 648.760 126.288  51
  -1   3  13 587.757 54.1622  55
  -1  -3  13 479.552 115.712  37
  -1  -3  13 424.960 116.054  31
   1   3 -13 562.978 56.2054 180
  -1   3  13 520.349 51.5915 174
   1   3 -13 525.504 54.1397 179
   1  -3 -13 511.336 46.1846 143
   1   3 -13 606.733 55.7531 143
  -1  -3  13 599.033 54.3601  74
   1  -3 -13 579.753 56.6876  72
  -1   3  13 498.168 49.3568  68
   1  -3 -13 574.539 47.5406  78
  -1  -3  13 603.540 49.8874  68
   1   3 -13 589.590 53.2966 133
  -1   3  13 624.440 53.3211 123
  -1   3  13 534.325 56.0231 121
   1   3 -13 601.477 55.9354 122
   1   3 -13 629.971 46.7512 113
  -1   3  13 653.081 56.0790 107
   1  -3 -13 684.765 60.9728  95
  -1   3  12 2017.12 105.163  55
  -1  -3  12 2374.64 214.583  37
  -1  -3  12 2068.06 208.336  51
  -1   3  12 1876.22 198.401  50
  -1   3  12 2072.96 188.767  19
   1  -3 -12 1659.56 175.338  20
   1   3 -12 2005.02 105.218 180
  -1   3  12 1965.66 102.299 174
   1   3 -12 1975.35 104.648 179
   1  -3 -12 2073.79 97.0220 143
   1   3 -12 1890.36 98.2537 154
   1  -3 -12 1859.35 98.7979 156
  -1   3  12 1877.64 98.6388  68
   1   3 -12 1984.13 102.461  78
  -1  -3  12 1905.17 99.1071  68
   1   3 -12 1936.70 102.495 133
  -1   3  12 1900.71 100.827 123
   1   3 -12 2055.37 105.458 122
  -1   3  12 1927.09 97.7698 125
   1   3 -12 1979.66 98.1748 137
  -1   3  12 1951.99 103.287 107
   1   3 -12 2007.54 99.6125 115
   1   3 -12 1995.34 96.4179 113
   1  -3 -12 1942.25 97.2294  92
  -1  -3  11 4288.42 296.389  51
  -1   3  11 4159.09 180.642  55
  -1   3  11 3953.54 286.797  50
  -1   3  11 3900.90 263.108  28
  -1  -3  11 4102.54 172.583  55
  -1  -3  11 4239.62 290.659  36
  -1   3  11 4439.64 293.587  18
   1  -3 -11 3783.47 271.022  20
  -1   3  11 4236.57 277.204  19
   1   3 -11 4256.93 178.295 176
   1   3 -11 4557.68 184.550 179
   1   3 -11 3964.04 169.905 175
  -1   3  11 4592.30 183.517 174
   1   3 -11 4306.34 182.939 180
  -1   3  11 4182.04 181.325 161
   1  -3 -11 4365.69 181.591 147
   1  -3 -11 4472.29 181.414 156
   1   3 -11 4381.01 175.299 140
   1  -3 -11 4340.41 183.894 151
   1   3 -11 4313.82 178.224 154
   1   3 -11 4302.55 180.806  78
  -1  -3  11 4499.97 178.725  68
   1   3 -11 4306.10 178.044 137
   1  -3 -11 4266.17 178.451 137
   1   3 -11 4341.89 180.730 133
  -1   3  11 4246.81 177.291 125
  -1   3  11 4509.74 181.882 123
   1   3 -11 4472.34 177.422 113
  -1   3  11 4116.92 179.841 107
   1   3 -11 4286.83 177.421 115
   1   3 -11 4383.77 180.717  95
   1  -3 -11 4504.32 178.226  92
  -1   3  10 10794.6 531.169  50
  -1  -3  10 11193.1 526.821  36
  -1   3  10 10729.0 479.886  32
  -1  -3  10 11554.3 393.962  55
  -1   3  10 11137.3 504.484  28
  -1   3  10 10805.4 399.056  55
  -1   3  10 11841.2 532.212  18
  -1  -3  10 11450.9 531.662  21
   1  -3 -10 10482.1 508.232  20
  -1   3  10 11080.0 513.920  19
   1   3 -10 10581.6 390.796 175
   1   3 -10 10901.3 397.003 176
  -1   3  10 11183.9 401.204 174
   1   3 -10 11153.1 401.473 179
   1  -3 -10 10659.8 391.069 170
  -1   3  10 10369.5 398.755 161
   1   3 -10 10986.7 397.149 154
   1  -3 -10 10838.0 402.244 151
   1  -3 -10 10798.5 399.712 156
   1  -3 -10 11147.1 399.038 147
   1   3 -10 11343.1 401.132 157
  -1  -3  10 11058.6 396.019  68
   1   3 -10 11384.0 401.097  78
   1   3 -10 10829.1 398.342 133
  -1   3  10 10891.1 398.589 123
   1  -3 -10 10870.4 396.103 137
   1   3 -10 10603.3 393.267 140
  -1   3  10 10664.5 395.241 125
   1  -3 -10 11071.1 400.557 126
   1   3 -10 10413.5 394.211 137
   1   3 -10 11213.8 397.749 115
   1   3 -10 11171.0 396.640 113
   1  -3 -10 10852.0 394.658  86
   1   3 -10 11060.4 397.818  95
  -1   3  10 11087.1 390.531  93
   1  -3 -10 10816.3 395.764  92
  -1   3   9 4517.16 293.389  50
  -1   3   9 4831.97 273.152  28
  -1   3   9 4933.86 258.096  34
  -1  -3   9 4695.77 286.249  28
  -1   3   9 4374.84 251.792  32
  -1   3   9 4429.68 187.695  55
  -1  -3   9 4141.66 286.050  36
  -1  -3   9 4449.84 255.715  50
  -1  -3   9 4736.90 183.086  55
  -1   3   9 5053.21 296.892  18
  -1   3   9 4489.82 277.468  19
   1  -3  -9 4255.78 270.040  20
  -1   3   9 4743.48 190.405 174
   1   3  -9 4592.04 182.027 175
   1   3  -9 4837.55 188.112 176
   1  -3  -9 4748.98 191.708 162
   1   3  -9 4775.03 190.209 157
   1  -3  -9 4761.31 192.009 156
   1  -3  -9 4631.16 191.992 151
   1   3  -9 4923.19 189.163 154
   1  -3  -9 4960.98 189.826 147
  -1   3   9 4904.46 191.383 161
   1  -3  -9 4642.63 180.363  80
  -1   3   9 4955.55 190.404  63
   1   3  -9 4610.22 189.320  78
   1  -3  -9 4653.23 186.104 137
  -1   3   9 4644.91 186.850 125
   1  -3  -9 4826.53 190.876 126
   1   3  -9 4540.33 184.515 140
   1   3  -9 4861.14 189.772 133
   1   3  -9 4744.43 185.322 137
   1   3  -9 4711.28 186.992 113
   1   3  -9 4549.21 187.733 115
   1  -3  -9 4756.60 188.942  92
   1  -3  -9 4823.82 187.643  82
   1  -3  -9 4847.59 185.746  86
   1  -3  -9 4737.38 190.448  99
  -1   3   9 4674.85 182.016 102
   1   3  -9 4594.92 187.321  95
  -1   3   9 4408.45 181.207  93
  -1  -3   8 16.9706 72.5659  28
  -1   3   8 70.1339 81.3140  50
  -1   3   8 28.1740 61.1234  28
  -1   3   8 38.0847 48.3936  32
  -1  -3   8 37.3753 65.8859  50
  -1   3   8 73.1810 33.3096  55
  -1  -3   8-18.2371 79.1157  36
  -1  -3   8 15.5046 76.2692  44
  -1  -3   8 46.0921 26.2849  55
   1  -3  -8 32.0789 69.5878  20
  -1   3   8 70.5829 76.5518  18
   1  -3  -8 68.1734 33.3702 162
  -1   3   8 47.4021 32.1310 174
   1   3  -8 59.1225 33.0679 176
   1   3  -8 94.3014 38.5760 166
   1  -3  -8 52.8226 33.8144 156
  -1   3   8 80.3492 33.0620 161
   1  -3  -8 47.5958 35.1190 147
   1  -3  -8 22.9946 35.8077 151
   1  -3  -8 91.1106 36.6560  81
   1  -3  -8 82.2339 30.3717  80
   1  -3  -8 58.0564 32.9011  82
   1  -3  -8 54.1341 33.9690  79
  -1   3   8 20.8526 33.6594  63
   1   3  -8 136.612 34.6521 122
   1  -3  -8 74.2973 34.7506 126
   1  -3  -8 55.0166 28.9292 137
   1   3  -8 59.5396 29.5011 137
   1   3  -8 135.462 35.1591 133
  -1   3   8 47.0595 30.8343 125
   1   3  -8-9.27646 29.5277 140
   1   3  -8 36.7069 32.3229 113
   1  -3  -8 34.1675 34.8474 120
   1  -3  -8 87.8126 38.2384  99
   1  -3  -8 79.8077 34.7826  92
   1  -3  -8 29.9853 29.9567  86
   1   3  -8 45.9649 30.7856  95
  -1   3   8 52.9086 28.4851  93
  -1   3   8 60.1391 28.0715 102
  -1   3   7 3513.09 231.453  18
   1  -3  -7 3924.04 224.921  20
  -1   3   7 3975.83 152.170  63
   1  -3  -7 3806.94 150.173  81
   1  -3  -7 3930.65 147.480  67
   1  -3  -7 3654.05 150.616  79
   1  -3  -7 3702.81 152.784 162
   1  -3  -7 3736.00 150.070 120
  -1   3   7 3435.82 148.657 125
   1   3  -7 3632.12 149.797 122
   1   3  -7 3758.65 150.783  87
   1  -3  -7 3903.46 151.678  94
  -1   3   7 4314.30 236.681  50
  -1   3   7 3827.00 208.035  28
  -1   3   7 3805.28 203.984  32
  -1  -3   7 3972.63 228.179  44
  -1   3   7 3828.92 237.627  40
  -1  -3   7 3750.56 224.729  28
  -1  -3   7 3922.07 229.846  30
  -1  -3   7 3587.37 198.304  50
  -1  -3   7 3653.74 144.226  55
  -1   3   6 133.919 32.9473  63
   1   3  -6 149.118 31.1505  78
   1  -3  -6 114.094 31.5641  67
   1  -3  -6 170.344 33.3557  79
  -1   3   6 170.358 71.4920  19
  -1   3   6 113.398 39.6095  16
  -1  -3   6 136.156 83.6196  12
  -1   3   6 137.003 51.1719  32
  -1  -3   6 51.1639 75.1368  30
  -1  -3   6 204.004 71.4049  38
   1  -3  -6 179.586 75.2046  49
  -1  -3   6 101.819 74.1796  44
  -1   3   6 74.3871 56.3730  28
  -1   3   6 94.5349 68.7245  40
  -1  -3   6 151.521 56.3830  50
  -1  -3   6 60.4110 65.8265  28
   1  -3  -6 108.733 45.3159  41
  -1   3   6 86.1346 73.4081  50
  -1  -3   6 127.237 25.1340  55
   1  -3  -5 38944.2 1286.56  67
   1   3  -5 39588.4 1345.89  23
  -1   3   5 38362.0 1324.79  16
  -1   3   5 39156.0 1359.52  19
   1  -3  -5 38813.2 1332.15   3
  -1  -3   5 38297.8 1363.43  12
  -1   3   5 38701.1 1354.85  50
  -1  -3   5 38991.2 1353.95  38
  -1   3   5 37488.5 1331.71  32
  -1  -3   5 38827.2 1366.23  30
   1  -3  -5 36959.1 1314.67  29
   1  -3  -5 37972.7 1331.19  41
   1  -3  -5 38434.8 1342.64  33
  -1   3   5 40802.3 1369.51  40
  -1   3   5 38689.1 1330.65  28
  -1  -3   5 37109.1 1282.45  55
   1  -3  -5 38054.7 1349.26  49
  -1  -3   5 39326.4 1356.21  28
  -1  -3   5 39534.0 1365.78  44
   1  -3  -4 1630.64 71.8623  61
   1  -3  -4 1625.66 110.712   3
  -1  -3   4 1531.65 122.839  12
   1   3  -4 1584.17 109.078  23
  -1  -3   4 1742.17 127.695  26
  -1   3   4 1681.82 122.215  19
  -1   3   4 1821.92 106.056  16
  -1   3   4 1485.35 91.5479  28
  -1  -3   4 1400.54 109.312  41
  -1   3   4 1430.48 99.3676  32
  -1   3   4 1761.51 123.085  40
  -1  -3   4 1552.86 125.046  30
  -1  -3   4 1585.04 125.577  38
  -1   3   4 1657.77 114.979  50
   1  -3  -4 1566.07 115.755  33
   1  -3  -3 698.114 43.0394  61
   1  -3  -3 764.183 43.8928  59
  -1   3   3 685.138 42.5018  63
   1   3  -3 661.134 73.6708  23
   1   3  -3 710.806 62.8725  10
   1   3  -3 669.086 76.2735   1
  -1   3   3 661.324 83.2776  19
  -1   3   3 608.065 80.7778  15
  -1  -3   3 680.635 86.2523  26
  -1  -3   3 755.710 83.6916  12
  -1   3   3 532.701 66.4646  16
   1  -3  -3 792.983 80.4331   3
  -1  -3   3 762.149 94.4567  38
  -1   3   3 716.167 51.1872  28
   1  -3  -3 679.486 87.3705  33
  -1  -3   3 575.045 74.9262  51
   1  -3  -3 794.451 41.2434  56
  -1  -3   3 795.405 80.3739  41
  -1   3   3 756.446 73.0683  50
   1  -3  -2 237.825 28.8287  61
  -1  -3   2 272.214 70.4213  26
  -1  -3   2 221.291 56.3858  11
  -1   3   2 263.309 66.7468  19
   1   3  -2 166.987 66.3729   1
  -1   3   2 192.070 61.3200  15
   1   3  -2 200.928 51.6733  23
   1  -3  -2 202.104 65.9510  17
   1   3  -2 176.884 48.7666  10
  -1  -3   2 108.585 47.7414  51
  -1  -3   2 193.837 66.2682  41
  -1  -3   2 187.344 69.6890  38
   1  -3  -2 178.074 25.8545  56
   1   3  -1 163068. 5536.44  10
  -1  -3   1 164238. 5543.13  17
  -1   3   1 159684. 5529.09  15
  -1  -3   1 165388. 5525.63  11
   1  -3  -1 165782. 5534.87  17
  -1  -3   1 169003. 5544.56  26
  -1  -3   1 170471. 5545.83  41
   1  -3  -1 166963. 5526.44  47
  -1  -3   1 164616. 5541.47  53
   1  -3   0 10552.9 404.966  14
   1  -3   0 10622.7 398.710  17
  -1  -3   0 10164.0 407.125  17
   1   3   0 10874.8 409.750   1
  -1   3   0 10973.7 387.015  15
  -1  -3   0 10686.8 380.661  11
  -1  -3   0 10748.5 410.264  38
  -1  -3   0 10130.9 403.945  53
   1   3   0 10620.3 401.387  46
   1  -3   0 10016.8 383.349  47
  -1   3   0 10819.2 402.222  34
  -1  -3   0 10282.9 410.580  41
  -1  -3  -1 403.653 32.6579  61
  -1  -3  -1 385.356 68.6978  26
   1  -3   1 476.277 61.6276  17
  -1  -3  -1 407.367 36.6557  11
  -1   3  -1 407.195 40.7948  15
   1  -3   1 416.316 62.0310  14
   1   3   1 442.383 29.4394  13
  -1  -3  -1 486.675 72.5524  17
   1   3   1 461.220 70.6466   1
   1   3   1 424.507 52.0491  25
   1  -3   1 365.829 30.6457  28
  -1  -3  -1 448.658 71.0940  38
   1   3   1 442.229 63.9784  46
  -1   3  -1 377.837 59.9111  34
  -1  -3  -2 3034.04 114.713  59
  -1  -3  -2 3028.76 116.422  61
  -1  -3  -2 2961.88 154.549  26
   1  -3   2 3189.85 151.529  17
   1  -3   2 3247.29 152.897  14
  -1   3  -2 3068.15 124.239  23
   1  -3   2 3399.19 158.077  10
  -1   3  -2 3049.58 115.914  15
   1   3   2 2898.62 158.968   1
  -1  -3  -2 3295.75 132.833  20
  -1  -3  -2 2884.99 113.774  11
   1   3   2 3193.98 143.516  25
   1  -3   2 2895.92 155.659   3
   1   3   2 3001.06 152.579  46
   1   3   2 3123.15 161.799  32
  -1  -3  -2 3054.78 165.324  41
   1  -3   2 3054.45 133.023  28
  -1  -3  -2 3249.94 156.393  38
  -1  -3  -3 18614.0 612.900  61
   1   3   3 17067.3 611.567  64
  -1  -3  -3 17970.7 610.534  59
   1   3   3 18193.3 648.774  19
  -1  -3  -3 18260.4 647.546  26
   1   3   3 18872.2 659.208   1
   1  -3   3 18599.1 657.061   3
  -1   3  -3 18929.6 658.752  16
  -1  -3  -3 18123.4 639.674  20
   1  -3   3 17690.4 648.013  14
   1  -3   3 17631.4 653.624  10
   1   3   3 18158.4 669.835  15
   1   3   3 18130.2 667.472  32
  -1  -3  -3 17846.2 662.770  41
  -1  -3  -3 17823.7 644.839  38
   1  -3   3 17539.5 644.068  28
  -1  -3  -4 12252.8 414.982  69
   1   3   4 11520.5 413.662  73
   1   3   4 11869.0 415.852  64
  -1  -3  -4 12518.1 415.280  59
   1   3   4 12791.4 461.426  19
   1  -3   4 11538.9 455.021   3
   1  -3   4 12448.8 481.612  11
   1  -3   4 12240.9 450.705  14
  -1  -3  -4 12516.1 456.434  20
   1   3   4 13066.2 487.741  15
  -1   3  -4 12429.8 457.342  16
   1  -3   4 11959.3 458.114  10
  -1  -3  -4 10997.6 436.740  49
   1  -3   4 12490.7 462.679  28
   1  -3   4 12468.0 452.007  33
   1   3   4 11144.1 472.919  32
  -1  -3  -4 11267.9 436.495  38
  -1   3  -5 2237.14 95.9050  78
   1   3   5 2294.66 96.3142  64
   1   3   5 2252.32 96.2452  77
  -1  -3  -5 2325.72 96.9840  69
   1   3   5 2165.49 93.4014  73
   1  -3   5 2468.70 124.706  14
   1   3   5 2382.64 141.279  19
   1  -3   5 2390.03 162.497  12
  -1   3  -5 2296.58 127.977  16
   1  -3   5 2213.13 128.229  10
   1  -3   5 2375.21 128.821   3
   1  -3   5 2081.70 135.256  26
   1   3   5 2259.55 156.912  15
   1  -3   5 2193.44 155.577  11
  -1  -3  -5 2360.59 140.204  20
   1  -3   5 2296.66 120.638  33
   1  -3   5 2377.61 144.400  28
   1   3   5 2346.67 162.419  40
   1   3   5 2255.77 151.513  32
   1   3   6 47971.7 1610.94  73
   1   3   6 46872.6 1614.21  77
   1   3   6 48166.6 1614.57  64
  -1   3  -6 49616.3 1615.73  78
   1   3   6 48138.1 1616.98  63
   1  -3   6 47285.5 1672.73  38
   1   3   6 49553.8 1705.06  32
   1  -3   6 50444.2 1696.50  30
   1  -3   6 49246.2 1695.74  28
   1   3   6 50277.5 1717.55  40
   1   3   6 49318.8 1709.72  15
   1   3   6 47575.9 1680.16  19
   1  -3   6 45450.8 1638.14  14
  -1  -3  -6 48581.1 1682.20  20
  -1   3  -6 47009.2 1642.53  16
   1  -3   6 47744.3 1654.75  10
   1  -3   6 45882.6 1664.31  26
   1  -3   6 50343.8 1712.36  12
   1   3   7 7377.46 360.591  40
   1  -3   7 6622.73 310.211  50
   1  -3   7 7246.44 340.505  28
   1  -3   7 6513.56 325.900  44
   1  -3   7 6670.79 326.304  30
   1   3   7 7655.97 345.585  32
   1  -3   7 6136.35 297.386  38
   1  -3   7 6474.67 341.532  12
  -1  -3  -7 6302.10 317.978  20
   1   3   7 7030.72 321.417  19
  -1   3  -7 6795.58 256.414 176
  -1   3  -7 6850.34 255.126 180
  -1   3  -7 6937.30 257.235 166
  -1   3  -7 6822.15 256.159 144
  -1   3  -7 7198.99 256.692 154
  -1  -3  -7 6850.28 256.863 151
  -1   3  -7 6865.81 254.772 157
  -1  -3  -7 6954.97 256.235 156
  -1  -3  -7 6555.81 247.659  79
  -1   3  -7 6788.08 253.393  78
   1   3   7 6919.91 251.942  77
   1   3   7 7016.98 251.855  64
   1   3   7 6810.78 254.934  63
  -1   3  -7 7126.28 254.555 122
  -1  -3  -7 6818.67 254.309 126
  -1   3  -7 7092.18 254.865 115
  -1  -3  -7 6675.26 250.528 103
  -1   3  -7 7086.31 253.115 113
  -1  -3  -7 6729.67 250.701 119
  -1   3  -7 6919.17 252.176 108
  -1   3  -7 6939.05 254.563  91
  -1   3  -7 6536.49 253.756  95
   1   3   8 85.8198 76.5646  32
   1  -3   8 14.1291 65.5410  44
   1  -3   8 86.5396 71.8044  28
   1  -3   8 98.5533 66.1194  30
   1  -3   8 13.1738 58.7802  50
  -1  -3  -8 15.1429 64.7620  20
   1   3   8 99.2433 64.1021  19
   1  -3   8 93.8547 91.3010  21
   1  -3   8-18.8656 85.2791  12
   1   3   8 20.2419 28.0564 174
  -1   3  -8 78.4435 36.9910 166
  -1  -3  -8 44.5649 32.8177 170
  -1   3  -8 116.952 37.0592 180
  -1   3  -8 27.0267 35.2983 176
  -1  -3  -8 28.1247 27.3524 143
  -1   3  -8 60.2861 28.3881 150
  -1   3  -8 57.0193 36.2851 144
  -1   3  -8 95.3688 29.8243 142
  -1  -3  -8 34.2975 32.1627 156
  -1   3  -8 48.4375 35.0401 154
  -1   3  -8 55.6721 31.9129 157
  -1   3  -8 54.7166 33.7909  78
   1   3   8 96.2075 38.8933  63
   1   3   8 82.4413 30.0183  77
  -1   3  -8 80.1200 34.9723 140
  -1   3  -8 130.972 35.1643 122
  -1  -3  -8 101.619 35.6551 126
  -1   3  -8 89.4462 36.2015 133
  -1   3  -8 17.7153 32.4025 115
  -1   3  -8 74.8723 34.2303 108
  -1  -3  -8 66.6260 30.8367 119
  -1  -3  -8 63.5905 30.9908 103
  -1   3  -8 74.0159 30.6470 113
  -1   3  -8 66.2075 37.0288  95
  -1  -3  -8 56.3347 34.8821  86
  -1  -3  -8 32.6129 31.3383  99
   1   3   8 83.6782 31.8741 102
   1  -3   9 2148.41 179.978  36
   1  -3   9 1815.65 88.6551  55
   1   3   9 2045.63 183.857  50
   1  -3   9 1847.70 154.139  50
   1   3   9 1891.76 171.002  28
   1  -3   9 1915.19 156.295  44
   1   3   9 1645.79 167.325  32
   1  -3   9 1576.77 170.445  28
  -1  -3  -9 1563.00 149.221  20
   1   3   9 1754.18 170.443  18
   1   3   9 1802.13 159.329  19
   1  -3   9 1717.15 178.419  21
  -1  -3  -9 1790.13 90.0909 170
  -1   3  -9 1916.53 99.3476 180
  -1   3  -9 1992.91 102.054 166
  -1   3  -9 1769.72 97.1939 176
   1   3   9 1727.51 91.4250 174
  -1   3  -9 1994.34 97.8226 154
  -1   3  -9 1851.81 90.0586 142
  -1  -3  -9 1846.42 89.9338 143
  -1  -3  -9 2070.52 99.2583 156
  -1   3  -9 1712.07 92.6392 143
  -1   3  -9 1864.41 88.5913 150
   1   3   9 2000.32 90.2987  77
  -1   3  -9 1965.65 94.9279  78
   1   3   9 1765.49 97.5858  63
  -1   3  -9 1981.14 99.4801 133
  -1  -3  -9 1913.49 89.6577 136
  -1   3  -9 1745.00 93.8702 122
  -1  -3  -9 2005.32 97.3744 126
  -1   3  -9 1796.20 96.4581 140
   1   3   9 1732.01 88.5843 102
  -1   3  -9 1761.82 93.4163 115
  -1   3  -9 1992.43 94.2690 108
  -1   3  -9 1811.71 91.5481 113
  -1  -3  -9 1871.73 92.0674 119
   1   3   9 1931.10 93.1731  93
  -1   3  -9 1680.32 96.1273  95
  -1  -3  -9 1940.62 96.7104  86
   1  -3  10 452.168 110.442  31
   1  -3  10 398.416 109.358  28
   1   3  10 515.381 107.381  28
   1   3  10 164.291 91.6512  50
   1   3  10 308.009 88.4040  32
   1  -3  10 414.095 94.6449  50
   1  -3  10 247.115 40.6384  55
   1  -3  10 332.473 109.295  36
   1   3  10 315.464 100.470  18
   1  -3  10 405.954 115.029  21
  -1  -3 -10 440.501 96.8296  20
   1   3  10 257.861 79.4033  19
  -1   3 -10 274.963 48.0149 180
   1   3  10 259.381 39.6476 174
  -1   3 -10 358.823 50.2677 176
  -1   3 -10 340.127 38.9980 150
  -1   3 -10 369.138 47.6395 143
  -1   3 -10 331.381 38.6128 142
  -1  -3 -10 267.586 41.6725 143
  -1  -3 -10 327.950 46.6522 156
  -1   3 -10 281.496 46.5949 154
   1   3  10 353.855 47.0522  63
  -1   3 -10 249.517 41.3838  78
  -1   3 -10 324.401 49.8384 140
  -1   3 -10 324.268 49.0824 133
  -1  -3 -10 326.896 40.2375 136
  -1  -3 -10 384.763 51.7282 126
  -1   3 -10 345.370 46.9938 122
  -1   3 -10 289.069 44.7563 108
  -1   3 -10 313.469 41.4775 113
  -1   3 -10 335.860 46.1010 115
  -1   3 -10 294.166 48.9459  95
   1   3  10 322.357 43.2038  93
   1   3  10 344.659 38.7695 102
  -1  -3 -10 352.840 48.5781  86
   1   3  11 21.4018 80.0075  28
   1  -3  11 118.348 77.4090  50
   1   3  11 24.4842 104.665  50
   1  -3  11 41.3572 80.2219  36
   1  -3  11 23.2646 86.9700  28
   1  -3  11 23.1800 89.9244  31
   1   3  11 41.5966 71.5224  32
   1   3  11 37.7253 40.3295  55
   1  -3  11 7.28378 30.1069  55
   1   3  11-21.1263 69.2698  18
   1  -3  11-46.2232 92.8054  21
  -1   3 -11 14.4840 39.5858 179
   1   3  11 11.6825 32.4421 174
  -1   3 -11 33.8431 38.3524 180
  -1  -3 -11 82.4627 33.8814 180
  -1   3 -11 62.0869 39.9340 176
  -1   3 -11 6.22707 27.5063 150
  -1  -3 -11-3.61382 31.2530 143
  -1   3 -11 27.2830 40.5678 154
  -1   3 -11 62.3991 40.1654 143
   1   3  11 13.4491 39.1775  63
  -1  -3 -11 58.5728 41.0033  72
  -1   3 -11 26.2301 40.0428 140
   1   3  11 79.4707 36.1669 125
  -1   3 -11 38.5065 35.7781 122
  -1   3 -11 32.8797 40.3183 133
  -1  -3 -11 68.6743 32.8383 136
  -1   3 -11 27.2171 35.0424 108
  -1  -3 -11 8.86783 38.4750  86
  -1   3 -11 55.0092 41.1722  95
   1   3  11 44.5145 33.0347  93
  -1   3 -12 1501.76 88.2934 179
  -1   3 -12 1525.67 88.1763 180
  -1  -3 -12 1525.86 78.3640 180
   1   3  12 1472.92 78.7975 174
  -1   3 -12 1500.19 86.3598 143
  -1  -3 -12 1509.98 78.6860 143
  -1  -3 -12 1492.46 84.8148  72
  -1   3 -12 1366.21 85.1655 136
   1   3  12 1574.98 86.0610 123
  -1   3 -12 1548.10 87.3308 133
   1   3  12 1407.31 80.5515 125
  -1   3 -12 1332.06 79.0277 108
   1   3  12 1508.05 88.7162  55
   1   3  12 1804.92 189.838  50
   1  -3  12 1463.42 78.3202  55
   1  -3  12 1932.59 184.975  31
   1  -3  12 1594.35 175.585  28
   1  -3  12 1161.78 158.060  37
   1   3  12 1395.68 148.941  32
   1   3  12 1169.84 145.540  28
   1  -3  13-19.5640 82.4609  31
   1  -3  13 101.168 85.2780  37
   1   3  13 231.757 96.5169  50
   1   3  13 145.455 38.5464  55
   1  -3  13 103.065 88.1789  51
  -1   3 -13 69.7329 34.4592 179
  -1   3 -13 107.217 41.0403 180
  -1  -3 -13 151.465 30.7452 180
   1   3  13 87.7087 35.8419 146
  -1  -3 -13 117.770 25.9056 153
  -1   3 -13 34.0738 32.5505 143
  -1  -3 -13 76.6832 28.5287 143
  -1  -3 -13 178.590 38.4108  72
   1  -3  13 76.2610 33.6018  68
  -1  -3 -13 170.344 40.9069 126
  -1   3 -13 108.784 41.2837 124
  -1   3 -13 111.103 39.9276 133
   1   3  13 52.3798 30.5840 125
   1   3  13 73.4563 36.9807 123
   1   3  13 159.204 38.8581 107
  -1   3 -13 106.580 34.5647 114
  -1   3 -13 138.501 31.7908 108
  -1  -3 -13 100.261 32.9487  87
   1   3  14 862.458 52.9783  55
   1  -3  14 1159.60 128.969  51
  -1   3 -14 972.722 53.2852 165
  -1   3 -14 878.198 52.9994 179
  -1  -3 -14 996.769 54.6930 150
  -1  -3 -14 863.037 42.7789 143
  -1   3 -14 1009.04 54.2096 143
   1   3  14 879.924 53.4374 146
  -1   3 -14 887.884 49.9844 141
   1  -3  14 947.327 49.5374  68
  -1  -3 -14 897.147 50.1938  72
   1   3  14 948.824 50.9481  68
   1  -3  14 974.481 53.4503  74
   1   3  14 926.613 51.0568 123
  -1   3 -14 1011.70 54.0901 124
  -1  -3 -14 938.557 53.9463 126
  -1   3 -14 911.723 53.1896 133
  -1   3 -14 859.281 44.0150 108
   1   3  14 872.578 50.8001 107
  -1   3 -15 19.8993 20.6756 165
  -1   3 -15 19.7516 17.0919 141
  -1  -3 -15-9.15546 21.8130 150
  -1   3 -15-9.82061 20.9179 143
   1   3  15 4.16419 22.3310 146
   1  -3  15 31.3392 23.0936  71
  -1   3 -15 20.3312 22.1596 133
  -1   3 -15-9.92176 21.7257 124
   1   3  15 4.25656 23.0385 121
  -1  -3 -15 38.2483 22.6733 126
   1   3  15 11.5192 20.0806 123
   1   3  15 11.1884 21.3996 107
   1  -3  15 6.81531 20.1817  96
   1   4 -15 2.03302 21.9546 165
   1   4 -15-2.00006 21.0951 179
  -1   4  15-3.63752 14.4151 174
   1  -4 -15 3.05371 17.6979 150
   1   4 -15 25.0748 19.5646 133
  -1  -4  15 11.2838 21.1346 105
  -1   4  15-12.8815 20.3700 107
   1  -4 -15 17.9840 23.0222  95
   1  -4 -15-1.71453 19.4311  87
  -1  -4  15-11.1494 20.9271  83
  -1  -4  14 282.132 84.2473  51
  -1  -4  14 158.686 73.3338  53
  -1   4  14 286.122 33.7525 174
   1   4 -14 295.949 36.1353 179
   1   4 -14 293.096 36.2117 180
   1   4 -14 290.449 33.7157 143
  -1  -4  14 267.403 34.2078  74
  -1  -4  14 335.779 39.2861  71
   1  -4 -14 291.689 37.1507  72
  -1   4  14 247.176 35.6239 123
   1   4 -14 365.087 39.5296 124
   1   4 -14 303.311 36.3821 133
  -1   4  14 378.598 39.5388 107
   1  -4 -14 373.963 39.7542  87
  -1  -4  14 258.611 30.0021  96
   1  -4 -14 371.250 42.2411  95
  -1  -4  13 19.6632 80.2615  51
  -1   4  13 55.2459 29.5284  55
  -1  -4  13 19.8852 83.7445  37
   1   4 -13 60.4109 33.3695 180
  -1   4  13 3.58240 31.0825 174
   1   4 -13 7.82430 34.5425 179
   1   4 -13 13.1562 30.5078 143
  -1  -4  13 67.5278 28.3192  68
   1  -4 -13 11.8377 36.0213  72
   1  -4 -13-7.88886 16.9322  78
  -1   4  13 10.6685 17.7209  68
  -1  -4  13 23.3002 32.0908  71
  -1  -4  13 56.5843 32.5629  74
  -1   4  13 32.7793 35.0245 123
   1   4 -13-3.56231 33.1442 133
   1  -4 -13 60.5881 37.3548 126
  -1   4  13 14.7410 33.9666 107
   1  -4 -13 31.1829 37.5913  95
  -1  -4  13 62.4465 29.0668  96
  -1  -4  12 535.365 116.192  51
  -1  -4  12 263.456 107.365  36
  -1   4  12 283.438 44.3019  55
   1   4 -12 291.551 43.2402 180
   1   4 -12 368.826 48.4540 179
  -1   4  12 342.822 47.6588 174
   1   4 -12 312.547 46.2637 154
   1   4 -12 317.383 42.7456 143
   1  -4 -12 383.621 48.3301 156
   1  -4 -12 441.703 55.5682  72
  -1  -4  12 349.723 43.5873  74
  -1  -4  12 311.623 40.7038  68
  -1   4  12 363.599 39.4606  68
   1  -4 -12 331.468 50.5232 126
  -1   4  12 390.811 49.9605 123
  -1   4  12 330.770 49.5967 121
   1   4 -12 350.547 49.5069 133
  -1   4  12 378.066 47.6317 125
   1   4 -12 398.617 46.0544 113
   1   4 -12 278.345 46.1159 115
  -1   4  12 384.138 49.1017 107
  -1   4  12 342.014 37.8343  96
   1  -4 -12 322.813 42.1216  92
  -1   4  11 9659.22 357.074  55
  -1  -4  11 9544.54 492.194  36
  -1   4  11 9669.72 483.207  50
  -1  -4  11 9624.62 487.864  51
  -1   4  11 9354.41 466.103  19
   1  -4 -11 9619.04 467.538  20
  -1   4  11 10172.0 497.000  18
  -1   4  11 9217.81 359.409 174
   1   4 -11 10326.7 364.239 179
   1   4 -11 9890.57 358.705 180
   1  -4 -11 9427.51 351.199 170
   1   4 -11 9198.56 354.908 176
   1  -4 -11 9911.10 365.173 151
   1   4 -11 10076.7 359.797 154
   1  -4 -11 10073.6 363.493 156
  -1  -4  11 9784.83 356.275  74
  -1  -4  11 9799.12 353.018  68
  -1   4  11 9579.42 350.644  68
   1  -4 -11 9887.31 362.109 126
  -1   4  11 9322.42 356.617 125
   1   4 -11 9541.10 359.046 133
   1   4 -11 9615.63 353.445 140
  -1   4  11 9960.21 361.388 123
  -1   4  11 9344.56 358.728 107
   1   4 -11 9754.80 359.480 115
   1   4 -11 10004.0 358.127 113
   1  -4 -11 9697.43 354.039  92
  -1   4  10 122.886 38.8486  55
  -1  -4  10 212.823 101.142  36
  -1  -4  10 22.7811 86.8492  51
  -1   4  10 181.717 73.7483  34
  -1   4  10 21.9954 99.4597  50
   1  -4 -10 139.870 82.9363  20
  -1   4  10 70.2043 87.5453  18
  -1   4  10 40.6754 77.5503  19
   1   4 -10 111.287 41.1374 176
   1  -4 -10 87.4458 39.1432 170
   1   4 -10 135.289 39.3611 180
  -1   4  10 205.018 47.7064 174
   1  -4 -10 82.8876 41.6785 156
   1  -4 -10 94.9112 47.1704 151
   1  -4 -10 137.352 42.8617 147
   1   4 -10 127.253 41.2196 154
  -1  -4  10 102.850 37.9735  74
  -1  -4  10 39.6840 32.4737  68
  -1   4  10 72.2103 33.2461  68
   1   4 -10 141.334 42.7317 122
   1   4 -10 159.952 39.3712 140
  -1   4  10 113.378 40.8398 125
   1   4 -10 190.189 43.5230 133
   1  -4 -10 90.8754 41.7521 126
  -1   4  10 80.7827 42.5346 123
   1   4 -10 47.1655 31.0468 137
   1   4 -10 113.793 40.9881 115
   1   4 -10 141.105 41.4974 113
  -1   4  10 89.0010 32.0504 102
  -1   4  10 143.934 37.3607  93
   1  -4 -10 81.6209 43.6648  99
   1  -4 -10 118.596 40.4138  92
   1  -4 -10 90.4564 36.5114  86
  -1  -4   9 4791.28 293.500  51
  -1  -4   9 4989.49 288.294  44
  -1   4   9 4233.87 279.047  50
  -1   4   9 4249.42 255.858  34
  -1   4   9 4177.17 239.357  32
  -1  -4   9 4325.07 290.523  36
  -1   4   9 4541.05 179.142  55
  -1   4   9 4612.67 291.131  18
  -1   4   9 4568.22 276.978  19
   1  -4  -9 4088.01 264.049  20
   1   4  -9 4471.87 184.006 166
  -1   4   9 4247.67 181.811 174
   1   4  -9 4434.39 179.136 180
   1   4  -9 4335.16 178.763 176
   1  -4  -9 4229.48 184.393 156
   1  -4  -9 4356.67 179.662 147
   1  -4  -9 4697.64 189.225 151
   1  -4  -9 4312.97 180.296  79
  -1  -4   9 4459.31 174.551  68
   1  -4  -9 4600.05 183.603 126
   1  -4  -9 4383.90 174.553 137
   1   4  -9 4384.33 178.623 140
   1   4  -9 4337.02 181.927 122
   1   4  -9 4381.34 173.142 137
   1   4  -9 4237.38 181.389 133
  -1   4   9 4271.90 180.845 125
   1   4  -9 4642.32 182.639 115
   1   4  -9 4325.34 180.299 113
  -1   4   9 4580.52 178.145  93
   1  -4  -9 4528.18 177.134  86
   1  -4  -9 4365.66 182.213  99
   1  -4  -9 4469.28 178.429  82
   1  -4  -9 4110.44 177.967  92
  -1   4   9 4617.40 178.401 102
  -1  -4   8 2084.89 178.408  44
  -1   4   8 1647.59 168.641  50
  -1   4   8 2153.35 98.0175  55
  -1  -4   8 2135.93 187.115  30
  -1  -4   8 2727.89 201.532  51
  -1   4   8 2232.74 152.712  32
  -1   4   8 2033.25 148.753  28
  -1   4   8 2202.40 182.634  19
  -1  -4   8 2191.48 194.513  21
   1  -4  -8 1784.19 162.627  20
  -1   4   8 2126.46 190.797  18
  -1   4   8 2184.92 104.638 174
   1   4  -8 2049.28 99.6713 176
   1   4  -8 2029.09 103.130 166
   1   4  -8 2193.04 100.535 180
   1   4  -8 1999.85 94.1200 142
   1  -4  -8 2100.21 100.399 147
   1  -4  -8 2213.97 103.395  79
  -1  -4   8 2108.48 95.4028  68
   1  -4  -8 2099.79 103.627  81
   1  -4  -8 2002.42 102.170 120
   1   4  -8 2194.60 102.499 122
  -1   4   8 1983.49 101.533 125
   1  -4  -8 2061.53 101.816 126
   1   4  -8 2139.50 103.011 133
   1   4  -8 2024.73 102.382 113
   1  -4  -8 2204.21 105.010  94
  -1   4   8 2045.64 99.5554 102
   1  -4  -8 2025.61 102.492  99
   1  -4  -8 2165.55 100.265  82
   1  -4  -8 2049.87 101.517  92
   1  -4  -8 2027.91 96.4826  86
  -1   4   8 2189.50 100.039  93
  -1   4   7 338.398 97.9373  18
   1  -4  -7 14.8270 70.7629  20
  -1   4   7 94.5351 72.4452  19
   1   4  -7 224.440 34.5068 180
   1   4  -7 218.320 39.0285 166
   1   4  -7 216.631 36.1279 176
  -1   4   7 209.831 36.7277 174
   1   4  -7 179.391 32.4326 142
  -1   4   7 230.649 40.6424 161
   1  -4  -7 264.960 38.0994 147
   1   4  -7 220.881 38.9614 157
   1  -4  -7 174.581 37.8481  81
   1  -4  -7 162.113 36.3562  79
   1   4  -7 249.552 38.9218  78
  -1  -4   7 198.656 31.6301  68
   1  -4  -7 193.004 34.5397  67
   1  -4  -7 168.360 37.0625 126
   1   4  -7 193.024 36.2609 122
   1  -4  -7 232.697 39.5881 120
  -1   4   7 212.176 37.2116 125
  -1   4   7 254.319 61.4121  28
  -1  -4   7 235.204 87.3471  51
   1  -4  -7 235.083 79.8133  49
  -1  -4   7 330.050 108.264  30
  -1   4   7 230.451 82.2691  50
  -1   4   7 137.879 53.6958  32
  -1   4   7 161.186 31.1331  55
  -1  -4   7 138.460 83.4717  44
   1  -4  -7 160.540 38.6485  99
   1  -4  -7 213.308 41.1673  94
  -1   4   7 202.047 37.8513 102
   1  -4  -7 245.866 40.4740  82
  -1   4   7 181.963 36.7472  93
   1  -4  -7 263.833 34.1398  86
  -1   4   6 278.924 75.9680  19
  -1   4   6 360.186 60.0896  16
  -1  -4   6 424.345 95.6735  12
   1  -4  -6 394.139 55.2820  26
  -1   4   6 312.166 39.2031 174
   1  -4  -6 330.037 39.0032 162
   1  -4  -6 318.525 40.0736 156
  -1   4   6 318.551 40.4441 161
   1   4  -6 279.838 38.1534 157
   1   4  -6 433.043 45.5453 144
   1  -4  -6 264.665 37.1682 120
   1   4  -6 319.276 38.0454 122
  -1   4   6 303.199 38.2661 125
  -1   4   6 346.957 38.9996  93
  -1   4   6 322.615 37.8818 102
   1  -4  -6 366.085 41.7633  94
  -1  -4   6 365.165 32.4152  68
   1  -4  -6 299.246 39.2696  81
   1  -4  -6 361.611 37.5839  67
   1   4  -6 438.355 42.1559  78
  -1  -4   6 330.948 96.6246  44
   1  -4  -6 406.703 74.2689  41
  -1  -4   6 218.991 77.2568  51
  -1   4   6 363.559 64.2485  32
  -1   4   6 282.946 78.5592  50
   1  -4  -6 325.868 79.4425  49
  -1   4   6 360.818 33.3492  55
  -1  -4   6 642.237 104.983  38
  -1  -4   6 362.646 107.159  30
  -1   4   6 365.010 57.2164  28
  -1  -4   5 15022.2 533.516  74
   1   4  -5 14989.9 538.846  78
  -1   4   5 16126.4 541.508  63
  -1  -4   5 16524.3 629.987  12
   1  -4  -5 16320.3 603.536   3
  -1   4   5 16157.2 592.924  16
  -1   4   5 16039.6 618.836  19
  -1  -4   5 15397.4 615.208  26
   1   4  -5 15660.8 596.562  23
  -1   4   5 15258.4 562.743  28
   1  -4  -5 15589.6 603.200  41
  -1  -4   5 14750.8 618.852  38
  -1   4   5 16131.6 604.411  50
   1  -4  -5 16174.0 615.508  33
  -1  -4   5 15629.7 618.271  51
  -1   4   5 15796.0 533.034  55
  -1  -4   5 16601.2 635.376  30
  -1  -4   5 15038.9 630.353  44
  -1   4   4 2434.78 100.293  63
   1  -4  -4 2581.02 101.509  61
  -1   4   4 2382.10 156.999  19
  -1   4   4 2075.12 156.899  15
  -1  -4   4 2398.32 160.478  12
   1   4  -4 2175.85 140.680  23
  -1  -4   4 2488.51 167.757  26
  -1   4   4 2230.07 140.372  16
   1  -4  -4 2368.88 155.718   3
   1  -4  -4 2522.51 160.864  41
  -1  -4   4 2075.94 147.414  51
  -1   4   4 2306.29 138.137  50
   1  -4  -4 2073.62 155.913  33
  -1  -4   4 1819.33 157.261  38
  -1   4   4 2342.82 90.7818  55
  -1  -4   4 2400.79 170.464  30
  -1  -4   4 2362.35 156.517  41
   1  -4  -3 1529.50 71.2806  61
  -1  -4   3 1469.25 67.8130  71
  -1   4   3 1573.47 116.571  16
  -1   4   3 1397.68 120.643  15
  -1  -4   3 1374.03 114.288  12
  -1  -4   3 1328.49 127.713  26
   1  -4  -3 1839.45 127.063   3
  -1  -4   3 1225.96 122.296  17
   1   4  -3 1368.86 106.199  23
  -1  -4   3 1546.42 137.025  38
   1   4  -3 1585.33 88.1082  34
  -1  -4   3 1389.17 127.519  41
   1  -4  -3 1339.13 126.622  33
  -1  -4   3 1345.01 113.115  51
   1  -4  -3 1552.10 70.1977  56
  -1   4   3 1596.00 99.1472  50
   1  -4  -2 5182.21 191.227  61
  -1  -4   2 5250.38 189.412  70
  -1   4   2 5216.81 241.466  15
   1   4  -2 5685.41 258.965   1
   1  -4  -2 5153.67 248.519  17
  -1  -4   2 5557.20 239.942  11
   1  -4  -2 5217.98 252.057   3
  -1  -4   2 5319.52 255.143  17
  -1  -4   2 5255.78 256.500  26
   1   4  -2 5394.48 238.412  23
  -1  -4   2 5459.66 255.427  41
   1  -4  -2 5053.23 189.393  56
  -1  -4   2 5027.53 234.989  51
  -1  -4   2 5400.70 264.837  38
  -1  -4   2 4851.78 248.590  53
  -1  -4   1 186.730 30.3415  66
  -1   4   1 291.574 61.0535  15
   1  -4  -1 182.353 70.2567  17
  -1  -4   1 285.755 79.6651  17
  -1  -4   1 166.192 51.8916  11
   1  -4  -1 169.261 72.1144  33
   1  -4  -1 128.068 28.8986  56
  -1  -4   1 170.327 80.6637  41
  -1  -4   1 140.630 64.7276  53
  -1  -4   0 15504.1 537.275  66
   1   4   0 15182.9 536.663  64
   1   4   0 15328.6 538.223  73
  -1  -4   0 16189.1 603.437  17
  -1  -4   0 16775.2 606.952  26
   1  -4   0 16629.1 603.731   3
  -1  -4   0 16210.3 566.810  11
  -1   4   0 15874.3 572.605  15
   1   4   0 16152.1 605.650   1
   1  -4   0 15798.8 591.860  17
   1  -4   0 15789.1 577.587  53
  -1   4   0 16254.8 593.079  34
  -1  -4   0 16515.0 608.299  41
  -1  -4   0 16495.9 607.140  38
   1  -4   0 16413.4 603.925  33
  -1  -4   0 15444.4 594.241  53
   1   4   1 11256.8 383.058  64
  -1  -4  -1 10899.5 381.848  66
  -1  -4  -1 11341.6 384.186  61
   1  -4   1 10834.0 433.914  17
  -1  -4  -1 11437.8 450.611  17
   1   4   1 11605.2 444.548  15
  -1  -4  -1 9980.43 382.250  20
  -1  -4  -1 10836.2 445.546  26
   1   4   1 11686.9 447.672   1
  -1  -4  -1 11546.9 400.747  11
   1  -4   1 11203.1 445.705   3
  -1   4  -1 11033.9 405.334  15
   1  -4   1 11439.4 445.994  33
  -1   4  -1 12286.2 435.438  34
   1   4   1 11345.4 432.378  46
  -1  -4  -1 11189.5 444.798  38
   1  -4   1 11043.1 428.445  53
   1   4   1 10978.5 404.457  40
  -1  -4  -1 10570.7 411.460  52
   1   4   2 2730.51 107.557  73
   1   4   2 2672.45 104.478  63
   1   4   2 2507.82 106.979  64
  -1  -4  -2 2769.06 108.502  61
  -1   4  -2 2569.69 120.169  23
  -1   4  -2 2624.73 113.363  15
   1  -4   2 2792.47 155.491  17
   1  -4   2 2936.30 164.650   3
   1   4   2 3001.65 174.447  15
  -1  -4  -2 2640.74 118.004  20
   1  -4   2 3174.02 166.974  11
  -1   4  -2 3070.89 164.302  16
  -1  -4  -2 3003.67 164.473  26
  -1  -4  -2 2761.99 171.988  17
  -1  -4  -2 2442.67 109.242  11
  -1  -4  -2 2624.51 133.010  52
   1   4   2 2600.05 139.172  40
   1   4   2 2727.53 149.718  46
  -1  -4  -2 2416.59 153.822  38
   1  -4   2 2275.58 130.235  51
   1  -4   2 2804.60 159.614  33
  -1  -4  -2 2598.40 107.049  56
  -1  -4  -2 2784.56 171.531  41
  -1   4  -2 2449.96 139.747  34
  -1  -4  -3 26891.6 909.754  69
   1   4   3 27105.6 911.494  73
  -1  -4  -3 27040.7 910.395  59
   1   4   3 26293.6 909.732  63
  -1  -4  -3 27146.3 912.520  61
   1  -4   3 27166.5 974.379   3
   1  -4   3 27714.1 969.543  17
  -1  -4  -3 26785.0 965.629  26
  -1  -4  -3 26161.6 935.191  20
  -1  -4  -3 27235.2 989.621  17
  -1   4  -3 27163.2 974.668  16
   1  -4   3 26574.7 961.533  14
   1   4   3 27237.4 944.898  25
   1  -4   3 27549.4 984.494  11
  -1   4  -3 25380.4 919.679  23
  -1  -4  -3 27942.0 985.268  41
   1   4   3 26631.0 964.059  46
   1  -4   3 27773.4 970.383  33
   1   4   3 27465.4 966.446  40
  -1  -4  -3 27867.4 965.654  38
   1  -4   3 27496.3 939.940  28
   1   4   4 9633.22 337.129  77
   1   4   4 9382.66 336.554  63
   1   4   4 9921.45 336.205  73
   1   4   4 9536.17 337.033  64
  -1  -4  -4 9552.17 334.932  69
  -1  -4  -4 9242.08 335.309  76
  -1  -4  -4 9651.02 335.736  59
   1  -4   4 9234.29 393.929   3
  -1  -4  -4 8492.36 366.299  20
   1  -4   4 8791.19 391.793  17
  -1   4  -4 9893.64 393.238  16
   1  -4   4 9212.78 378.003  14
   1  -4   4 9516.00 403.144  26
   1   4   4 9425.91 374.298  25
   1   4   4 9655.56 409.008  32
   1  -4   4 9264.37 385.084  33
   1  -4   4 9364.10 377.426  28
   1   4   4 9611.00 392.620  46
  -1  -4  -4 9916.08 379.390  38
   1   4   4 9883.97 405.418  40
  -1  -4  -5 60083.2 2019.13  76
   1   4   5 59188.7 2020.20  77
   1   4   5 61411.2 2021.33  63
  -1  -4  -5 61148.1 2019.45  59
   1   4   5 60994.0 2020.66  64
   1   4   5 60252.8 2018.11  73
  -1  -4  -5 60153.4 2019.13  69
   1   4   5 60826.2 2106.25  32
   1  -4   5 59156.5 2065.93  33
   1  -4   5 59786.3 2079.89  28
   1  -4   5 62387.7 2085.33  41
   1   4   5 58864.7 2084.62  46
   1   4   5 59733.2 2106.51  40
   1   4   5 61159.4 2119.92  15
  -1   4  -5 58997.2 2076.50  16
   1  -4   5 57823.8 2076.41   3
   1   4   5 58054.3 2078.03  19
   1  -4   5 60829.2 2095.97  26
  -1  -4  -5 58927.7 2068.52  20
   1   4   6 595.055 102.617  40
   1  -4   6 638.965 100.348  38
   1  -4   6 594.412 87.3815  28
   1   4   6 531.374 90.0597  32
  -1   4  -6 428.595 65.0111  16
   1   4   6 710.766 106.750  15
   1   4   6 577.787 69.3273  16
   1  -4   6 590.893 87.8225  26
   1   4   6 543.662 81.0376  19
  -1  -4  -6 425.180 75.3968  20
  -1   4  -6 510.819 49.8346 166
  -1   4  -6 584.640 50.2439 176
  -1  -4  -6 548.221 48.2489 170
   1   4   6 592.368 47.2148 174
  -1   4  -6 625.366 51.0506 169
  -1   4  -6 622.733 46.4027 157
  -1  -4  -6 628.628 50.0530 156
   1   4   6 493.095 47.2835 146
  -1  -4  -6 571.208 52.1390 151
  -1   4  -6 614.919 48.8828 142
   1   4   6 667.322 50.6133  77
   1   4   6 627.884 48.6357  64
  -1  -4  -6 523.488 41.6054  79
   1   4   6 666.013 51.3123  63
  -1   4  -6 605.722 50.9115 133
  -1  -4  -6 605.050 46.5524 126
  -1  -4  -6 560.240 47.4075 106
  -1   4  -6 548.708 47.6929 113
  -1   4  -6 649.486 46.9972 108
  -1   4  -6 548.499 46.1967 115
  -1   4  -6 979.052 61.6896  91
  -1  -4  -6 575.441 50.0876  94
   1  -4   7 2856.38 204.023  30
   1   4   7 2288.15 197.215  40
   1  -4   7 2611.42 184.115  28
   1   4   7 2659.68 195.907  32
   1  -4   7 2533.36 176.497  38
   1   4   7 2484.79 176.161  19
   1  -4   7 2718.56 178.325  26
   1  -4   7 2516.46 204.030  12
  -1  -4  -7 2431.46 173.187  20
  -1   4  -7 2945.99 125.319 169
  -1   4  -7 2765.08 122.145 180
  -1   4  -7 2810.58 124.399 176
  -1  -4  -7 3045.23 125.772 170
  -1   4  -7 2913.59 127.306 166
   1   4   7 2584.35 119.575 174
  -1   4  -7 2797.63 117.321 143
  -1   4  -7 2648.46 121.394 157
   1   4   7 2945.06 124.704 146
  -1   4  -7 2689.61 119.916 142
  -1  -4  -7 2931.83 126.799 151
   1   4   7 2718.73 121.096  77
  -1  -4  -7 2696.28 115.645  79
  -1  -4  -7 2931.30 122.765 126
  -1   4  -7 2845.17 122.994 122
  -1   4  -7 2779.63 119.959 132
  -1   4  -7 2863.21 122.106 115
   1   4   7 2551.63 120.238 102
  -1  -4  -7 2733.62 117.421 119
  -1   4  -7 2941.33 122.355 113
  -1  -4  -7 2802.07 117.197 103
  -1   4  -7 2877.61 120.124 108
  -1  -4  -7 2695.80 117.032  99
  -1  -4  -7 2883.85 124.946  94
   1   4   7 2616.88 120.750  93
   1   4   8 550.399 89.6810  28
   1   4   8 968.432 129.285  50
   1   4   8 732.626 133.493  40
   1  -4   8 846.783 118.119  28
   1  -4   8 694.872 114.538  30
   1   4   8 655.755 107.276  32
   1  -4   8 681.596 115.907  44
   1   4   8 747.974 101.121  19
   1  -4   8 761.936 128.529  12
  -1  -4  -8 858.914 108.331  20
   1  -4   8 740.397 132.157  21
  -1   4  -8 704.277 63.0950 166
  -1   4  -8 810.968 61.3819 176
   1   4   8 781.804 58.3600 174
  -1   4  -8 958.850 64.9407 179
  -1  -4  -8 827.944 58.9812 170
  -1   4  -8 795.189 58.1841 180
  -1  -4  -8 836.202 64.7202 151
  -1   4  -8 740.741 60.3624 154
  -1   4  -8 723.160 57.0779 157
  -1   4  -8 721.842 54.4754 143
  -1   4  -8 891.464 65.3018 144
  -1   4  -8 831.047 58.0903 142
  -1  -4  -8 774.507 61.8143 156
   1   4   8 695.354 54.1859  77
   1   4   8 852.359 63.3378  63
  -1  -4  -8 623.559 56.9477 126
  -1   4  -8 791.568 61.5584 140
  -1   4  -8 752.141 57.9196 122
  -1  -4  -8 715.470 53.5015 103
  -1  -4  -8 821.301 54.9522 119
  -1   4  -8 739.823 55.7710 108
   1   4   8 675.099 56.4447 102
  -1   4  -8 711.727 56.7912 113
  -1  -4  -8 714.457 58.5258  86
  -1  -4  -8 657.414 51.4620  99
   1   4   8 804.388 58.4093  93
   1  -4   9 463.106 116.780  36
   1  -4   9 447.006 103.253  28
   1  -4   9 436.586 102.324  30
   1   4   9 673.361 135.175  40
   1   4   9 443.216 90.0944  28
   1   4   9 390.333 105.630  32
   1   4   9 678.738 126.586  50
   1  -4   9 421.397 103.665  44
  -1  -4  -9 455.208 94.1433  20
   1  -4   9 435.301 120.054  21
   1   4   9 538.535 93.1015  19
   1   4   9 572.832 124.253  18
   1   4   9 536.072 51.2922 174
  -1   4  -9 525.248 55.7434 176
  -1   4  -9 578.056 54.2114 180
  -1  -4  -9 578.913 52.6855 170
  -1   4  -9 467.400 57.8742 166
  -1   4  -9 548.273 55.5117 179
  -1   4  -9 526.793 54.5494 154
  -1  -4  -9 459.014 54.2012 156
  -1  -4  -9 486.508 58.2239 151
  -1   4  -9 516.315 50.6506 142
   1   4   9 489.272 55.7955 146
  -1   4  -9 572.072 52.2561 143
   1   4   9 604.675 52.7142  77
   1   4   9 666.980 58.1180  63
  -1   4  -9 479.853 54.7746 140
  -1  -4  -9 533.985 54.4938 126
  -1   4  -9 470.854 53.7160 133
  -1   4  -9 517.669 48.4905 108
  -1   4  -9 598.792 54.1059 113
  -1   4  -9 546.129 54.0582 115
  -1  -4  -9 512.050 47.6706 119
   1   4   9 608.048 52.3312 102
  -1  -4  -9 471.665 51.1637  86
   1   4   9 551.756 54.2778  93
   1  -4  10 1595.45 185.674  36
   1  -4  10 2087.50 190.562  28
   1   4  10 1991.16 198.896  50
   1   4  10 2271.97 108.600  55
   1   4  10 1825.53 202.838  40
   1   4  10 1616.53 169.447  32
   1  -4  10 2041.22 203.710  31
   1   4  10 1639.70 163.717  28
  -1  -4 -10 2212.17 179.681  20
   1   4  10 2461.67 211.693  18
   1  -4  10 1738.42 187.988  21
  -1   4 -10 2245.19 114.964 166
  -1   4 -10 2269.27 113.045 176
  -1   4 -10 2139.50 109.770 180
  -1  -4 -10 2147.16 103.813 170
  -1   4 -10 2205.75 112.901 179
   1   4  10 2198.25 106.027 174
  -1  -4 -10 2409.77 116.001 156
  -1   4 -10 2206.28 106.400 143
   1   4  10 2230.73 111.526 146
  -1   4 -10 2204.44 111.968 154
  -1  -4 -10 2151.88 114.141 151
  -1   4 -10 2058.85 101.922 142
   1   4  10 2205.28 111.033  63
  -1  -4 -10 2361.78 113.992 126
   1   4  10 1997.81 107.357 125
  -1   4 -10 2379.22 115.258 133
  -1   4 -10 2100.88 110.224 140
  -1   4 -10 2089.81 109.360 115
  -1   4 -10 2195.32 104.934 113
  -1   4 -10 2294.39 105.936 108
  -1  -4 -10 2198.71 109.145  86
   1   4  10 2053.39 105.178  93
   1   4  10 2199.79 104.051 102
   1   4  11 2221.38 112.820  55
   1  -4  11 2356.56 218.290  31
   1   4  11 2267.95 210.364  50
   1  -4  11 2148.41 197.730  36
   1   4  11 2284.80 188.480  32
   1  -4  11 1874.53 196.376  21
   1   4  11 2151.02 196.499  18
  -1   4 -11 2238.55 115.715 180
  -1   4 -11 2273.23 116.955 176
   1   4  11 2301.29 109.960 174
  -1   4 -11 2359.68 118.034 154
  -1   4 -11 2554.56 113.863 143
  -1   4 -11 2464.39 115.931 140
   1   4  11 2412.08 117.500 146
   1   4  11 2644.48 120.504  63
  -1  -4 -11 2277.44 115.155  72
   1  -4  11 2322.34 107.362  68
   1   4  11 2490.41 116.805 125
  -1   4 -11 2429.68 117.552 133
  -1  -4 -11 2308.11 115.815 126
  -1   4 -11 2410.30 109.810 108
  -1  -4 -11 2245.33 114.020  86
   1   4  11 2402.88 107.216 102
   1   4  11 2340.81 110.004  93
   1  -4  12 1154.44 149.022  31
   1  -4  12 1120.04 146.615  51
   1   4  12 1197.75 155.302  50
   1  -4  12 1114.84 140.044  36
   1   4  12 1149.89 72.1161  55
  -1   4 -12 1046.91 73.5450 180
  -1   4 -12 1125.37 75.2945 176
   1   4  12 1335.71 70.1054 174
   1   4  12 1175.08 75.4638 146
  -1   4 -12 1288.22 71.8253 143
  -1  -4 -12 1318.04 75.7313  72
   1  -4  12 1173.44 66.9203  68
  -1   4 -12 1300.77 76.0436 136
   1   4  12 1117.65 75.1822 123
  -1   4 -12 1196.23 77.1899 133
  -1  -4 -12 1247.03 74.9950 126
   1   4  12 1283.50 75.0398 125
   1   4  12 1184.49 75.8989 107
  -1   4 -12 1071.56 65.5593 108
  -1  -4 -12 1358.06 81.8358  95
   1   4  12 1129.81 65.2273  93
  -1  -4 -13 934.573 62.8002  95
  -1  -4 -13 783.082 51.8362  87
   1   4  13 881.299 59.2590 146
  -1  -4 -13 885.976 52.8368 153
  -1   4 -13 840.077 52.6997 143
  -1  -4 -13 960.925 57.7520  72
   1  -4  13 809.272 52.5069  74
   1   4  13 429.786 41.3014  68
  -1   4 -13 784.420 58.0115 133
  -1   4 -13 878.176 58.1898 136
   1   4  13 851.338 56.9414 123
  -1  -4 -13 816.442 56.2650 126
   1   4  13 784.104 53.4447 125
   1   4  13 768.868 55.0671 107
  -1   4 -13 902.248 56.7415 114
  -1   4 -13 799.740 48.2036 108
   1  -4  13 666.587 115.758  51
   1   4  13 530.179 105.228  50
   1   4  13 752.607 54.2405  55
  -1   4 -14 711.795 48.6217 179
  -1   4 -14 813.289 49.8490 165
  -1  -4 -14 587.320 46.0425 150
   1   4  14 738.499 47.1738 146
  -1   4 -14 716.721 45.8857 141
  -1   4 -14 722.124 43.9957 143
  -1  -4 -14 645.422 43.1773  72
   1  -4  14 700.190 48.5566  71
   1  -4  14 616.107 41.6549  74
  -1   4 -14 759.308 48.3010 136
   1   4  14 719.860 48.0829 121
  -1   4 -14 731.176 49.3749 124
  -1   4 -14 694.478 47.2559 133
   1   4  14 698.660 47.1518 123
   1   4  14 735.177 47.5766 107
  -1   4 -14 659.333 42.3442 114
  -1  -4 -14 710.938 49.3984  95
   1  -4  14 695.689 40.5334  96
  -1   4 -15 2996.79 117.498 165
   1   4  15 3498.10 119.919 121
  -1   4 -15 3074.08 118.193 133
  -1   4 -15 3081.08 118.908 124
  -1   4 -15 3169.99 118.497 136
   1   4  15 3021.37 117.650 146
  -1  -4 -15 3105.78 117.241 150
   1   4  15 3368.10 118.657 107
   1  -4  15 3075.87 116.447  83
  -1  -4 -15 3301.27 119.519  95
  -1   5  15 223.098 22.0744 146
  -1   5  15 260.821 20.5471 121
   1   5 -15 238.670 19.6597 136
   1  -5 -15 234.239 21.6222 126
   1   5 -15 194.647 21.4119 124
   1   5 -15 237.216 21.5968 179
   1   5 -15 202.678 21.4572 165
  -1  -5  15 206.870 21.6840  88
  -1   5  14 4892.33 174.747 174
   1   5 -14 4760.58 179.080 179
  -1   5  14 4727.90 178.872 146
   1  -5 -14 4711.94 174.564 153
  -1   5  14 4421.84 174.986 159
  -1  -5  14 4776.91 178.078  71
  -1  -5  14 4657.94 178.953  70
   1  -5 -14 4617.67 177.777  72
   1   5 -14 4843.24 178.682 124
   1  -5 -14 4608.13 177.529 126
   1   5 -14 4817.64 176.360 133
   1   5 -14 4815.12 177.306 136
  -1   5  14 4782.74 177.102 121
  -1  -5  14 4838.81 174.810 105
  -1   5  14 4824.81 177.902 107
   1  -5 -14 4884.04 179.513  95
  -1  -5  14 4772.57 174.149  83
   1  -5 -14 4818.78 177.124  87
  -1  -5  13 1822.43 159.283  51
  -1  -5  13 2108.86 179.614  53
  -1   5  13 1908.48 92.0896 174
   1   5 -13 2130.63 96.5846 179
  -1   5  13 2000.37 96.3189 146
   1  -5 -13 2018.76 96.0472  72
  -1  -5  13 1979.68 93.8220  71
  -1  -5  13 1864.51 85.9178  74
   1   5 -13 1945.11 95.4306 124
  -1   5  13 2103.94 95.1152 121
   1  -5 -13 2072.67 94.9181 126
   1   5 -13 2128.06 95.3656 136
  -1   5  13 1993.90 95.4230 123
   1   5 -13 2031.35 94.0093 133
  -1   5  13 2098.89 94.9074 107
  -1  -5  13 2034.15 91.2256  83
   1  -5 -13 2005.48 97.5932  95
  -1  -5  12 2488.73 189.087  51
  -1  -5  12 2781.32 198.225  36
  -1  -5  12 2444.46 191.419  31
   1   5 -12 2891.07 94.4632 179
   1   5 -12 2638.16 81.8494 180
  -1   5  12 2843.66 92.0822 174
   1   5 -12 2585.58 75.0446 143
  -1   5  12 2872.68 93.8530 146
   1  -5 -12 2680.28 92.0747 156
   1   5 -12 2856.47 89.6413 154
  -1  -5  12 2497.75 87.7928  71
  -1  -5  12 2605.67 78.5487  74
  -1   5  12 2700.63 91.5496 123
  -1   5  12 2842.44 90.2394 121
   1   5 -12 2750.96 90.4609 133
   1  -5 -12 2839.39 92.5779 126
  -1   5  12 2696.59 89.6280 125
   1   5 -12 2658.36 87.9887 115
   1   5 -12 2748.78 86.5471 113
  -1  -5  11 1735.23 186.052  36
  -1  -5  11 1499.80 179.414  31
  -1  -5  11 1643.43 178.523  51
  -1   5  11 1603.50 83.3894  55
  -1   5  11 1661.58 92.3216 174
   1   5 -11 1632.63 86.1304 176
   1  -5 -11 1681.33 88.8053 170
   1   5 -11 1713.46 86.5055 180
   1  -5 -11 1871.61 100.912 151
   1   5 -11 1542.81 89.1194 154
   1  -5 -11 1791.57 97.6876 156
   1   5 -11 1522.55 80.6715 143
  -1  -5  11 1685.36 89.7874  71
  -1  -5  11 1607.27 83.6036  74
  -1   5  11 1681.41 92.2505 121
   1   5 -11 1575.72 85.4413 140
   1   5 -11 1758.61 92.7398 133
   1  -5 -11 1482.86 90.0811 126
  -1   5  11 1772.89 92.7972 125
   1   5 -11 1692.86 93.6232 115
   1   5 -11 1677.59 90.9434 113
   1  -5 -11 1535.98 82.6324  92
  -1   5  10 4510.62 181.645  55
  -1  -5  10 4314.63 305.160  36
  -1   5  10 4563.46 276.147  34
  -1  -5  10 4825.35 313.869  31
  -1  -5  10 4511.64 300.578  51
  -1  -5  10 4520.77 310.592  21
  -1   5  10 5196.13 294.424  19
   1  -5 -10 4076.78 270.553  20
  -1   5  10 4646.73 307.639  18
   1   5 -10 4351.78 182.378 180
   1   5 -10 4501.20 186.379 176
   1  -5 -10 4499.89 189.015 170
  -1   5  10 5045.33 195.480 174
   1   5 -10 4979.92 194.349 154
   1  -5 -10 4612.82 185.167 147
   1   5 -10 4618.17 181.170 143
   1   5 -10 4427.52 191.607 157
  -1  -5  10 4629.84 181.949  74
  -1   5  10 4581.97 191.443 125
  -1   5  10 4464.39 188.334 121
   1   5 -10 4682.85 187.051 140
   1   5 -10 4872.17 192.235 133
   1  -5 -10 4559.02 190.078 126
  -1   5  10 4465.27 190.661 107
   1   5 -10 4671.12 190.345 113
   1  -5 -10 4705.71 185.723  92
  -1   5  10 4693.65 185.614 102
   1  -5 -10 4617.26 189.089  99
   1  -5 -10 4242.65 181.349  86
  -1   5   9 1490.62 165.180  34
  -1  -5   9 2224.54 198.046  51
  -1   5   9 2111.40 99.4939  55
  -1  -5   9 2245.85 199.696  44
  -1  -5   9 1842.49 200.475  36
  -1  -5   9 2074.15 205.549  21
  -1   5   9 2279.94 188.257  19
  -1   5   9 2185.13 206.696  18
   1  -5  -9 2519.29 187.461  20
  -1   5   9 2173.29 111.605 174
   1   5  -9 2210.54 110.536 166
   1   5  -9 2307.65 103.707 180
   1   5  -9 2113.15 106.469 176
   1  -5  -9 2087.26 110.743 170
   1   5  -9 2096.77 108.961 157
   1   5  -9 2179.70 100.600 142
   1   5  -9 2037.90 98.2473 143
   1  -5  -9 2124.65 104.738 147
  -1  -5   9 2291.45 102.332  74
   1  -5  -9 2207.59 108.026  79
   1  -5  -9 2048.52 108.386  81
   1   5  -9 2137.14 109.796 133
  -1   5   9 2080.04 110.611 123
   1  -5  -9 2274.56 110.400 126
  -1   5   9 2019.55 107.207 121
  -1   5   9 2306.06 111.099 125
   1  -5  -9 2260.23 111.259 120
   1   5  -9 2189.18 106.596 140
  -1   5   9 2036.93 107.644 107
   1   5  -9 2288.53 111.497 113
  -1   5   9 2153.86 105.877  93
  -1   5   9 2329.96 108.203 102
   1  -5  -9 2128.50 106.315  92
   1  -5  -9 2190.46 104.133  82
   1  -5  -9 2073.25 107.771  99
   1  -5  -9 2181.25 102.518  86
  -1   5   8 3001.38 231.514  50
  -1  -5   8 3000.64 226.942  51
  -1   5   8 3214.85 228.844  34
  -1   5   8 3036.22 128.928  55
  -1  -5   8 3091.75 239.732  44
  -1  -5   8 3275.13 237.710  30
   1  -5  -8 2765.86 204.567  20
  -1   5   8 3044.38 220.259  19
  -1  -5   8 3796.07 260.615  21
   1   5  -8 2977.05 134.885 176
   1   5  -8 3200.68 140.849 166
  -1   5   8 3175.69 142.041 174
   1   5  -8 3065.08 131.438 180
   1   5  -8 3263.27 141.981 157
   1  -5  -8 3159.52 134.978 147
   1   5  -8 3250.25 134.011 142
   1  -5  -8 3350.18 144.789 156
   1  -5  -8 3214.28 144.949 151
   1  -5  -8 2940.70 128.042  67
   1  -5  -8 3275.77 139.361  79
  -1  -5   8 3120.21 130.541  74
   1  -5  -8 2957.50 139.024  81
  -1   5   8 3014.97 139.905 123
   1  -5  -8 3291.15 141.299 120
   1   5  -8 3275.08 140.590 133
   1  -5  -8 3116.55 138.039 126
  -1   5   8 3187.35 137.345 121
  -1   5   8 3082.11 140.013 125
  -1   5   8 3207.94 140.009 107
   1   5  -8 3132.87 138.611 115
  -1   5   8 2989.25 136.552 102
   1  -5  -8 3132.45 140.779  94
   1  -5  -8 2926.12 136.129  92
   1  -5  -8 3019.95 134.427  82
   1  -5  -8 3312.04 140.479  99
  -1   5   8 3262.78 139.658  93
   1  -5  -8 3047.20 132.987  86
  -1   5   7 2676.24 111.054  55
  -1  -5   7 2781.86 221.232  44
  -1  -5   7 2661.77 215.723  30
   1  -5  -7 2890.47 189.255  49
  -1  -5   7 2773.14 203.270  51
  -1   5   7 2740.64 189.141  50
   1  -5  -7 2742.95 191.597  20
  -1   5   7 2586.96 197.649  19
   1   5  -7 2829.32 124.295 166
   1   5  -7 2714.51 119.490 176
  -1   5   7 2663.70 125.040 174
   1   5  -7 2627.87 123.288 157
   1  -5  -7 2814.81 126.031 156
   1  -5  -7 2624.58 116.610 147
   1  -5  -7 2692.27 120.496  79
   1  -5  -7 2743.60 122.484  81
   1  -5  -7 2681.73 114.822  67
   1  -5  -7 2899.95 127.159  69
  -1   5   7 2689.18 122.084 123
  -1   5   7 2717.05 119.197 121
   1  -5  -7 2482.66 117.560 126
   1  -5  -7 2695.89 122.847 120
  -1   5   7 2584.08 120.905 107
   1   5  -7 2594.86 120.499 113
   1   5  -7 2575.45 113.641 110
  -1   5   7 2638.06 120.705 102
   1  -5  -7 2616.83 122.533  94
  -1   5   7 2887.27 122.919  93
   1  -5  -7 2472.59 117.017  82
   1  -5  -6 31785.5 1118.77  49
   1  -5  -6 30717.8 1116.36  41
  -1   5   6 30936.8 1108.23  50
  -1  -5   6 30956.2 1146.54  38
  -1  -5   6 27853.4 1147.30  30
  -1  -5   6 31845.9 1139.88  51
  -1  -5   6 30886.8 1159.94  44
  -1  -5   6 29796.3 1147.08  12
  -1   5   6 29211.4 1094.76  16
   1  -5  -6 30705.7 1116.99  20
   1   5  -6 29861.2 1029.34 176
   1   5  -6 29733.3 1030.31 166
  -1   5   6 30637.1 1035.07 174
   1   5  -6 30913.9 1033.44 152
   1  -5  -6 30001.7 1034.44 156
   1   5  -6 31163.7 1034.30 144
   1   5  -6 29885.1 1033.03 157
   1  -5  -6 29431.8 1031.35  81
   1  -5  -6 30736.0 1026.10  67
   1  -5  -6 28776.9 1027.26 126
  -1   5   6 30747.3 1034.11 125
   1   5  -6 31132.4 1029.82 128
   1  -5  -6 30630.7 1031.86 120
  -1   5   6 29857.8 1031.19 123
  -1   5   6 28606.5 1027.25 121
  -1   5   6 30087.0 1030.77 107
   1  -5  -6 29471.3 1024.58 106
   1   5  -6 30530.8 1027.54 110
   1   5  -6 30478.0 1031.77 113
  -1   5   6 30270.9 1027.38 100
  -1   5   6 31072.2 1032.97  93
  -1   5   6 30751.8 1032.22 102
   1  -5  -6 30127.7 1032.39  94
  -1  -5   5 87.8541 85.4425  44
  -1  -5   5 56.8066 62.4667  51
   1  -5  -5-28.5965 71.8602  41
  -1  -5   5 70.0813 90.8202  30
  -1  -5   5 33.4245 90.0299  38
  -1  -5   5-15.6914 64.0474  12
   1  -5  -5 11.2967 53.6708  26
  -1  -5   5 34.2408 77.3680  17
   1   5  -5 32.3711 45.4419  23
  -1   5   5 24.5648 57.6546  16
  -1  -5   5-15.9557 71.1497  26
   1   5  -5 47.5491 28.5738 176
  -1   5   5-3.54364 30.6291 174
   1   5  -5 12.1306 31.9878 166
   1   5  -5 25.6655 31.2027 146
   1   5  -5 56.3733 36.6275 144
   1  -5  -5-75.3537 32.5470 156
   1   5  -5-13.3418 29.6477 152
  -1  -5   5 25.9535 27.9676  71
   1  -5  -5 9.64473 35.1960  81
   1  -5  -5-13.5760 29.8588  76
  -1   5   5-3.37523 31.6885 125
   1   5  -5 17.8499 29.8253 128
   1  -5  -5 3.21333 30.8956 120
  -1   5   5 36.6784 32.2396 123
  -1   5   5 38.6724 29.8234 107
   1  -5  -5-2.75957 25.9090 109
   1   5  -5 23.7777 28.9080 110
   1   5  -5 25.2882 31.0914 113
  -1   5   5-6.52986 32.0240 102
  -1   5   5 5.84342 29.1342 100
  -1   5   5 6.59697 29.3192  93
   1  -5  -4 6035.58 285.998  26
   1   5  -4 6307.34 277.681  23
   1  -5  -4 5612.94 294.723   3
  -1  -5   4 6001.36 308.316  26
  -1   5   4 5762.70 286.449  16
  -1  -5   4 6124.66 313.517  17
  -1  -5   4 5884.67 294.191  12
  -1   5   4 5454.02 216.639 100
   1   5  -4 6058.92 220.374 152
   1   5  -4 6077.27 219.535 146
  -1   5   4 5789.78 218.596 125
   1  -5  -4 5542.12 217.300 120
   1   5  -4 5861.69 218.288 110
   1   5  -4 5496.12 216.484 113
   1  -5  -4 5814.59 215.153  76
   1  -5  -4 6009.29 220.517  61
  -1  -5   4 5924.35 215.134  71
  -1  -5   4 5665.49 294.876  41
   1  -5  -4 6178.12 305.002  41
   1  -5  -4 6292.30 311.086  33
  -1  -5   4 5552.23 307.572  38
  -1  -5   4 6196.36 314.221  30
  -1  -5   4 5650.25 304.411  53
  -1  -5   4 6135.66 288.903  51
   1  -5  -3 10526.8 370.523  61
   1  -5  -3 10169.0 365.797  76
  -1  -5   3 10280.2 367.515  70
  -1  -5   3 10366.2 365.037  71
  -1   5   3 10019.3 443.029  15
  -1  -5   3 10521.3 439.020  12
   1   5  -3 11289.7 434.373  23
  -1  -5   3 10840.8 463.247  17
   1  -5  -3 10781.8 458.865   3
  -1   5   3 10377.4 441.972  16
  -1  -5   3 10152.0 455.585  26
   1  -5  -3 11128.0 467.899  33
   1  -5  -3 10715.5 464.930  41
  -1  -5   3 11410.8 462.411  53
   1   5  -3 10505.4 402.311  34
  -1  -5   3 11842.6 472.509  38
   1  -5  -3 10251.9 368.987  56
  -1  -5   3 10069.4 449.650  41
  -1  -5   2 13002.6 455.627  70
   1  -5  -2 12294.8 455.193  76
  -1  -5   2 13560.8 459.645  66
  -1  -5   2 13092.2 452.758  71
   1  -5  -2 13466.4 459.718  61
   1   5  -2 13823.1 524.427  23
   1  -5  -2 12993.9 546.356   3
   1  -5  -2 13360.6 536.489  17
  -1  -5   2 14294.0 522.830  12
  -1  -5   2 13562.4 547.115  17
  -1   5   2 13015.8 526.263  15
  -1  -5   2 14158.9 552.520  26
  -1   5   2 12959.9 532.042  16
   1  -5  -2 12765.4 457.365  56
  -1  -5   2 14116.1 545.755  53
  -1  -5   2 13828.2 550.847  38
  -1  -5   2 13915.5 551.687  41
  -1  -5   1 2896.95 112.016  66
   1  -5  -1 2626.71 104.509  66
  -1  -5   1 2681.05 106.604  70
  -1  -5   1 2639.55 151.912  11
  -1  -5   1 2621.17 177.631  17
   1   5  -1 2683.14 158.275  15
  -1   5   1 2362.51 151.741  15
  -1   5   1 2640.51 174.766  16
   1  -5  -1 2419.67 163.185  17
  -1  -5   1 2707.22 174.072  53
   1  -5  -1 2606.08 182.180  33
  -1  -5   1 2883.68 189.434  41
   1  -5  -1 2505.56 109.152  56
  -1   5   1 2488.82 170.124  34
  -1  -5   0 27639.6 938.791  66
   1   5   0 27680.6 937.402  77
   1  -5   0 27329.4 934.486  66
  -1  -5   0 27148.8 975.101  11
  -1   5   0 27883.2 984.881  15
  -1  -5   0 26984.0 1023.95  17
   1  -5   0 27862.6 1010.33  17
   1  -5   0 28117.5 1025.85   3
  -1  -5   0 27502.1 1027.06  26
   1   5   0 27692.5 1009.23  15
   1  -5   0 28061.8 1025.99  33
   1  -5   0 27579.6 992.232  53
  -1   5   0 27685.2 1009.69  34
  -1  -5   0 29355.5 1034.44  41
  -1  -5   0 29384.5 1034.24  38
  -1  -5  -1 518.348 44.0711  76
  -1  -5  -1 536.977 45.4989  61
   1   5   1 513.765 43.3963  77
   1  -5   1 497.888 37.7863  66
   1   5   1 554.524 34.8173  63
  -1  -5  -1 552.177 55.3725  11
   1   5   1 479.738 86.5482  15
  -1   5  -1 466.102 55.3353  15
   1  -5   1 521.159 88.5112  17
   1  -5   1 340.678 70.5305  11
  -1  -5  -1 566.633 100.525  26
   1  -5   1 524.576 100.493   3
  -1  -5  -1 521.665 100.543  17
   1  -5   1 555.435 77.8225  53
   1  -5   1 653.635 98.7261  33
  -1  -5  -1 567.166 44.2516  56
  -1   5  -1 605.826 82.2253  34
  -1  -5  -1 384.752 89.8898  38
   1   5   2 9219.35 329.821  63
  -1  -5  -2 9499.33 336.640  61
   1   5   2 9521.03 336.244  77
  -1  -5  -2 9510.36 335.282  76
  -1  -5  -2 9248.32 333.557  59
   1   5   2 9906.90 418.430  15
   1  -5   2 10144.8 412.364  11
   1  -5   2 9206.61 400.345  17
  -1   5  -2 9001.97 352.129  23
   1  -5   2 9666.30 415.881   3
  -1  -5  -2 9972.60 423.714  17
  -1   5  -2 9703.28 414.507  16
  -1  -5  -2 9603.19 411.498  26
  -1  -5  -2 9205.81 406.006  38
   1  -5   2 10066.2 415.213  33
  -1  -5  -2 9232.38 335.595  56
  -1  -5  -2 9419.49 424.405  41
  -1   5  -2 9096.87 383.401  34
   1  -5   2 9866.09 405.790  53
  -1  -5  -3 1781.63 85.6422  76
  -1  -5  -3 1934.45 86.0196  59
   1   5   3 1734.75 83.5166  63
   1  -5   3 1592.52 148.401  41
  -1  -5  -3 2189.65 150.220  38
   1   5   3 1818.06 126.816  40
  -1  -5  -3 1776.35 155.575  41
   1   5   3 1916.82 132.084  46
   1  -5   3 1760.04 145.623  33
  -1   5  -3 1732.56 140.223  16
  -1  -5  -3 1772.99 156.017  17
   1  -5   3 1907.61 151.096   3
   1  -5   3 1879.84 147.560  11
   1  -5   3 1667.70 148.848  26
   1   5   3 1998.85 155.726  15
   1  -5   3 2088.61 145.716  17
  -1  -5  -3 1909.55 144.606  26
   1   5   4 4120.68 223.581  40
   1  -5   4 3704.32 221.812  33
   1   5   4 4230.72 221.145  46
   1  -5   4 4114.92 217.430  51
   1  -5   4 4149.63 238.624  41
  -1  -5  -4 4338.78 221.524  38
   1  -5   4 3909.83 232.141   3
   1  -5   4 4397.24 236.657  17
   1   5   4 3853.21 245.835  15
  -1   5  -4 4563.80 235.104  16
   1  -5   4 4272.28 248.849  11
   1  -5   4 4110.73 243.402  26
  -1   5  -4 4301.21 169.144 169
  -1  -5  -4 4572.84 170.664 170
  -1   5  -4 4391.51 168.485 176
   1   5   4 4440.26 168.449 174
  -1  -5  -4 4265.01 167.088 156
   1   5   4 4314.96 167.719 146
  -1   5  -4 4288.71 169.117 144
  -1  -5  -4 4185.63 165.706  59
  -1  -5  -4 4364.93 165.965  69
  -1  -5  -4 4449.98 167.473  76
  -1  -5  -4 3956.10 166.572  81
   1   5   4 4465.71 165.844  63
   1   5   4 4149.32 167.119  77
  -1   5  -4 4236.12 168.223 130
  -1   5  -4 4097.65 164.155 124
  -1   5  -4 4187.04 164.132 110
  -1  -5  -4 4131.22 165.554 109
  -1   5  -4 4040.10 164.689 113
  -1   5  -4 4201.67 163.450 115
  -1   5  -4 3980.10 163.068 108
  -1  -5  -4 4185.91 165.240 106
   1   5   4 4078.09 164.566 100
  -1  -5  -4 4104.20 164.235  85
   1   5   4 4167.47 167.367  93
   1  -5   5 48.4375 75.7951  38
   1   5   5 11.4009 52.2037  50
   1  -5   5 67.9576 69.0376  41
   1  -5   5-25.8936 65.0748  51
   1   5   5 58.0317 56.4470  46
   1   5   5 14.2084 72.1705  40
   1  -5   5 22.8167 54.8504  33
   1  -5   5-17.6364 78.6496  12
  -1   5  -5 25.6838 53.2637  16
   1  -5   5 154.953 75.3558  26
   1  -5   5-17.7394 72.4125  11
   1  -5   5-14.1175 59.4604  17
  -1   5  -5 90.8883 35.2443 176
   1   5   5 73.0013 32.5505 174
  -1   5  -5-18.4842 29.2889 152
  -1   5  -5 42.7876 37.3471 144
  -1   5  -5-6.10701 27.4333 157
   1   5   5 24.2116 32.2878 146
  -1  -5  -5 67.3067 33.9734 156
  -1  -5  -5 45.3661 31.8861  59
  -1  -5  -5 44.7544 30.6608  69
  -1  -5  -5 35.7918 33.2380  76
   1   5   5 40.3821 32.0855  63
   1   5   5 34.7430 33.8035  77
  -1   5  -5 9.63871 30.8157 124
  -1   5  -5 20.0212 26.8696 132
  -1  -5  -5 36.4709 27.0688 126
  -1   5  -5 5.87756 27.4384 110
  -1   5  -5 50.1918 30.5245 115
  -1   5  -5 50.3412 28.9794 108
  -1  -5  -5 3.27746 31.9804 109
  -1  -5  -5 34.6073 31.0447 106
   1   5   5 39.6237 28.0798  98
   1   5   5 49.3315 29.3999 100
  -1  -5  -5 3.40911 33.9146  94
   1   5   5 44.2253 33.0061 102
   1   5   6 4250.02 253.495  40
   1   5   6 3845.62 230.050  50
   1  -5   6 3886.32 238.252  51
   1  -5   6 3890.17 225.491  41
   1  -5   6 4059.64 246.308  38
   1  -5   6 4979.22 280.603  30
   1   5   6 3882.58 223.943  46
  -1   5  -6 4344.14 225.116  16
   1  -5   6 3907.71 238.394  17
   1  -5   6 3783.02 240.585  26
   1  -5   6 4516.72 275.347  12
   1   5   6 4106.41 216.928  16
  -1  -5  -6 4239.70 171.726 170
   1   5   6 4012.34 166.984 174
  -1   5  -6 4106.81 169.330 166
  -1   5  -6 4309.09 169.794 176
  -1   5  -6 3998.41 170.346 169
  -1   5  -6 3885.76 163.655 157
  -1   5  -6 4302.75 171.211 144
  -1  -5  -6 4098.49 169.198 156
  -1  -5  -6 4200.65 169.947 151
   1   5   6 4197.33 168.449 146
  -1   5  -6 4186.60 167.317 142
  -1  -5  -6 4153.02 166.530  69
   1   5   6 4150.65 167.550  77
  -1  -5  -6 3871.65 158.857  79
   1   5   6 4096.29 168.198  63
  -1   5  -6 4059.25 162.709 132
  -1  -5  -6 4099.91 163.436 126
  -1   5  -6 4659.45 171.885 133
  -1   5  -6 4090.99 162.692 108
  -1   5  -6 3984.88 160.660 110
  -1  -5  -6 3872.16 163.925 106
  -1   5  -6 4116.94 166.022 115
   1   5   6 3934.41 166.262 102
  -1  -5  -6 3902.22 158.638 103
   1   5   6 4084.77 167.719  93
  -1  -5  -6 4218.99 169.005  94
  -1  -5  -6 3894.78 159.769  99
   1   5   6 4196.91 163.040 100
   1  -5   7 297.508 100.834  30
   1   5   7 80.9535 69.3520  50
   1  -5   7 260.457 89.2152  51
   1  -5   7 218.445 91.4641  38
   1   5   7 240.387 69.3709  46
   1   5   7 134.447 86.9100  40
   1  -5   7 31.5559 69.5425  26
   1  -5   7 116.599 71.3413  17
  -1   5  -7 162.899 34.3383 180
   1   5   7 153.031 38.9745 174
  -1   5  -7 83.8808 37.0366 176
  -1   5  -7 59.9868 40.8365 166
  -1  -5  -7 78.5845 40.8543 170
   1   5   7 170.334 42.2171 146
  -1   5  -7 151.358 36.7071 142
  -1  -5  -7 130.461 38.3829 156
  -1   5  -7 140.425 34.8140 157
  -1   5  -7 171.877 44.6597 144
  -1  -5  -7 122.168 41.9422 151
   1   5   7 110.636 38.8427  63
  -1  -5  -7 124.404 31.3334  79
   1   5   7 87.8047 39.7231  77
  -1   5  -7 166.303 37.9146 132
  -1  -5  -7 147.419 38.2782 126
  -1  -5  -7 122.653 31.4406 119
  -1   5  -7 128.307 37.7918 113
  -1   5  -7 117.196 28.8491 110
  -1   5  -7 137.440 35.7236 108
  -1   5  -7 155.441 39.9293 115
  -1  -5  -7 125.020 32.3925 103
  -1  -5  -7 209.221 44.7814  94
   1   5   7 146.187 42.1252  93
   1   5   7 130.814 38.0406 102
  -1  -5  -7 155.650 34.9707  99
   1   5   7 138.777 33.4048 100
   1  -5   8 57.8955 84.9071  51
   1  -5   8 144.080 94.2508  44
   1   5   8-18.2622 74.5654  50
   1   5   8 107.008 106.427  40
   1  -5   8-61.3175 91.1628  30
   1   5   8 84.8511 35.9217 174
  -1   5  -8-4.48911 39.2647 176
  -1  -5  -8 40.5881 39.8586 170
  -1   5  -8 78.5036 42.0561 166
  -1   5  -8 62.1870 38.5792 179
  -1   5  -8 105.163 38.2520 180
   1   5   8 66.8697 38.8559 146
  -1  -5  -8 80.1907 44.1928 151
  -1   5  -8 68.5948 27.0198 143
  -1   5  -8 57.7994 36.3718 157
  -1   5  -8 60.3247 37.8065 142
   1   5   8 41.3756 38.0564  77
  -1  -5  -8 8.15079 34.1206 126
   1   5   8 84.2184 39.8457 125
  -1   5  -8 57.9142 36.6287 108
  -1  -5  -8 68.0801 30.1259 103
  -1   5  -8 42.2155 36.8006 113
  -1  -5  -8 68.2165 28.7948 119
  -1   5  -8 79.6248 42.0575 115
   1   5   8 66.2302 38.9104 102
  -1  -5  -8 80.9868 41.4994  86
   1   5   8 42.7481 39.4401  93
   1   5   9 3505.90 248.478  50
   1  -5   9 3759.31 259.299  51
   1   5   9 3911.82 157.103  55
   1  -5   9 3256.42 249.691  44
   1  -5   9 3673.19 254.795  30
   1   5   9 4130.22 281.355  18
   1  -5   9 3264.68 265.374  21
   1   5   9 3746.77 161.337 174
  -1   5  -9 3838.22 165.809 179
  -1   5  -9 3820.34 165.236 176
  -1   5  -9 4105.64 170.250 166
  -1  -5  -9 3760.70 164.103 170
  -1   5  -9 3718.00 153.949 143
   1   5   9 3812.48 165.849 146
  -1   5  -9 3783.31 165.905 154
  -1  -5  -9 3802.62 168.851 151
  -1   5  -9 3781.14 158.888 142
  -1  -5  -9 4064.39 164.939 126
  -1   5  -9 3882.58 165.309 140
   1   5   9 3861.95 166.641 125
  -1  -5  -9 3464.46 153.434 119
  -1   5  -9 3757.62 157.041 108
   1   5   9 3831.24 162.432  93
  -1  -5  -9 3936.21 163.138  86
   1   5   9 3815.56 161.221 102
   1   5  10 4005.58 165.514  55
   1  -5  10 4014.66 269.561  51
   1   5  10 3949.38 267.214  50
   1  -5  10 3831.95 276.775  36
   1  -5  10 4015.89 286.735  21
   1   5  10 4120.74 287.083  18
  -1   5 -10 4098.46 175.429 179
  -1   5 -10 4357.41 177.964 166
   1   5  10 4053.73 169.109 174
  -1  -5 -10 4187.20 170.559 170
  -1   5 -10 3930.38 172.913 176
  -1   5 -10 3855.65 172.276 154
   1   5  10 4063.02 173.682 146
  -1   5 -10 3667.76 163.676 142
  -1  -5 -10 4239.68 177.574 151
  -1   5 -10 4066.43 163.000 143
   1   5  10 4091.04 174.043  63
  -1   5 -10 4036.38 173.958 133
  -1   5 -10 4279.28 174.518 124
  -1  -5 -10 4100.26 172.053 126
  -1   5 -10 4279.64 174.228 140
   1   5  10 4257.21 174.268 125
  -1   5 -10 3800.16 163.169 108
   1   5  10 3777.84 167.475  93
   1   5  10 4335.20 169.938 102
  -1  -5 -10 4008.72 169.290  86
   1  -5  11 126.674 99.2060  36
   1   5  11 148.607 34.5729  55
   1  -5  11 156.576 92.8702  31
   1  -5  11 40.0779 75.0435  51
   1   5  11 208.634 93.3829  50
   1   5  11 137.771 36.3949 174
  -1  -5 -11 120.586 32.9836 170
  -1   5 -11 80.8722 40.0960 176
  -1   5 -11 94.4990 42.4896 179
   1   5  11 124.543 41.1793 146
  -1   5 -11 141.731 30.8804 143
  -1   5 -11 165.215 40.5716 154
  -1   5 -11 162.596 37.6040 136
  -1  -5 -11 179.135 42.9966 126
  -1   5 -11 207.901 45.6884 124
  -1   5 -11 134.555 42.1995 140
  -1   5 -11 134.795 41.8093 133
   1   5  11 151.561 42.8951 125
  -1   5 -11 91.1832 33.0740 108
   1   5  11 195.253 41.7211 107
  -1  -5 -11 143.904 40.3762  86
   1   5  11 153.862 37.5850  93
   1   5  11 104.295 33.4003 102
   1   5  12 298.166 34.8788  55
   1  -5  12 176.130 80.2515  51
  -1   5 -12 290.092 43.2645 176
   1   5  12 299.878 36.1705 174
  -1   5 -12 264.356 42.4687 179
   1   5  12 340.600 45.6795 146
  -1  -5 -12 329.281 40.8724  72
   1   5  12 375.220 46.4331 123
  -1   5 -12 319.939 40.8119 136
  -1   5 -12 365.752 44.7227 124
  -1   5 -12 298.952 44.7034 133
   1   5  12 330.904 41.7721 125
   1   5  12 297.038 41.4690 121
  -1  -5 -12 353.401 43.3755 126
  -1   5 -12 231.508 33.8389 108
  -1  -5 -12 378.880 48.3256  95
  -1   5 -13 1075.49 62.0955 179
  -1   5 -13 964.692 60.7922 165
   1   5  13 1126.69 59.9989 146
  -1  -5 -13 886.415 55.4720 153
  -1  -5 -13 845.799 53.6669  72
   1  -5  13 979.906 56.8686  71
  -1   5 -13 1040.09 56.8307 136
  -1   5 -13 988.992 61.1240 124
  -1   5 -13 879.563 57.9136 133
   1   5  13 954.804 56.6110 125
   1   5  13 984.535 57.4006 121
   1   5  13 1107.06 61.6054 123
  -1  -5 -13 1019.97 58.8323 126
  -1   5 -13 955.419 57.7105 114
  -1  -5 -13 1030.79 61.1721  95
  -1   5 -14 28.3265 22.7108 165
   1   5  14 30.1540 22.1700 159
   1   5  14 3.80600 20.9811 146
  -1   5 -14 3.74517 19.9024 141
  -1   5 -14 33.0109 21.4495 114
   1  -5  14 3.86114 15.3712 105
  -1  -5 -14 24.0147 23.2042  95
   1   5  14 29.9809 19.3591 121
  -1   5 -14 20.0896 18.1722 136
  -1   5 -14 28.4244 23.0179 124
   1   5  14 46.6786 22.6421 123
  -1   5 -14 22.2025 22.9785 133
  -1  -5 -14-13.8573 21.1387 126
  -1   6  14 629.509 36.1980 146
  -1   6  14 632.957 36.3467 155
   1  -6 -14 534.151 32.6539 153
   1   6 -14 592.491 33.3174 133
   1  -6 -14 614.291 34.0173 126
   1   6 -14 631.027 34.2590 124
  -1  -6  14 598.431 34.1545 117
   1   6 -14 643.023 34.2154 114
  -1  -6  14 671.177 33.8638  88
   1  -6 -14 619.175 37.0944  95
  -1   6  13 375.476 34.1015 174
  -1   6  13 355.416 33.7361 159
  -1   6  13 388.541 37.2053 146
  -1  -6  13 357.146 36.3131  70
   1  -6 -13 380.522 35.6636  72
  -1  -6  13 427.542 34.7213  71
   1   6 -13 421.478 34.3175 136
  -1   6  13 454.266 34.4336 121
   1   6 -13 452.785 37.9910 133
   1  -6 -13 485.644 37.3936 126
   1   6 -13 386.109 36.3537 124
  -1   6  13 437.906 37.5291 107
  -1  -6  13 367.801 28.3243 105
   1  -6 -13 419.000 39.9461  95
  -1  -6  12 176.738 81.1906  53
  -1   6  12 179.001 35.3010 174
   1   6 -12 181.195 34.5375 154
  -1   6  12 200.603 34.5944 159
  -1   6  12 244.592 40.7894 146
  -1  -6  12 210.994 37.7300  70
  -1  -6  12 271.059 36.4378  71
   1  -6 -12 216.362 36.5738 126
   1   6 -12 208.217 36.9243 124
  -1   6  12 238.749 34.1345 121
   1   6 -12 232.631 38.1948 133
   1   6 -12 182.391 32.7895 136
  -1   6  12 206.887 36.7909 107
  -1  -6  12 173.428 29.4724 105
  -1   6  12 176.466 29.7059  90
  -1  -6  12 180.408 28.7900  83
  -1  -6  11 83.4798 76.6991  31
  -1  -6  11 125.591 98.4121  53
  -1  -6  11 89.9424 78.2138  51
  -1  -6  11 63.2671 87.6318  36
  -1   6  11 164.858 40.7977 174
   1   6 -11 205.197 43.7705 179
   1   6 -11 177.790 34.7472 176
   1  -6 -11 218.919 39.6127 170
   1   6 -11 129.972 39.9777 154
  -1   6  11 183.785 41.2102 146
  -1  -6  11 222.551 41.1587  70
  -1  -6  11 124.850 37.2148  71
   1   6 -11 140.753 34.7223 140
  -1   6  11 124.419 38.7485 125
  -1   6  11 173.563 40.4537 123
   1   6 -11 140.309 41.1864 133
  -1   6  11 182.127 37.2696 121
   1   6 -11 247.506 42.6663 124
   1  -6 -11 184.225 38.4123 126
  -1   6  11 257.259 41.1683 107
  -1  -6  11 171.733 31.4910 105
  -1  -6  11 111.849 31.5153  83
  -1  -6  10 23.5331 91.4100  36
  -1  -6  10 92.2791 89.6149  53
  -1  -6  10 19.7330 81.9680  51
  -1  -6  10 161.443 97.2399  31
  -1   6  10 166.948 80.5888  34
   1   6 -10 164.123 39.0328 176
  -1   6  10 149.787 42.7445 174
   1   6 -10 124.346 43.7550 179
   1  -6 -10 123.642 44.9872 170
   1   6 -10 151.113 31.2981 142
   1  -6 -10 217.048 46.6478 156
  -1   6  10 190.717 46.7247 146
  -1   6  10 142.087 34.4775 160
   1   6 -10 118.526 40.7266 157
   1  -6 -10 152.948 47.6346 151
   1   6 -10 141.015 44.0750 154
  -1  -6  10 161.229 38.6434  71
  -1   6  10 178.063 39.2676 121
   1   6 -10 138.788 45.5466 133
   1  -6 -10 173.203 41.4868 126
  -1   6  10 199.154 43.4270 123
   1   6 -10 117.371 40.5230 124
   1   6 -10 141.793 39.7137 140
  -1   6  10 160.973 43.4034 125
   1   6 -10 175.632 43.5025 115
  -1   6  10 134.867 40.9121 107
   1  -6 -10 122.935 32.8362  86
   1  -6 -10 75.8208 33.5583  92
  -1  -6  10 137.799 33.3685  83
   1  -6 -10 116.564 38.1894  99
  -1   6   9 82.1225 76.8850  34
  -1  -6   9 229.765 103.936  44
  -1  -6   9 142.103 91.8567  51
  -1  -6   9 197.525 104.083  36
  -1  -6   9 192.027 111.387  53
  -1  -6   9 155.052 87.5686  17
  -1  -6   9 171.784 108.042  21
   1  -6  -9 145.894 47.9250 170
   1   6  -9 133.307 39.2666 176
  -1   6   9 163.106 42.6037 174
   1  -6  -9 145.268 49.7595 151
   1   6  -9 178.203 36.1266 142
   1   6  -9 101.857 39.4192 154
  -1   6   9 156.673 36.6185 160
   1   6  -9 224.096 43.9616 157
  -1   6   9 94.9717 43.7285 146
   1  -6  -9 78.7650 43.1056 156
  -1  -6   9 117.847 38.2026  71
   1  -6  -9 155.842 39.5773  79
   1  -6  -9 126.019 45.9547  81
   1  -6  -9 106.335 34.6793  82
  -1   6   9 159.473 37.4689 121
  -1   6   9 168.569 43.6682 125
  -1   6   9 187.225 44.6923 123
   1   6  -9 190.498 42.7576 140
   1   6  -9 167.331 46.0557 133
   1  -6  -9 104.505 38.3628 126
   1   6  -9 126.145 39.4612 115
   1  -6  -9 116.855 46.1273 120
  -1   6   9 181.920 41.2981 107
  -1  -6   9 116.520 34.2091  83
   1  -6  -9 157.146 45.6119  99
   1  -6  -9 112.934 34.8359  86
  -1   6   9 156.727 41.6908 102
   1  -6  -9 100.962 38.7567  92
  -1   6   8 1404.49 165.174  34
  -1  -6   8 1925.64 175.792  51
  -1  -6   8 1664.70 185.890  44
  -1  -6   8 1548.78 179.546  30
  -1  -6   8 1576.31 192.283  53
  -1   6   8 1748.76 187.677  18
  -1  -6   8 1840.10 180.615  17
  -1  -6   8 1579.28 185.347  21
   1   6  -8 1772.99 90.5131 176
   1   6  -8 1471.03 88.8832 166
   1  -6  -8 1657.75 96.8212 170
  -1   6   8 1650.95 94.3780 174
   1   6  -8 1707.24 93.6568 157
   1  -6  -8 1628.93 94.1509 156
  -1   6   8 1504.74 86.5063 160
   1   6  -8 1682.56 86.7750 142
   1  -6  -8 1669.66 97.3292 151
   1  -6  -8 1712.28 91.3945  79
   1  -6  -8 1755.01 94.4025  81
  -1  -6   8 1632.88 88.5278  71
   1  -6  -8 1743.83 93.5313 120
   1  -6  -8 1654.67 87.0997 126
  -1   6   8 1599.37 91.6870 123
   1   6  -8 1782.76 93.8645 133
  -1   6   8 1516.92 84.0411 121
   1   6  -8 1539.30 79.5595 110
  -1   6   8 1601.66 89.8402 107
   1   6  -8 1642.74 91.0257 113
   1   6  -8 1632.41 90.8843 115
   1  -6  -8 1627.02 83.9651  86
   1  -6  -8 1778.68 95.5053  94
   1  -6  -8 1668.90 88.9538  92
   1  -6  -8 1732.16 93.6897  99
  -1   6   8 1463.11 89.8429 102
   1  -6  -8 1549.96 85.3208  82
  -1  -6   7 3267.14 245.098  53
  -1   6   7 2701.54 217.181  34
  -1  -6   7 2633.26 204.123  51
  -1  -6   7 2843.31 239.857  44
  -1  -6   7 2657.31 235.003  30
  -1  -6   7 2868.74 232.841  17
  -1   6   7 3146.38 240.032  18
   1   6  -7 2679.00 128.243 166
  -1   6   7 2699.32 132.239 174
   1   6  -7 2725.20 126.942 176
   1  -6  -7 2997.51 139.144 170
   1   6  -7 2784.56 130.077 157
  -1   6   7 2686.94 126.798 160
   1  -6  -7 2823.65 132.988 156
   1  -6  -7 3070.57 137.141  69
   1  -6  -7 2841.51 120.438  67
   1  -6  -7 2909.10 129.942  79
   1  -6  -7 2966.58 133.210  81
  -1  -6   7 2767.53 124.957  71
   1  -6  -7 2857.66 131.762 120
   1  -6  -7 2827.79 124.829 126
  -1   6   7 3009.13 124.602 121
  -1   6   7 2944.33 133.095 125
  -1   6   7 2781.13 129.472 123
  -1   6   7 2670.33 126.130 107
   1   6  -7 2826.47 123.412 110
   1   6  -7 2885.16 129.173 115
   1   6  -7 3022.12 132.950 113
   1  -6  -7 2818.18 125.070  82
  -1   6   7 2837.71 131.882 102
  -1  -6   6 382.395 123.784  30
   1  -6  -6 205.975 89.5090  41
  -1  -6   6 282.037 113.998  53
  -1  -6   6 256.003 87.2293  51
  -1   6   6 366.150 99.3961  34
  -1  -6   6 180.007 109.850  44
   1  -6  -6 310.738 87.2896  49
  -1  -6   6 105.560 99.5794  38
  -1   6   6 350.869 77.8975  16
   1   6  -6 356.611 79.3507  16
  -1  -6   6 220.199 94.4707  12
  -1  -6   6 409.201 101.565  17
  -1   6   6 268.170 45.8563 174
   1   6  -6 356.077 45.4511 166
   1   6  -6 282.319 40.8339 176
   1   6  -6 291.328 45.6864 152
  -1   6   6 280.702 43.3702 159
   1   6  -6 390.709 45.6304 157
   1  -6  -6 335.293 49.1829 156
  -1   6   6 321.049 41.5633 160
   1  -6  -6 381.527 50.7294  81
   1  -6  -6 241.008 38.1432  67
   1  -6  -6 233.910 47.4673  69
  -1  -6   6 260.469 40.1497  71
  -1  -6   6 316.941 42.6981  70
   1  -6  -6 293.846 48.5701  59
   1   6  -6 337.812 42.8352 128
   1  -6  -6 220.071 36.0272 126
  -1   6   6 324.845 45.8679 125
   1  -6  -6 293.958 45.5520 120
  -1   6   6 213.088 40.1546 123
  -1   6   6 286.064 37.4390 121
   1   6  -6 263.764 43.3655 113
   1  -6  -6 312.350 40.1313 106
   1   6  -6 320.038 43.6474 115
   1   6  -6 325.272 42.1063 110
  -1   6   6 331.580 41.0717 107
  -1   6   6 246.248 36.2844  98
   1   6  -6 290.973 34.2733  98
  -1   6   6 374.258 46.0688 102
   1  -6  -5 978.341 130.939  41
   1  -6  -5 897.910 108.586  38
  -1  -6   5 1130.28 151.264  38
  -1   6   5 1021.18 135.094  34
  -1  -6   5 928.444 146.395  30
  -1  -6   5 1070.86 142.825  53
  -1  -6   5 1099.41 151.502  44
  -1  -6   5 1362.65 141.151  12
   1  -6  -5 890.656 110.376  26
  -1  -6   5 1019.83 142.548  17
  -1   6   5 1035.85 115.863  16
   1   6  -5 958.202 63.6403 176
  -1   6   5 1060.96 68.7854 174
   1   6  -5 1113.13 65.1992 166
   1   6  -5 1042.41 66.4113 152
   1  -6  -5 1017.73 67.3248 156
   1   6  -5 1074.76 68.9462 146
  -1   6   5 1065.16 66.1988 159
  -1   6   5 931.539 62.5498 160
   1   6  -5 935.154 65.6471 144
   1  -6  -5 1053.80 70.2344  69
  -1  -6   5 1003.03 64.0862  70
   1  -6  -5 1105.50 68.5409  81
   1  -6  -5 962.712 60.1345  76
   1  -6  -5 1036.07 69.9267  59
  -1  -6   5 930.267 59.9305  71
  -1   6   5 1034.24 62.2898 123
   1  -6  -5 973.205 65.7951 120
  -1   6   5 1012.71 69.1229 125
   1   6  -5 943.953 61.3486 128
  -1   6   5 1034.81 61.9637 107
   1  -6  -5 1031.14 63.5450 109
   1  -6  -5 875.072 58.8708 106
   1   6  -5 948.055 63.5791 110
   1   6  -5 939.644 63.9787 113
   1   6  -5 927.474 60.4031  98
  -1   6   5 1001.26 61.8523  98
  -1  -6   4 37.4366 80.0915  53
  -1  -6   4 157.881 113.972  38
   1  -6  -4 148.012 104.241  41
   1   6  -4 126.887 56.8372  23
  -1   6   4 173.874 82.8285  16
   1  -6  -4 140.036 73.1230  26
  -1  -6   4 15.8318 65.7496  12
  -1  -6   4 76.4323 91.9239  26
  -1  -6   4 76.9206 93.5782  17
   1   6  -4 71.5594 31.4744 166
   1   6  -4 119.017 32.9777 176
  -1   6   4 151.890 34.6338 160
   1   6  -4 125.416 37.4421 144
   1   6  -4 126.571 37.0882 152
   1  -6  -4 139.389 34.6461 156
   1   6  -4 118.340 36.5997 146
  -1   6   4 126.270 36.3408 159
   1  -6  -4 116.370 33.6376  76
   1  -6  -4 137.874 39.3680  61
  -1  -6   4 144.923 30.0290  71
   1  -6  -4 144.809 38.7715  69
  -1  -6   4 121.213 32.9457  70
   1   6  -4 117.411 30.9165 128
  -1   6   4 131.264 30.9706 123
  -1   6   4 90.9377 32.7275 125
   1  -6  -4 87.3255 34.7552 120
  -1   6   4 117.103 27.8776 107
   1   6  -4 132.137 35.6531 113
   1   6  -4 57.3567 32.3813 110
   1  -6  -4 95.4663 30.3555 109
   1  -6  -4 61.4017 30.4453 106
  -1   6   4 107.772 30.2568 110
  -1   6   4 57.6885 30.8388  98
   1   6  -4 83.9553 33.6648  98
  -1   6   4 66.8546 33.9177 100
  -1   6   4 101.586 36.2427 102
  -1  -6   3 5472.14 299.223  41
  -1  -6   3 5016.57 290.882  53
   1  -6  -3 5438.65 306.055  41
  -1  -6   3 4716.42 291.766  38
   1  -6  -3 5004.52 196.333  56
  -1   6   3 5627.65 300.444  34
  -1  -6   3 5401.03 302.602  30
   1  -6  -3 5041.70 299.257  33
  -1  -6   3 4881.05 289.676  17
   1   6  -3 5103.98 242.126  15
   1   6  -3 5046.85 253.898  23
   1  -6  -3 4856.04 282.019  26
  -1   6   3 5217.95 281.928  16
  -1  -6   3 5078.88 300.896  26
  -1  -6   3 5694.22 276.628  12
  -1   6   3 5220.83 200.607 174
  -1   6   3 4960.42 195.939 159
   1   6  -3 5148.69 198.402 152
  -1   6   3 4836.87 197.406 155
   1   6  -3 5204.33 193.619 144
   1   6  -3 5615.32 199.106 146
   1  -6  -3 4809.22 192.136 156
  -1   6   3 4862.56 195.189 160
  -1  -6   3 5133.32 193.493  70
  -1  -6   3 5042.56 197.802  66
   1  -6  -3 4945.03 197.831  61
   1  -6  -3 5244.38 193.117  76
  -1   6   3 4866.17 192.948 125
   1   6  -3 4727.23 193.811 128
  -1   6   3 4981.46 191.920 110
   1   6  -3 5042.31 194.257 113
   1  -6  -3 4616.08 189.744 106
   1  -6  -3 4832.82 192.474 109
   1   6  -3 5277.34 198.699 110
   1   6  -3 5180.86 196.218  98
   1   6  -3 5195.33 192.749 100
  -1   6   3 4808.74 193.618  98
  -1   6   3 5191.77 196.914 100
  -1   6   3 5199.62 198.200 102
   1  -6  -2 942.309 140.712  41
   1   6  -2 718.425 84.1767  34
   1  -6  -2 805.712 53.2961  56
  -1   6   2 409.466 100.970  34
  -1  -6   2 664.922 118.442  41
  -1  -6   2 729.250 111.316  53
   1  -6  -2 616.939 106.972  26
   1  -6  -2 840.629 117.984  17
   1   6  -2 872.214 111.616  23
  -1  -6   2 593.774 111.072  17
  -1  -6   2 691.534 123.435  26
   1   6  -2 576.653 75.8748  15
  -1  -6   2 675.334 90.0954  12
  -1   6   2 827.468 108.769  16
   1  -6  -2 794.451 124.209   3
   1   6  -2 806.572 54.9705   6
  -1   6   2 764.938 55.7580 174
  -1   6   2 672.522 50.1001 159
  -1   6   2 632.053 51.6404 155
   1   6  -2 760.377 53.2220 152
   1   6  -2 684.404 52.9769 146
  -1   6   2 624.021 49.6012 160
  -1  -6   2 749.430 53.9044  66
  -1  -6   2 742.952 49.1388  70
   1  -6  -2 708.082 54.5942  61
   1  -6  -2 648.260 48.7833  76
   1   6  -2 716.169 52.4272 130
  -1   6   2 674.653 47.8786 125
   1  -6  -2 681.342 50.1011 106
  -1   6   2 618.398 49.4527 110
   1   6  -2 671.400 50.1378 100
   1   6  -2 666.693 51.7898  98
  -1   6   2 766.286 52.8416 102
  -1   6   2 638.125 50.3077  98
  -1   6   2 747.032 53.9340 100
   1  -6  -1 352.139 42.4504  56
  -1  -6   1 315.677 104.146  41
  -1   6   1 274.055 84.1357  34
  -1  -6   1 306.712 107.113  38
   1  -6  -1 279.580 105.340  33
   1  -6  -1 271.650 81.1769  17
   1  -6  -1 357.573 98.8067  26
  -1   6   1 295.187 66.6942  15
   1   6  -1 367.632 74.2269  15
  -1  -6   1 289.628 99.6481  17
  -1  -6   1 271.374 59.6384  12
  -1   6   1 317.992 87.0322  16
  -1   6   1 310.279 40.6514 174
  -1   6   1 284.479 38.0820 159
   1   6  -1 232.410 36.9110 158
  -1   6   1 234.389 37.5633 155
   1   6  -1 321.042 39.6277 146
   1  -6  -1 381.814 44.0816  61
   1  -6  -1 293.544 37.7297  76
  -1  -6   1 369.537 40.7091  66
   1   6  -1 311.677 38.1931 130
  -1  -6   1 330.390 38.7803 103
  -1   6   1 280.120 37.7201 110
   1   6  -1 303.377 38.8719 110
   1   6  -1 263.679 38.3086  98
  -1   6   1 363.664 38.7619 102
  -1   6   1 319.592 38.9001  98
   1   6  -1 300.872 39.2367 100
   1  -6   0 739.543 55.2001  56
  -1   6   0 859.540 105.558  34
   1  -6   0 835.250 125.826  33
  -1  -6   0 1008.12 131.325  38
   1  -6   0 1067.81 142.416  41
  -1  -6   0 764.135 57.7366  56
  -1  -6   0 846.596 134.432  41
  -1   6   0 715.897 115.476  16
   1   6   0 787.970 55.7410   6
   1  -6   0 770.547 115.969   3
  -1  -6   0 847.900 123.340  17
   1   6   0 873.442 100.007  15
  -1   6   0 699.846 80.5073  15
  -1  -6   0 728.343 121.433  26
   1  -6   0 570.607 98.2789  17
   1  -6   0 999.146 100.851  11
  -1   6   0 822.178 55.5176 174
  -1  -6   0 753.670 53.8341 170
   1   6   0 786.452 54.4136 158
   1   6   0 806.181 58.1371 159
   1   6   0 741.254 55.1128 146
  -1   6   0 779.031 54.1951 155
   1   6   0 911.182 59.1715 155
   1  -6   0 844.229 50.1086  66
  -1  -6   0 781.080 57.0374  61
  -1  -6   0 818.768 55.0279  66
   1   6   0 746.672 51.2071 130
  -1   6   0 786.508 55.6607 130
   1   6   0 755.975 53.4763 110
  -1  -6   0 748.010 53.1138 116
  -1   6   0 813.226 54.5048 110
   1   6   0 795.457 55.6791 100
   1   6   0 770.906 55.3344  98
   1  -6   1 16517.3 671.815  41
   1  -6   1 16251.6 630.637  53
   1  -6   1 16759.3 667.447  33
  -1  -6  -1 16520.9 663.461  38
  -1  -6  -1 16024.7 556.136  56
  -1   6  -1 16217.9 630.615  34
  -1  -6  -1 16075.3 661.918  17
   1  -6   1 15283.6 630.123  11
   1  -6   1 16471.9 665.401   3
  -1  -6  -1 15951.9 659.701  26
   1   6   1 15713.6 554.600   6
   1   6   1 16331.4 644.964  15
   1  -6   1 15144.3 636.509  17
  -1  -6  -1 15494.2 553.683 170
   1   6   1 16852.0 558.287 174
  -1   6  -1 15123.5 552.911 169
   1   6   1 15892.6 553.409 158
   1   6   1 16677.4 558.481 159
   1   6   1 16297.4 555.095 146
   1   6   1 16236.7 557.876 160
   1  -6   1 15604.4 549.345  66
  -1  -6  -1 16091.2 557.043  61
  -1  -6  -1 15655.8 555.008  76
  -1   6  -1 16383.3 555.969 130
   1   6   1 15796.0 550.644 130
   1   6   1 15737.1 552.367 110
  -1   6  -1 16012.8 553.839 110
  -1  -6  -1 15180.2 550.386 116
  -1   6  -1 16331.5 555.334  98
   1   6   1 15854.0 554.157  98
   1   6   1 15723.6 551.724  93
   1   6   1 15806.1 551.952 102
  -1  -6  -1 15093.0 553.394  85
  -1  -6  -2 2322.71 197.809  41
  -1  -6  -2 2387.49 108.824  56
   1  -6   2 1927.95 173.045  33
   1  -6   2 2427.69 194.342  41
   1  -6   2 2536.40 176.768  53
  -1  -6  -2 2289.69 180.772  38
   1  -6   2 2629.62 195.195  26
   1  -6   2 2097.14 168.868  11
   1   6   2 2240.09 105.932   6
   1  -6   2 2468.70 193.401   3
  -1  -6  -2 2915.19 201.074  17
   1   6   2 2278.19 180.294  15
   1  -6   2 2605.15 178.972  17
  -1   6  -2 2000.11 172.393  16
  -1  -6  -2 2468.59 185.541  26
   1   6   2 2562.03 110.753 174
  -1   6  -2 2440.37 110.407 169
  -1  -6  -2 2540.72 111.405 170
   1   6   2 2296.69 106.683 146
   1   6   2 2407.07 105.857 158
   1   6   2 2250.51 108.824 160
   1   6   2 2285.14 109.362 159
  -1   6  -2 2438.60 105.619 152
  -1  -6  -2 2312.31 107.953  76
  -1  -6  -2 2429.39 110.343  61
   1  -6   2 2316.30 103.618  66
  -1  -6  -2 2357.21 107.627  59
   1   6   2 2351.96 108.449  77
   1   6   2 2321.68 103.037 130
  -1   6  -2 2523.07 109.931 130
   1   6   2 2299.71 101.139 125
   1   6   2 2419.71 104.698 110
  -1  -6  -2 2299.75 107.560 109
   1   6   2 2341.18 106.767 102
  -1  -6  -2 2235.62 107.140 106
  -1  -6  -2 2260.45 102.884 116
   1   6   2 2611.62 110.252 100
  -1  -6  -2 2261.79 105.484  85
   1   6   2 2388.10 106.750  98
   1   6   2 2304.62 106.051  93
  -1   6  -2 2373.89 107.502  98
  -1  -6  -3 5962.60 309.768  38
   1  -6   3 5749.08 308.889  53
   1  -6   3 5916.15 312.630  33
   1  -6   3 6064.61 325.455  41
   1   6   3 6093.62 327.778  15
   1  -6   3 6382.40 312.536  17
   1  -6   3 6181.50 332.434  26
   1  -6   3 6180.11 321.145  11
  -1  -6  -3 6028.71 315.008  26
  -1  -6  -3 6821.15 347.231  17
  -1   6  -3 6449.41 324.736  16
  -1   6  -3 6208.31 232.580 169
   1   6   3 5940.63 231.053 174
  -1  -6  -3 6308.30 233.072 170
  -1  -6  -3 5848.04 226.708 156
   1   6   3 6212.39 233.737 160
   1   6   3 5894.10 232.994 159
  -1   6  -3 6230.11 230.311 144
   1   6   3 5841.12 229.920 146
  -1   6  -3 6145.93 227.357 152
   1   6   3 6225.90 232.546  77
   1   6   3 6227.18 224.887  63
  -1  -6  -3 5970.78 228.214  69
  -1  -6  -3 6177.49 229.145  59
  -1  -6  -3 6150.55 230.602  76
  -1   6  -3 6198.36 231.237 130
  -1   6  -3 5901.38 224.087 124
   1   6   3 5768.28 225.729 125
  -1   6  -3 5963.95 223.644 115
  -1   6  -3 6100.71 229.680 110
  -1  -6  -3 5801.47 223.923 116
   1   6   3 5915.09 230.015 102
   1   6   3 5822.93 223.156 110
  -1  -6  -3 6040.37 229.795 109
  -1  -6  -3 5882.60 228.641 106
  -1  -6  -3 5701.64 227.488  85
   1   6   3 6214.28 231.270  93
  -1   6  -3 6113.64 228.342  98
   1   6   3 6129.68 230.166 100
   1   6   3 5836.30 227.261  98
   1  -6   4 1982.17 181.939  41
   1  -6   4 1946.42 172.706  53
  -1  -6  -4 1872.49 153.861  38
   1  -6   4 2659.51 206.549  38
   1  -6   4 1997.31 164.134  33
   1  -6   4 1533.55 160.805  11
   1   6   4 1777.01 172.599  15
   1  -6   4 2102.79 182.431  12
   1  -6   4 2301.33 171.159  17
  -1   6  -4 2163.53 171.679  16
   1  -6   4 2220.99 187.283  26
  -1  -6  -4 2142.49 105.828 170
   1   6   4 2172.16 104.438 174
  -1   6  -4 2369.32 105.581 176
  -1   6  -4 2223.25 106.307 169
   1   6   4 2301.45 107.508 160
   1   6   4 2007.35 104.821 159
  -1   6  -4 2075.84 98.3130 152
   1   6   4 2328.01 104.903 146
  -1   6  -4 2251.52 104.745 144
  -1  -6  -4 2127.89 102.406 156
  -1   6  -4 2027.62 96.4382 157
  -1  -6  -4 2081.52 101.878  59
   1  -6   4 2227.23 96.8636  70
   1   6   4 2178.20 99.0088  63
  -1  -6  -4 2223.63 103.034  76
  -1  -6  -4 2196.93 105.390  81
  -1  -6  -4 2075.61 100.344  69
   1   6   4 2087.13 99.9879 125
  -1   6  -4 2082.08 98.2573 124
  -1   6  -4 2123.03 98.4579 115
   1   6   4 2170.88 103.750 102
  -1  -6  -4 2135.70 100.483 106
  -1  -6  -4 2066.94 97.1199 116
  -1  -6  -4 1985.68 101.160 109
  -1   6  -4 2220.26 101.980 110
  -1   6  -4 1925.60 97.8535 108
  -1   6  -4 2167.52 99.0172  98
  -1  -6  -4 2140.59 100.606  85
   1   6   4 2222.21 105.211  93
   1   6   4 2105.90 98.9206  98
   1   6   4 2075.68 102.345 100
   1  -6   5 3622.71 233.266  41
   1  -6   5 3781.96 252.771  38
   1  -6   5 3722.70 253.155  53
   1   6   5 3694.90 257.567  15
  -1   6  -5 3915.51 228.901  16
   1  -6   5 3240.52 234.531  26
   1  -6   5 3268.08 243.602  12
   1   6   5 3569.99 219.690  16
   1  -6   5 3557.28 230.884  17
  -1   6  -5 3706.79 156.043 176
   1   6   5 3699.55 156.093 174
  -1   6  -5 3956.27 159.505 169
  -1  -6  -5 3715.79 156.012 156
   1   6   5 3962.64 159.659 159
  -1   6  -5 3622.05 155.566 144
   1   6   5 3569.02 155.363 146
  -1   6  -5 3659.21 151.703 152
  -1   6  -5 3602.00 149.513 157
   1   6   5 4039.02 154.608  63
   1   6   5 3658.29 156.043  77
  -1  -6  -5 3720.77 154.494  59
  -1  -6  -5 3478.32 151.875  76
  -1  -6  -5 3786.11 153.913  69
  -1   6  -5 3788.09 151.655 124
   1   6   5 3535.24 153.279 125
  -1   6  -5 3652.75 147.979 132
  -1  -6  -5 3475.75 151.305 106
  -1   6  -5 3457.32 149.276 108
  -1   6  -5 3602.35 150.560 115
  -1  -6  -5 3675.07 154.050 109
  -1   6  -5 3576.43 152.068 110
  -1   6  -5 3681.65 148.367  98
   1   6   5 3620.65 152.227 100
   1   6   5 3386.61 146.975  98
  -1  -6  -5 3486.73 155.372  94
   1  -6   6 243.602 106.557  30
   1  -6   6 263.587 103.289  38
   1  -6   6 704.566 110.161  41
   1   6   6 393.099 114.958  15
   1  -6   6 426.641 109.577  26
   1  -6   6 473.186 114.494  12
  -1   6  -6 568.702 90.0476  16
   1  -6   6 516.812 97.6474  17
  -1   6  -6 481.242 55.3410 166
  -1   6  -6 647.015 56.1640 176
   1   6   6 420.063 51.8984 174
  -1   6  -6 573.188 53.0510 142
  -1   6  -6 523.111 48.7633 157
   1   6   6 613.935 55.2119 146
  -1   6  -6 600.835 60.3426 144
  -1  -6  -6 548.542 56.7353 156
  -1  -6  -6 513.561 57.6963 151
  -1  -6  -6 446.885 43.2859  79
   1   6   6 560.263 52.6742  63
   1   6   6 506.909 53.2627  77
  -1  -6  -6 567.836 52.7844  69
  -1  -6  -6 414.519 44.5729 126
   1   6   6 473.662 52.5917 125
  -1   6  -6 474.027 52.6770 133
  -1   6  -6 529.130 48.1666 132
  -1   6  -6 490.784 49.4510 124
  -1  -6  -6 517.727 49.3414 106
  -1   6  -6 488.623 51.7393 115
  -1   6  -6 562.141 49.5423 110
  -1   6  -6 546.795 50.0510 108
   1   6   6 448.909 42.1689  98
  -1  -6  -6 567.179 57.3679  94
   1   6   6 559.111 56.0238 102
   1   6   6 472.375 55.7602  93
   1   6   6 570.771 49.6850 100
  -1   6  -6 457.864 41.6916  98
  -1  -6  -6 493.079 45.8977  99
   1  -6   7 5953.24 348.058  38
   1  -6   7 6522.83 335.495  51
   1  -6   7 6314.90 370.127  30
   1  -6   7 6588.92 376.413  44
   1  -6   7 5509.60 362.184  12
  -1   6  -7 6510.23 252.185 176
  -1   6  -7 6467.22 252.913 166
  -1  -6  -7 6496.68 255.524 170
   1   6   7 6682.55 251.468 174
  -1   6  -7 6668.71 250.829 142
   1   6   7 6565.90 251.870 146
  -1   6  -7 6232.70 252.865 144
  -1   6  -7 6504.08 246.483 157
  -1  -6  -7 6536.62 253.751 156
  -1  -6  -7 6413.46 252.760 151
  -1   6  -7 6616.48 252.972 154
   1   6   7 6627.70 252.583  63
   1  -6   7 6338.63 240.801  71
   1   6   7 6258.81 240.072 121
  -1   6  -7 6506.19 249.096 124
  -1  -6  -7 6414.31 244.067 126
  -1   6  -7 6571.42 252.679 133
   1   6   7 6334.72 251.417 125
  -1   6  -7 6208.12 241.132 132
  -1  -6  -7 6468.00 240.974 119
  -1   6  -7 6126.49 247.189 115
  -1   6  -7 6105.53 242.299 108
  -1   6  -7 6457.42 241.567 110
   1   6   7 6700.01 251.548 102
   1   6   7 6543.58 251.605  93
   1   6   7 6273.71 243.105 100
  -1  -6  -7 6414.05 252.237  94
   1  -6   8 3602.43 238.504  51
   1  -6   8 3432.63 254.502  30
   1  -6   8 3774.15 266.480  44
  -1   6  -8 4129.24 160.995 179
  -1  -6  -8 3584.24 162.154 170
  -1   6  -8 3772.65 161.000 176
  -1   6  -8 3559.94 160.493 166
   1   6   8 3542.00 157.078 174
   1   6   8 3516.88 158.150 146
  -1   6  -8 3771.23 156.953 142
  -1   6  -8 3683.50 155.089 157
  -1  -6  -8 3752.81 162.363 151
   1  -6   8 3445.47 148.703  71
  -1   6  -8 3621.53 157.307 124
  -1  -6  -8 3677.51 153.718 126
   1   6   8 3406.32 148.536 121
   1   6   8 3548.36 157.131 123
  -1   6  -8 3555.61 155.678 115
  -1  -6  -8 3527.69 147.016 119
  -1   6  -8 3424.16 149.653 108
   1   6   8 3446.40 154.952 107
   1   6   8 3583.07 157.309 102
   1   6   8 3887.96 149.732 100
  -1  -6  -8 3845.81 156.370  86
  -1  -6  -8 3426.03 159.199  94
   1   6   8 3527.96 158.567  93
   1  -6   9 8437.80 409.751  51
   1  -6   9 9461.28 459.642  36
   1  -6   9 7754.94 418.460  30
   1  -6   9 8343.81 424.848  44
   1   6   9 8104.02 436.804  18
   1  -6   9 8527.03 449.181  21
  -1   6  -9 8671.62 312.390 179
  -1  -6  -9 8096.40 312.430 170
   1   6   9 8231.57 309.829 174
  -1   6  -9 8097.70 311.180 176
  -1   6  -9 8417.79 314.332 166
  -1  -6  -9 8193.71 314.042 151
  -1   6  -9 8037.41 306.823 142
   1   6   9 7709.73 310.086 146
   1  -6   9 7758.17 301.905  71
  -1   6  -9 8359.84 310.554 124
   1   6   9 8306.36 303.585 121
  -1   6  -9 8343.68 312.111 140
   1   6   9 8322.03 311.516 123
  -1   6  -9 8661.52 303.803 136
  -1  -6  -9 7950.04 306.709 126
   1   6   9 8367.30 309.438 107
  -1  -6  -9 7791.11 298.292 119
  -1   6  -9 8188.97 302.311 108
  -1   6  -9 7981.89 309.203 115
  -1  -6  -9 8397.83 308.025  86
   1   6   9 8657.39 312.579  93
   1   6   9 8883.04 311.582 102
   1   6  10 1949.86 169.953  34
   1  -6  10 1537.80 151.195  51
   1  -6  10 1720.84 164.692  44
   1  -6  10 1854.51 183.879  36
  -1  -6 -10 1665.15 93.1364 170
  -1   6 -10 1744.10 95.1346 176
  -1   6 -10 1799.72 97.8871 166
  -1   6 -10 1771.33 95.9567 179
   1   6  10 1680.13 91.5113 174
  -1   6 -10 1781.24 95.5887 154
   1   6  10 1668.07 95.1451 146
  -1   6 -10 1763.52 88.9717 142
  -1  -6 -10 1777.85 98.0740 151
   1  -6  10 1733.55 88.0833  71
  -1   6 -10 1964.27 97.8015 124
  -1  -6 -10 1979.89 94.5831 126
   1   6  10 1778.12 88.6430 121
  -1   6 -10 1753.43 94.1750 140
  -1   6 -10 1791.46 87.5549 136
   1   6  10 1682.46 95.2391 125
   1   6  10 1858.96 96.3400 123
   1   6  10 1823.17 94.3973 107
  -1   6 -10 1705.74 84.5511 108
   1   6  10 1821.68 93.1524 102
  -1  -6 -10 1879.48 93.2331  86
   1   6  10 1903.32 94.6232  93
   1  -6  11 6562.56 359.827  36
   1  -6  11 6920.70 368.084  53
   1  -6  11 6341.93 336.170  51
  -1   6 -11 6791.89 260.129 179
  -1  -6 -11 6823.45 255.853 170
  -1   6 -11 6849.42 259.303 176
   1   6  11 6962.63 256.187 174
   1   6  11 7139.16 261.351 146
  -1   6 -11 7032.23 261.852 154
  -1   6 -11 6574.63 250.675 142
  -1  -6 -11 6884.48 257.423  72
   1  -6  11 6747.19 253.782  71
   1   6  11 6809.90 253.969 121
  -1   6 -11 7340.40 262.254 124
   1   6  11 6851.02 260.870 123
   1   6  11 7062.37 261.104 125
  -1   6 -11 7092.53 259.978 140
  -1   6 -11 7214.84 254.399 136
  -1  -6 -11 7193.88 259.122 126
   1   6  11 7104.16 260.525 107
  -1   6 -11 6443.75 247.891 108
   1   6  11 7099.58 255.917 102
  -1  -6 -11 6684.56 255.480  86
   1  -6  12 400.373 94.7473  53
   1   6  12 518.357 38.0672 174
  -1   6 -12 449.359 41.8539 176
  -1   6 -12 589.555 49.0210 165
  -1   6 -12 537.744 45.3252 179
   1   6  12 433.641 42.8039 146
   1   6  12 527.386 47.2233 159
   1   6  12 590.023 43.4686 160
  -1  -6 -12 522.656 46.4345 153
  -1  -6 -12 408.161 38.8335  72
   1  -6  12 515.164 42.4515  70
   1  -6  12 458.763 37.3458  71
  -1   6 -12 587.437 48.5537 133
  -1   6 -12 517.910 45.5062 124
   1   6  12 546.895 39.4440 121
   1   6  12 578.428 46.4904 123
  -1  -6 -12 575.899 43.9980 126
   1   6  12 489.114 44.0107 125
   1   6  12 549.315 44.5195 107
  -1  -6 -12 571.717 48.6897  95
  -1   6 -13 1776.78 78.0077 179
  -1   6 -13 1858.74 78.3905 124
  -1   6 -13 1676.79 77.3119 133
  -1  -6 -13 1799.29 76.2958 126
   1   6  13 1705.09 76.4795 146
   1   6  13 1745.99 78.4920 159
  -1  -6 -13 1666.63 76.2151 153
   1   6  13 1761.92 78.6560 155
  -1   6 -13 1795.60 78.5575 114
   1   6  13 1775.04 77.0803 107
  -1  -6 -13 1724.74 77.9472  95
  -1   6 -14 6.98936 13.3673 133
   1   6  14 1.22955 12.9062 155
   1   7 -13 6535.19 222.049 179
   1   7 -13 6466.40 221.622 165
  -1   7  13 6150.40 218.387 174
   1  -7 -13 6131.09 221.905 153
  -1   7  13 6379.27 221.857 146
  -1   7  13 6352.33 222.233 155
   1   7 -13 6150.36 220.452 133
  -1  -7  13 6638.41 220.669 103
   1  -7 -13 5801.18 217.949  87
  -1   7  12 162.226 28.6644 174
   1   7 -12 130.110 28.3255 179
   1   7 -12 147.984 28.3918 165
   1   7 -12 136.003 30.2135 154
  -1   7  12 156.099 30.4829 146
  -1   7  12 152.241 30.4669 155
  -1  -7  12 182.275 29.5807  66
  -1  -7  12 154.609 27.5139  70
   1  -7 -12 141.901 28.9675  72
   1   7 -12 180.137 25.4985 124
   1   7 -12 162.486 30.2535 133
   1  -7 -12 182.696 24.8725 126
  -1  -7  12 159.082 26.9837 117
  -1   7  12 171.955 24.6494  90
  -1  -7  12 171.111 25.0299  88
  -1  -7  11 1030.06 131.674  53
   1  -7 -11 1443.05 71.9617 170
   1   7 -11 1244.02 60.4210 176
  -1   7  11 1299.36 69.1408 174
   1   7 -11 1305.54 70.7172 179
   1   7 -11 1154.85 67.9023 154
  -1   7  11 1203.97 69.7968 146
  -1   7  11 1170.81 64.9392 159
  -1   7  11 1249.18 71.6296 155
   1  -7 -11 1302.97 73.8696 151
  -1  -7  11 1282.37 68.6340  70
  -1  -7  11 1098.44 61.3263  71
  -1  -7  11 1368.66 71.9529  66
   1  -7 -11 1293.59 64.2461 126
   1   7 -11 1249.99 70.1847 133
   1   7 -11 1163.91 64.4690 124
   1   7 -11 1263.22 66.0104 140
  -1   7  11 1266.83 66.8478 107
  -1  -7  11 1258.46 64.3307  88
   1  -7 -10 9601.76 166.622 170
   1   7 -10 10231.8 168.098 179
  -1   7  10 9590.06 164.932 174
   1   7 -10 9303.09 142.674 176
  -1   7  10 10043.5 159.028 159
   1   7 -10 9263.10 136.535 142
  -1   7  10 9736.76 166.059 146
   1  -7 -10 9702.50 170.494 151
   1   7 -10 10111.1 167.445 154
  -1  -7  10 9380.01 144.710  71
  -1  -7  10 9751.52 158.314  70
  -1  -7  10 9840.65 167.236  66
   1   7 -10 9658.24 148.650 124
  -1   7  10 9507.53 156.890 123
   1   7 -10 9784.85 164.020 133
   1  -7 -10 9701.93 146.082 126
   1   7 -10 9927.55 156.051 140
   1   7 -10 10184.8 162.460 115
  -1   7  10 9716.89 154.019 107
  -1  -7  10 9493.74 345.258  53
  -1   7   9 5479.80 322.124  34
  -1  -7   9 5927.42 343.781  53
  -1  -7   9 5767.42 343.292  44
   1   7  -9 5523.66 220.789 176
  -1   7   9 5683.66 230.481 174
   1  -7  -9 5963.81 233.500 170
  -1   7   9 5786.95 229.973 146
  -1   7   9 5877.03 227.010 159
   1   7  -9 5953.58 228.189 157
   1   7  -9 6023.99 222.114 142
   1  -7  -9 6119.47 234.227 151
   1   7  -9 6101.96 231.604 154
   1  -7  -9 5978.17 232.447 156
  -1   7   9 5590.17 219.765 160
  -1  -7   9 5860.74 230.759  66
   1  -7  -9 5673.87 221.471  79
   1  -7  -9 5610.58 228.157  81
  -1  -7   9 5835.33 226.933  70
  -1  -7   9 5644.38 220.187  71
   1   7  -9 6248.30 227.694 140
   1   7  -9 6242.80 230.717 133
   1  -7  -9 5895.06 229.593 120
   1   7  -9 5950.95 222.250 124
  -1   7   9 5697.83 225.067 123
  -1   7   9 5758.54 216.590 121
   1  -7  -9 5863.88 220.196 126
   1   7  -9 5766.21 226.679 115
  -1   7   9 5830.38 223.966 107
   1  -7  -9 5604.48 222.546  99
   1  -7  -9 5531.96 218.110  92
  -1  -7   8 6964.36 410.576  30
  -1  -7   8 7277.21 412.950  53
  -1   7   8 8263.04 413.226  34
  -1  -7   8 7884.84 422.294  44
  -1  -7   8 8034.29 432.395  36
  -1   7   8 7678.10 419.471  18
  -1  -7   8 6848.94 405.991  21
   1   7  -8 7795.03 286.137 166
  -1   7   8 7531.48 293.179 174
   1  -7  -8 8088.18 298.129 170
   1   7  -8 7334.80 283.145 176
  -1   7   8 7054.45 282.317 160
   1  -7  -8 7945.45 293.499 156
  -1   7   8 7732.27 289.166 159
   1   7  -8 7873.93 286.098 142
  -1   7   8 7495.90 291.962 146
   1  -7  -8 7764.72 295.758 151
   1   7  -8 7555.75 288.635 157
   1  -7  -8 7914.80 286.794  79
  -1  -7   8 7528.49 287.028  70
   1  -7  -8 7883.49 291.634  81
  -1  -7   8 7473.63 281.209  71
  -1  -7   8 7716.57 291.919  66
  -1   7   8 7638.57 277.456 121
   1   7  -8 7747.65 282.109 124
  -1   7   8 8375.55 294.815 125
  -1   7   8 7643.21 286.267 123
   1   7  -8 8081.60 292.594 133
   1  -7  -8 7636.00 290.211 120
   1  -7  -8 7150.94 278.260 126
  -1   7   8 7706.05 284.628 107
   1   7  -8 7641.42 279.730 110
   1   7  -8 7529.88 287.724 115
   1  -7  -8 6976.47 276.140  82
   1  -7  -8 7689.02 283.356  92
   1  -7  -8 7506.81 286.668  99
  -1   7   7 2095.26 201.737  34
  -1  -7   7 2198.71 209.607  53
  -1  -7   7 2187.38 211.419  30
  -1  -7   7 2084.63 213.460  44
  -1  -7   7 2060.54 195.306  17
  -1   7   7 2125.16 207.943  18
   1   7  -7 2168.43 105.227 166
   1   7  -7 2119.35 105.418 176
  -1   7   7 2165.63 112.709 174
   1  -7  -7 2386.15 113.656 156
  -1   7   7 2163.46 108.241 159
   1   7  -7 2167.69 107.188 142
  -1   7   7 2130.74 105.278 160
   1   7  -7 2165.84 109.466 157
  -1   7   7 2086.19 112.244 146
  -1  -7   7 2355.61 114.707  66
  -1  -7   7 2129.66 100.529  71
   1  -7  -7 2103.21 107.171  79
   1  -7  -7 2301.42 113.204  81
  -1  -7   7 2277.65 108.631  70
   1  -7  -7 2285.52 112.560 120
  -1   7   7 2066.17 103.675 123
  -1   7   7 2281.98 111.443 125
   1   7  -7 2174.32 101.248 124
   1   7  -7 2137.61 104.176 110
   1   7  -7 2181.01 106.492 115
  -1   7   7 2080.84 102.279 107
   1  -7  -7 2243.30 110.159  99
   1  -7  -7 1876.28 99.2812  82
  -1   7   7 2456.46 113.389 102
  -1  -7   6 4056.57 293.443  44
  -1  -7   6 4558.53 299.032  53
  -1  -7   6 3590.19 279.295  30
  -1   7   6 4441.07 291.898  34
  -1  -7   6 3783.27 275.873  17
  -1   7   6 4724.85 292.496  18
   1   7  -6 3850.44 250.313  16
   1   7  -6 4030.37 170.323 166
  -1   7   6 4340.59 181.745 174
   1   7  -6 4217.26 173.011 176
   1  -7  -6 4194.61 181.145 170
   1  -7  -6 4159.30 176.581 156
  -1   7   6 4125.27 173.374 160
   1   7  -6 4512.79 178.936 152
  -1   7   6 4214.68 175.807 159
   1   7  -6 3975.02 173.841 157
  -1   7   6 4147.45 178.781 155
   1  -7  -6 4269.66 178.692  81
   1  -7  -6 4494.05 180.541  69
   1  -7  -6 4270.92 181.135  59
  -1  -7   6 4363.25 174.287  70
  -1  -7   6 4176.40 178.452  66
   1  -7  -6 4318.80 177.804 120
  -1   7   6 4235.55 170.478 123
  -1   7   6 4288.99 177.004 125
  -1   7   6 4250.72 168.757 107
   1  -7  -6 3918.02 165.760 106
   1   7  -6 4232.27 173.796 110
   1   7  -6 4112.68 171.869 115
   1   7  -6 4255.89 166.511  98
  -1  -7   6 3993.07 167.685  88
  -1   7   6 4203.54 168.265  98
   1  -7  -5 11573.1 519.210  41
   1  -7  -5 10881.9 482.930  49
  -1  -7   5 11097.5 518.253  53
  -1  -7   5 10765.1 532.294  38
   1  -7  -5 11035.9 479.053  38
  -1  -7   5 9562.79 481.283  12
  -1   7   5 10761.9 506.629  18
   1   7  -5 10769.2 491.371  16
  -1   7   5 9984.52 479.647  16
  -1  -7   5 9991.00 511.531  17
   1  -7  -5 9796.80 468.298  26
   1   7  -5 10153.0 379.119 166
   1  -7  -5 10806.9 391.347 170
   1   7  -5 10901.7 383.941 176
   1   7  -5 10684.4 387.088 152
   1  -7  -5 10348.6 384.025 156
  -1   7   5 10374.5 383.814 160
   1   7  -5 10890.5 387.081 146
  -1   7   5 10663.4 389.700 155
  -1   7   5 10212.7 384.323 159
   1  -7  -5 10874.9 387.555  81
   1  -7  -5 10268.7 388.495  69
  -1  -7   5 10948.0 389.254  66
   1  -7  -5 10712.7 389.300  59
  -1  -7   5 10808.1 382.437  70
   1   7  -5 10411.5 379.997 128
  -1   7   5 10335.5 377.227 123
   1  -7  -5 10296.9 385.925 120
  -1   7   5 10791.6 385.055 125
  -1  -7   5 10058.3 378.356 117
   1   7  -5 10527.8 380.619 115
   1  -7  -5 10690.4 381.299 109
   1   7  -5 10469.8 384.673 110
  -1   7   5 10481.3 375.377 107
   1  -7  -5 10128.6 376.964 106
  -1   7   5 10743.6 380.629  98
   1   7  -5 10559.5 380.294  98
  -1   7   5 11034.0 389.677 102
   1  -7  -4 555.718 126.806  41
   1  -7  -4 553.192 112.498  38
  -1  -7   4 327.585 110.373  38
  -1  -7   4 704.190 135.191  53
  -1  -7   4 548.820 137.011  30
  -1  -7   4 549.224 132.565  44
   1   7  -4 616.109 113.740  16
   1  -7  -4 484.182 102.356  26
  -1  -7   4 695.517 130.055  17
  -1   7   4 829.231 116.547  16
  -1  -7   4 554.055 101.986  12
   1   7  -4 626.462 55.7547 176
   1  -7  -4 634.845 58.8373 170
   1   7  -4 606.347 57.4000 152
   1   7  -4 629.395 57.0181 146
  -1   7   4 662.493 55.5410 160
  -1   7   4 600.223 52.5846 159
   1  -7  -4 583.710 51.5848 156
  -1   7   4 539.665 55.2650 155
   1  -7  -4 608.561 52.2830  76
   1  -7  -4 620.722 60.5569  59
   1  -7  -4 632.239 59.6275  69
  -1  -7   4 630.333 53.0900  70
  -1  -7   4 638.475 57.7275  66
   1  -7  -4 583.265 59.1326  81
   1  -7  -4 759.162 63.2743  61
  -1   7   4 577.180 51.5738 125
   1   7  -4 548.585 49.0494 128
   1  -7  -4 664.718 59.4560 120
   1   7  -4 680.847 58.9000 110
  -1   7   4 514.694 47.8908 110
   1  -7  -4 613.001 50.3515 106
   1   7  -4 562.289 48.7364 115
   1  -7  -4 631.662 53.1529 109
   1   7  -4 669.272 54.6344  98
  -1   7   4 715.561 59.5010 102
  -1   7   4 642.639 54.7086  98
  -1   7   3 2128.41 196.199  34
  -1  -7   3 2142.18 209.324  38
  -1  -7   3 2402.66 204.566  53
   1  -7  -3 1947.22 212.096  41
   1  -7  -3 2051.74 189.312  38
  -1  -7   3 2522.57 217.493  30
  -1  -7   3 2278.68 215.923  44
  -1  -7   3 2421.90 206.695  17
   1  -7  -3 2418.79 196.645  26
  -1   7   3 2659.49 203.631  16
  -1  -7   3 2176.75 171.232  12
   1  -7  -3 2363.05 116.082 170
  -1   7   3 2430.97 118.092 174
   1   7  -3 2467.90 115.778 152
   1  -7  -3 2321.77 106.535 156
  -1   7   3 2208.68 110.395 160
  -1   7   3 2239.50 113.461 155
   1   7  -3 2464.26 114.408 146
   1   7  -3 2424.49 108.322 144
  -1   7   3 2478.18 113.157 159
   1  -7  -3 2422.14 117.674  59
  -1  -7   3 2539.24 116.531  66
   1  -7  -3 2174.08 113.144  61
   1  -7  -3 2283.97 107.540  76
  -1  -7   3 2395.28 107.614  70
   1   7  -3 2244.97 108.956 128
  -1  -7   3 2585.21 110.465 103
  -1   7   3 2286.84 107.158 110
   1  -7  -3 2278.07 107.066 106
   1   7  -3 2507.63 105.909 115
   1  -7  -3 2368.18 110.439 109
  -1   7   3 2333.16 112.927 102
  -1   7   3 2351.90 112.146  98
   1   7  -3 2388.06 111.920  98
  -1  -7   2 2602.87 222.344  30
   1  -7  -2 2996.93 133.412  56
   1   7  -2 2942.98 183.861  34
   1  -7  -2 3279.65 249.270  41
  -1   7   2 3187.58 223.442  34
   1   7  -2 2524.10 179.151  23
   1  -7  -2 3314.79 232.213  26
  -1  -7   2 3239.68 238.935  17
  -1   7   2 2727.30 215.022  16
   1  -7  -2 2779.15 131.488 170
  -1   7   2 2882.46 135.314 174
  -1   7   2 3004.99 134.120 155
   1   7  -2 3059.14 133.164 146
   1   7  -2 3061.10 134.627 152
  -1   7   2 2981.61 131.969 159
   1  -7  -2 3054.86 129.790  76
  -1  -7   2 3148.83 133.410  66
   1  -7  -2 2958.51 135.116  61
  -1   7   2 3050.36 131.813 130
  -1  -7   2 2743.92 126.402 103
   1  -7  -2 2905.10 127.144 106
  -1   7   2 2900.30 128.842 110
   1  -7  -2 3068.37 130.607 109
   1   7  -2 3148.64 135.062 110
  -1   7   2 2931.39 131.278  98
  -1   7   2 2913.45 130.518 102
   1   7  -2 3036.85 133.441  98
   1   7  -2 3053.97 131.721 100
  -1  -7   1-19.8239 80.9278  30
  -1  -7   1 67.4593 40.6818  56
  -1  -7   1 44.5961 100.777  38
   1  -7  -1 63.8418 39.3822  56
   1   7  -1 14.5886 58.5966  34
  -1   7   1 36.2866 69.1282  34
   1  -7  -1 63.4618 84.9520  26
  -1  -7   1 132.772 97.3445  26
  -1  -7   1-20.9946 84.3122  17
   1   7  -1 27.6003 47.4756  15
   1   7  -1 102.509 63.5294  23
   1  -7  -1 129.395 79.0301  17
  -1   7   1 137.047 86.1277  16
  -1   7   1 47.2584 38.2156 174
   1  -7  -1 73.2133 32.6823 170
   1   7  -1 45.2727 33.6806 158
  -1   7   1 49.3721 33.6207 155
   1   7  -1 23.4885 34.1111 146
   1   7  -1 86.2032 36.6404 152
   1  -7  -1 53.0727 32.9463  76
   1  -7  -1 29.2555 37.0513  61
  -1  -7   1 71.9967 33.2531  66
  -1  -7   1 47.3762 38.4406  61
   1   7  -1 3.71809 34.7252 130
  -1   7   1 54.9831 28.2771 135
  -1   7   1 46.5897 36.0335 130
   1   7  -1 73.5671 36.8219 110
  -1   7   1 3.70319 33.2833 110
  -1  -7   1 53.5574 32.1209 103
  -1  -7   1 51.0295 33.8332 116
   1   7  -1 27.1577 32.7117 100
  -1   7   1 58.4566 34.7888  98
   1  -7  -1 21.6297 28.2422  85
   1   7  -1 28.4167 35.9908  98
  -1   7   0 5009.24 278.339  34
   1  -7   0 5042.58 305.369  33
  -1  -7   0 4743.38 194.418  56
  -1  -7   0 4442.95 297.198  38
   1  -7   0 4738.00 192.446  56
   1  -7   0 4822.23 301.261  41
   1   7   0 4753.48 271.356  34
  -1  -7   0 4590.94 297.059  26
   1  -7   0 4702.50 277.475  17
  -1  -7   0 5397.49 307.330  17
   1  -7   0 4457.72 298.752  26
   1   7   0 4515.30 260.536  15
  -1   7   0 5159.40 296.846  16
  -1  -7   0 4617.01 187.697 170
  -1   7   0 4493.54 186.811 169
   1  -7   0 4544.37 185.474 170
   1   7   0 4846.54 189.680 158
   1   7   0 4684.99 190.493 146
   1  -7   0 4619.10 188.271  76
  -1  -7   0 5141.30 196.616  61
  -1  -7   0 4795.78 192.310  76
   1  -7   0 4969.18 195.352  61
  -1   7   0 4872.93 183.141 135
  -1   7   0 4925.12 192.238 130
   1   7   0 4761.19 187.429 130
  -1   7   0 4824.01 190.474 110
  -1  -7   0 4571.07 186.937 116
   1   7   0 4844.72 190.255 110
   1  -7   0 4750.31 184.774  85
   1   7   0 4782.68 192.274 100
   1   7   0 4546.97 183.205 102
  -1  -7   0 4901.67 190.734  85
   1   7   0 4721.44 190.883  98
  -1   7  -1 197.617 74.8235  34
   1  -7   1 410.305 129.133  41
   1  -7   1 347.513 49.2416  56
  -1  -7  -1 394.977 115.639  38
  -1  -7  -1 334.316 46.4934  56
   1   7   1 289.979 85.5994  15
  -1  -7  -1 272.105 97.7358  26
   1  -7   1 318.144 79.9360  11
  -1  -7  -1 422.104 97.3148  17
   1  -7   1 338.093 90.1787  17
  -1   7  -1 364.535 48.8814 169
  -1  -7  -1 344.530 48.0508 170
   1   7   1 389.326 48.3703 146
   1   7   1 432.607 44.4815 158
  -1   7  -1 260.869 40.8629 144
  -1   7  -1 347.250 45.3424 152
   1   7   1 362.725 47.9593 159
   1   7   1 373.511 46.6363 155
   1   7   1 375.490 48.2318 160
  -1  -7  -1 354.536 47.3856  76
   1  -7   1 323.533 39.5309  66
  -1  -7  -1 387.099 50.2044  61
  -1   7  -1 343.161 44.5269 130
   1   7   1 323.796 41.6256 130
  -1  -7  -1 367.669 47.3575 106
  -1  -7  -1 395.515 43.4027 116
   1   7   1 366.998 43.6787 110
  -1   7  -1 360.553 45.7962 110
  -1  -7  -1 354.198 43.4556  85
   1   7   1 268.158 42.0017  98
  -1   7  -1 428.402 47.8942  98
   1   7   1 328.992 42.3184 102
   1  -7   2 551.726 133.130  38
  -1  -7  -2 760.501 106.409  30
   1  -7   2 750.250 142.139  41
  -1  -7  -2 450.155 87.1078  44
  -1  -7  -2 615.086 122.666  38
  -1  -7  -2 574.999 58.2919  56
   1  -7   2 741.297 114.670  53
   1   7   2 691.443 105.577  15
   1  -7   2 456.954 97.8706  11
  -1  -7  -2 581.772 121.123  17
   1  -7   2 568.855 105.584  17
   1  -7   2 542.067 119.770  26
  -1   7  -2 447.566 105.475  16
  -1  -7  -2 605.412 58.6749 170
  -1   7  -2 751.379 61.2092 169
   1   7   2 695.502 59.8748 174
   1   7   2 677.329 59.4181 160
   1   7   2 577.058 51.5853 158
   1   7   2 663.121 57.1690 146
   1   7   2 580.079 56.6518 159
  -1   7  -2 675.569 53.7112 152
  -1   7  -2 649.329 53.6966 144
  -1  -7  -2 729.629 61.0014  61
  -1  -7  -2 666.650 57.2152  76
   1  -7   2 646.382 51.0511  66
  -1  -7  -2 703.845 56.3884  59
  -1   7  -2 652.622 57.2801 130
   1   7   2 643.355 49.9851 130
  -1  -7  -2 663.510 55.9573 106
  -1  -7  -2 581.166 56.0545 109
   1   7   2 646.695 52.1265 110
  -1  -7  -2 561.096 49.4467 116
  -1  -7  -2 568.473 55.5427  85
   1   7   2 744.096 56.3080  93
  -1   7  -2 652.994 56.0331  98
   1   7   2 628.988 54.6555 102
   1   7   2 607.032 53.6528  98
   1   7   2 703.845 57.4588 100
   1  -7   3 4682.82 301.392  38
   1  -7   3 4254.68 282.553  41
   1  -7   3 3965.11 257.411  53
  -1  -7  -3 3982.56 265.491  38
   1  -7   3 3886.47 264.624  11
   1   7   3 4485.98 281.345  15
   1  -7   3 4647.26 301.262  26
   1  -7   3 4131.89 264.152  17
   1  -7   3 4636.05 281.842  12
  -1   7  -3 4339.84 276.932  16
   1   7   3 4719.80 186.936 174
  -1   7  -3 4660.44 185.914 169
  -1  -7  -3 4555.61 185.829 170
  -1   7  -3 4120.86 172.322 157
  -1   7  -3 4572.04 180.894 152
   1   7   3 4571.44 187.359 160
   1   7   3 4338.58 178.500 158
   1   7   3 4566.08 183.583 146
  -1   7  -3 4499.57 181.826 144
   1   7   3 4466.55 186.866 159
  -1  -7  -3 4515.72 182.131  69
  -1  -7  -3 4670.02 184.674  76
  -1  -7  -3 4512.59 186.561  61
  -1  -7  -3 4438.78 184.401  81
   1  -7   3 4464.53 179.816  66
  -1  -7  -3 4368.64 181.389  59
   1   7   3 4393.58 174.095 130
   1   7   3 4298.02 175.492 125
  -1   7  -3 4456.40 184.575 130
   1   7   3 4331.72 175.682 110
  -1  -7  -3 4630.60 176.694 116
  -1   7  -3 4144.10 181.523 110
  -1   7  -3 4467.08 173.619 115
  -1  -7  -3 4376.77 183.084 109
  -1  -7  -3 4628.33 183.035 106
  -1   7  -3 4574.52 181.869  98
   1   7   3 4468.95 183.639 100
   1   7   3 4377.37 180.403  98
  -1  -7  -3 4515.32 181.041  85
   1   7   3 4468.01 182.120 102
   1   7   3 4577.46 183.279  93
  -1  -7  -4 2009.95 167.833  38
   1  -7   4 2005.30 203.408  38
   1  -7   4 2022.55 182.055  53
   1  -7   4 2354.95 206.007  41
   1  -7   4 1973.17 201.902  26
   1   7   4 2211.48 198.379  15
   1  -7   4 2201.10 181.640  17
  -1   7  -4 2033.37 182.714  16
   1  -7   4 2055.94 189.245  12
   1   7   4 2088.60 178.160  16
  -1   7  -4 2121.90 106.782 176
  -1  -7  -4 2037.62 109.923 170
   1   7   4 2265.83 109.525 174
   1   7   4 2330.24 110.808 160
  -1   7  -4 2006.50 97.0208 157
   1   7   4 2206.86 103.793 158
  -1   7  -4 2172.66 106.824 144
   1   7   4 2186.77 107.333 146
   1   7   4 2189.15 111.061 159
  -1   7  -4 2111.22 101.553 152
  -1  -7  -4 2118.09 105.506  69
  -1  -7  -4 2083.80 108.272  81
   1  -7   4 2028.03 101.756  66
  -1  -7  -4 2238.87 107.707  59
  -1  -7  -4 2104.65 104.113  76
   1   7   4 2052.65 100.698 125
  -1   7  -4 1998.74 97.2599 124
  -1  -7  -4 2146.44 104.743 106
  -1  -7  -4 2133.29 105.726 109
  -1   7  -4 1961.70 104.350 110
   1   7   4 2023.41 95.8516 110
  -1   7  -4 2073.71 98.7937 115
   1   7   4 1918.77 105.220  93
  -1  -7  -4 2042.28 103.443  85
   1   7   4 2194.45 109.075 102
   1   7   4 2071.41 103.320  98
   1   7   4 2169.79 105.755 100
  -1  -7  -4 2145.43 106.042  94
  -1   7  -4 1894.76 100.856  98
   1  -7   5 1575.29 168.353  41
   1  -7   5 1204.33 176.896  30
   1  -7   5 1134.92 160.150  38
   1  -7   5 1322.18 160.998  53
   1  -7   5 1192.47 157.722  12
   1  -7   5 1098.28 156.316  26
  -1   7  -5 1333.19 144.589  16
   1   7   5 1704.33 153.403  16
   1   7   5 1470.10 170.932  15
  -1   7  -5 1492.90 87.8539 176
   1   7   5 1496.58 87.1857 174
  -1   7  -5 1473.48 87.5613 166
  -1  -7  -5 1576.86 92.0997 170
   1   7   5 1492.08 87.1936 160
   1   7   5 1350.95 86.8892 159
  -1   7  -5 1383.76 76.4165 157
   1   7   5 1473.40 85.9349 146
  -1   7  -5 1440.72 80.9092 152
  -1  -7  -5 1357.94 85.0276 151
  -1   7  -5 1496.97 87.8283 144
   1  -7   5 1438.48 84.9207  66
  -1  -7  -5 1604.64 87.5799  59
  -1  -7  -5 1560.19 84.3893  76
  -1  -7  -5 1411.49 83.3337  69
   1   7   5 1438.65 76.7884 123
   1   7   5 1405.63 82.9424 125
  -1   7  -5 1423.52 79.5225 124
  -1  -7  -5 1461.07 82.4280 106
  -1   7  -5 1440.00 83.2337 110
  -1   7  -5 1355.45 80.0531 115
   1   7   5 1409.11 85.3000  93
   1   7   5 1451.29 79.9801  98
  -1   7  -5 1400.68 77.7323  98
   1   7   5 1599.85 85.5340 100
  -1  -7  -5 1325.25 84.2618  94
   1   7   5 1584.86 87.9250 102
   1  -7   6 97.9713 106.269  30
   1  -7   6 136.216 109.178  38
   1  -7   6 21.6842 87.1221  53
   1  -7   6 73.7837 108.223  44
  -1  -7  -6 120.256 35.7741   8
   1  -7   6 109.011 93.2457  26
  -1   7  -6 59.3021 39.1199 176
   1   7   6 107.547 39.9469 174
  -1   7  -6 107.446 42.6503 166
   1   7   6 99.9554 40.2250 146
  -1   7  -6 58.1189 31.8808 157
  -1  -7  -6 27.1415 40.1874 151
   1   7   6 111.345 42.5504 160
  -1   7  -6 151.834 48.2735 144
  -1   7  -6 40.8660 38.7981 142
   1   7   6 99.3072 43.7885 159
   1  -7   6 113.873 32.3441  70
  -1  -7  -6 113.468 31.5779  79
  -1   7  -6 110.946 36.1567 124
   1   7   6 74.7076 39.8374 125
  -1   7  -6 128.514 43.7199 133
   1   7   6 119.516 36.7261 123
   1   7   6 95.2990 32.1074 107
  -1  -7  -6 80.7718 38.3833 106
  -1   7  -6 116.816 37.8872 110
  -1   7  -6 126.030 40.6405 115
  -1  -7  -6 141.799 44.8437  94
   1   7   6 80.0952 32.3258  98
   1   7   6 89.7390 36.9949 100
  -1   7  -6 38.0581 29.2941  98
   1  -7   7 1150.04 157.208  38
   1  -7   7 1216.09 161.976  53
   1  -7   7 1423.88 171.308  30
   1  -7   7 969.758 159.664  44
  -1   7  -7 1275.19 75.5952 179
  -1   7  -7 1390.61 82.4446 176
   1   7   7 1286.58 80.5492 174
  -1   7  -7 1438.16 83.6092 166
   1   7   7 1331.31 81.3489 146
   1   7   7 1420.92 86.3324 159
  -1  -7  -7 1334.16 81.2462 151
  -1   7  -7 1236.62 79.9667 142
  -1   7  -7 1317.12 81.7326 154
   1   7   7 1288.93 82.2324 160
  -1   7  -7 1200.24 72.3402 157
   1  -7   7 1300.86 74.1247  70
   1   7   7 1269.62 74.8725 123
  -1  -7  -7 1129.73 68.8927 126
   1   7   7 1284.58 80.6031 125
  -1   7  -7 1406.39 79.4105 124
  -1   7  -7 1438.00 83.5007 133
  -1   7  -7 1212.09 77.1629 115
  -1   7  -7 1116.20 71.5953 110
   1   7   7 1287.85 72.9114 107
   1   7   7 1379.96 81.4754  93
   1   7   7 1150.35 73.0351 100
   1   7   7 1312.44 80.9768 102
  -1  -7  -7 1289.23 81.8607  94
   1  -7   8 8317.06 432.640  53
   1  -7   8 7244.31 420.352  30
   1   7   8 7643.29 414.193  34
   1  -7   8 8150.32 435.698  44
   1   7   8 8184.82 309.237 174
  -1   7  -8 8080.98 308.313 176
  -1  -7  -8 8307.29 314.996 170
  -1   7  -8 8249.34 309.945 166
  -1   7  -8 8796.32 307.077 179
  -1   7  -8 8320.32 307.660 142
  -1  -7  -8 8479.41 312.446 151
   1   7   8 7673.24 310.670 155
  -1   7  -8 8346.20 311.349 154
   1   7   8 8826.74 312.613 160
   1   7   8 7988.45 308.226 146
   1   7   8 8281.90 313.300 159
   1  -7   8 8163.36 302.553  70
  -1   7  -8 8585.88 312.022 133
  -1  -7  -8 8024.57 299.096 126
   1   7   8 8078.69 304.696 123
  -1   7  -8 8287.77 306.211 124
   1   7   8 8140.96 310.163 125
   1   7   8 8014.35 301.483 107
   1   7   8 8020.93 308.813 102
  -1  -7  -8 8330.19 305.449  86
   1   7   8 7953.19 308.157  93
   1  -7   9 139.911 92.6697  30
   1  -7   9 203.355 100.003  53
   1  -7   9-179.627 97.3797  36
   1   7   9-38.8735 72.6546  34
   1  -7   9 20.1124 83.4047  44
  -1   7  -9 27.7757 38.1491 176
  -1   7  -9 8.15698 39.4391 166
  -1   7  -9-3.70591 32.1449 179
   1   7   9 3.92589 31.9186 174
  -1   7  -9 8.18783 34.9994 165
  -1  -7  -9 35.2761 41.0163 170
   1   7   9-36.2746 38.9752 146
   1   7   9-22.4063 38.8702 155
  -1   7  -9 25.7287 33.4374 142
   1   7   9-17.6348 36.8498 159
   1   7   9 24.6060 36.3261 160
  -1   7  -9 25.6291 35.4275 154
  -1  -7  -9 21.2124 40.1911 151
   1  -7   9-13.3086 32.4498  70
   1   7   9 25.1817 36.9206 125
  -1  -7  -9 3.12871 29.6399 126
  -1   7  -9-25.3423 37.4131 133
  -1   7  -9-4.05240 37.1046 140
   1   7   9-3.67461 33.2113 123
  -1   7  -9-7.38751 34.5712 124
   1   7   9 6.79619 30.8130 107
   1   7   9 3.91979 33.3874 102
  -1  -7  -9-13.8141 31.3156  86
   1  -7  10-17.9690 75.7034  53
  -1  -7 -10 50.7246 36.3871 170
   1   7  10 36.0638 29.4188 174
  -1   7 -10 44.1027 33.8058 176
  -1   7 -10 25.6166 32.0429 165
  -1   7 -10 62.4118 31.1023 179
   1   7  10 58.8378 36.4384 155
   1   7  10 99.9347 33.2030 160
   1   7  10 70.0824 31.9528 146
  -1   7 -10 94.3987 30.7373 142
   1   7  10 72.8043 37.5407 159
   1  -7  10 55.1254 29.0894  70
  -1   7 -10 124.181 35.1134 124
   1   7  10 49.1213 31.1002 123
  -1  -7 -10 33.6114 28.2384 126
  -1   7 -10 108.286 36.7290 140
   1   7  10 84.6040 30.6105 107
  -1  -7 -10 73.1205 29.7902  86
   1   7  10 102.253 36.4972 102
   1   7  11 356.716 40.3685 159
   1   7  11 408.252 40.9825 155
   1   7  11 399.358 36.8993 160
   1   7  11 517.983 41.9073 146
   1  -7  11 395.890 35.5311  70
  -1  -7 -11 368.485 35.9475  72
   1  -7  11 428.966 41.8194  66
  -1  -7 -11 359.206 34.9365 126
  -1   7 -11 399.836 39.5254 124
  -1   7 -11 405.085 40.2087 140
   1   7  11 469.959 39.9332 123
   1   7  11 465.129 37.8447 107
  -1   7 -11 346.503 37.7419 176
   1   7  11 414.103 36.8084 174
  -1  -7 -11 334.868 37.1098 170
  -1   7 -11 418.639 38.9532 179
  -1   7 -11 361.748 39.6601 165
  -1   7 -12 6.57987 22.7955 165
  -1   7 -12-9.34436 20.6873 179
   1   7  12 7.75789 22.1181 123
  -1   7 -12-17.2201 22.4424 124
   1   7  12-13.9286 22.7856 146
   1   7  12 9.28067 23.5067 155
   1   7  12-10.8625 22.5796 159
   1   7  12-4.41145 17.5486  90
  -1  -7 -12 4.16296 23.1918  95
   1   7  12 11.9664 18.9645 107
  -1   7 -12 2.12311 24.2622 114
   1  -7  12-7.54215 14.8876 117
  -1   7 -13 83.0774 15.1108 141
  -1  -7 -13 68.8885 15.2466 150
   1   7  13 57.8060 14.6197 155
   1   8 -12 490.418 29.8778 114
  -1  -8  12 483.301 29.2746 116
   1   8 -12 464.645 28.8723 133
   1  -8 -12 482.993 29.8449 153
  -1   8  12 508.928 29.6325 146
   1   8 -11 998.925 54.0131 179
  -1   8  11 1240.31 58.0460 174
   1  -8 -11 1160.54 56.8328 170
   1  -8 -11 1066.37 56.9352 153
  -1   8  11 1146.07 57.6213 155
   1   8 -11 1010.13 50.1935 140
  -1   8  11 1154.77 57.1527 146
   1   8 -11 1095.31 57.0794 154
   1   8 -11 1188.63 57.8902 133
  -1  -8  11 1095.22 53.3792 103
  -1   8  11 1228.11 55.9082  90
   1   8 -10 2819.62 111.414 179
   1  -8 -10 2740.30 115.747 170
  -1   8  10 2784.59 114.642 174
   1   8 -10 2371.76 101.538 142
   1  -8 -10 2633.02 114.601 151
  -1   8  10 2677.40 113.561 155
  -1   8  10 2698.97 113.695 146
  -1  -8  10 2443.77 106.879  70
  -1  -8  10 2759.39 114.146  66
   1   8 -10 2651.66 112.654 133
   1   8 -10 2590.92 108.455 140
  -1  -8  10 2376.82 103.660 117
  -1  -8  10 2969.64 110.648 103
  -1   8  10 2946.79 114.060  90
   1  -8  -9 1679.49 88.4867 170
   1   8  -9 1638.15 81.7158 179
  -1   8   9 1621.51 84.9806 174
   1   8  -9 1439.66 73.0851 176
  -1   8   9 1495.88 78.4115 159
   1  -8  -9 1712.77 87.9075 151
  -1   8   9 1673.60 84.0312 146
   1   8  -9 1584.79 76.4793 142
   1   8  -9 1648.13 80.2828 157
  -1   8   9 1672.20 85.3775 155
  -1  -8   9 1674.03 78.6182  70
  -1  -8   9 1667.05 85.0021  66
   1   8  -9 1614.61 81.2024 140
   1   8  -9 1650.88 83.8565 133
  -1  -8   9 1520.36 74.1154 117
  -1  -8   9 1647.21 80.7106 103
  -1  -8   9 1550.50 159.787  53
  -1  -8   8 327.621 98.5924  36
  -1  -8   8 635.347 118.343  53
  -1   8   8 342.616 95.8708  34
  -1  -8   8 403.770 110.123  44
  -1   8   8 426.592 50.0254 174
   1   8  -8 472.060 43.1597 176
  -1   8   8 520.180 50.3344 155
   1   8  -8 432.298 49.4226 154
   1   8  -8 453.473 45.0088 142
  -1   8   8 423.539 50.3410 146
   1   8  -8 506.924 47.7926 157
   1  -8  -8 477.615 53.5481 151
  -1   8   8 441.420 37.1613 160
  -1   8   8 453.656 45.4441 159
   1  -8  -8 500.691 55.6451  81
   1  -8  -8 430.359 42.5581  79
  -1  -8   8 452.605 50.0229  66
  -1  -8   8 466.500 44.0584  70
   1   8  -8 607.712 52.1752 133
  -1  -8   8 404.948 44.4168 103
   1   8  -8 443.821 39.2644 110
   1   8  -8 418.413 45.3678 115
  -1  -8   8 519.038 42.2197 117
   1  -8  -8 543.844 52.0888 120
   1  -8  -8 435.915 43.9481  99
  -1  -8   7 362.838 106.476  53
  -1   8   7 166.735 86.8668  34
  -1  -8   7 70.0004 98.6471  30
  -1  -8   7 232.456 108.127  44
   1  -8  -7 275.469 52.0729 170
   1   8  -7 238.036 38.1063 166
  -1   8   7 329.133 49.9000 174
   1   8  -7 250.325 40.1634 176
  -1   8   7 250.212 50.5464 160
  -1   8   7 243.141 44.5236 155
   1   8  -7 288.458 42.0243 142
  -1   8   7 259.948 46.0805 146
   1   8  -7 284.740 39.7294 157
  -1   8   7 310.338 43.6562 159
   1  -8  -7 347.515 53.6772 151
  -1  -8   7 212.783 38.3180  70
   1  -8  -7 301.326 47.5742  81
  -1  -8   7 272.549 47.5214  66
   1  -8  -7 307.732 43.1839  79
  -1   8   7 270.908 36.2233 130
   1  -8  -7 255.391 45.2161 120
  -1  -8   7 269.947 42.3327 103
   1   8  -7 225.775 40.0904 115
   1   8  -7 256.534 41.1919 110
  -1  -8   7 228.030 35.8865 117
   1  -8  -7 283.887 42.9916  99
   1  -8  -7 226.487 37.7613  92
  -1  -8   6 928.054 137.494  53
  -1  -8   6 848.442 62.3712   8
   1   8  -6 899.517 60.4334 176
   1  -8  -6 945.793 72.8028 170
  -1   8   6 874.740 67.4404 174
  -1   8   6 799.922 59.1591 160
   1   8  -6 885.425 62.0450 157
  -1   8   6 843.622 65.4372 146
  -1   8   6 803.038 61.3985 159
  -1   8   6 840.250 65.4297 155
   1  -8  -6 977.574 68.6662  81
   1  -8  -6 783.703 68.1616  59
   1  -8  -6 765.847 68.3904  69
  -1  -8   6 779.089 64.3861  66
  -1  -8   6 859.009 59.0804  70
   1  -8  -6 866.942 63.5097  79
  -1   8   6 929.587 58.8440 130
   1  -8  -6 811.941 65.7989 120
   1   8  -6 860.285 60.3224 115
   1   8  -6 967.454 65.2308 110
  -1  -8   6 914.023 61.8071 103
   1   8  -6 817.429 54.2714  98
  -1   8   6 859.841 57.2304  98
   1  -8  -6 750.134 53.0164  82
  -1   8   5 4950.89 314.559  18
   1   8  -5 5232.16 320.381  16
  -1   8   5 4880.51 306.951  16
  -1  -8   5 5029.29 334.302  17
   1  -8  -5 6090.49 237.120 170
   1   8  -5 5669.78 225.447 176
  -1   8   5 5953.00 232.784 146
  -1   8   5 6119.98 235.000 155
   1   8  -5 6081.37 231.979 152
   1   8  -5 5782.43 227.341 157
  -1   8   5 5722.43 227.694 159
   1  -8  -5 5693.99 231.842  81
   1  -8  -5 5993.54 234.477  59
  -1  -8   5 5608.52 230.548  66
   1  -8  -5 5534.49 232.021  69
  -1   8   5 5571.52 223.591 130
   1   8  -5 5860.92 222.139 128
   1  -8  -5 5953.26 232.316 120
   1   8  -5 5851.29 222.387 115
   1   8  -5 5717.41 228.964 110
   1  -8  -5 5852.75 220.964 106
  -1  -8   5 6196.20 226.988 103
   1   8  -5 5926.38 224.752  98
  -1   8   5 6125.83 226.141  98
  -1  -8   4 1536.53 188.027  38
  -1   8   4 1183.63 161.079  34
  -1  -8   4 1538.39 184.573  44
  -1  -8   4 1645.02 191.573  30
   1  -8  -4 1436.30 157.328  38
  -1   8   4 1511.38 152.900  18
   1  -8  -4 1109.02 144.316  26
  -1  -8   4 1442.40 171.238  17
   1   8  -4 1238.19 154.377  16
  -1   8   4 1519.78 159.530  16
   1   8  -4 1538.76 83.0734 176
   1  -8  -4 1351.88 88.2100 170
   1   8  -4 1453.22 85.7559 146
   1   8  -4 1554.86 88.4557 152
  -1   8   4 1302.97 81.2344 159
  -1   8   4 1411.44 85.8888 155
  -1   8   4 1489.75 89.3629 146
  -1  -8   4 1457.49 86.3424  66
   1  -8  -4 1461.28 87.8160  69
   1  -8  -4 1521.78 81.0568  76
   1  -8  -4 1388.92 89.1841  59
   1  -8  -4 1439.53 88.5872  81
  -1  -8   4 1359.44 80.3710 127
  -1   8   4 1513.84 82.1747 130
   1  -8  -4 1472.14 86.6304 120
   1   8  -4 1552.27 79.9181 128
   1   8  -4 1515.40 87.5795 110
   1  -8  -4 1398.68 79.8764 109
   1  -8  -4 1420.38 76.8961 106
  -1  -8   4 1455.80 79.7867 103
  -1   8   4 1433.75 76.6520 110
   1   8  -4 1327.30 74.3575 115
   1   8  -4 1525.28 83.0206  98
  -1   8   4 1368.48 81.4391  98
   1  -8  -3 301.378 109.264  41
  -1  -8   3 122.492 100.365  30
  -1   8   3 176.155 95.8872  34
   1  -8  -3 237.495 111.129  38
  -1  -8   3 301.852 131.972  38
  -1  -8   3 390.563 120.351  44
   1  -8  -3 131.070 99.0951  26
  -1  -8   3 404.483 112.019  17
   1   8  -3 223.695 93.1660  16
  -1   8   3 361.246 98.9007  16
   1  -8  -3 226.705 44.9339 170
  -1   8   3 264.124 47.5755 174
   1   8  -3 265.911 44.2020 176
   1   8  -3 199.526 45.1847 152
   1   8  -3 132.332 43.1586 146
  -1   8   3 342.514 48.0689 155
   1  -8  -3 348.218 44.4667  76
  -1  -8   3 330.682 49.0340  66
   1  -8  -3 244.929 50.3058  61
   1  -8  -3 309.083 52.6253  59
   1  -8  -3 227.138 46.9527  69
  -1   8   3 269.315 38.9645 135
   1   8  -3 233.632 39.7781 128
   1  -8  -3 282.826 48.7677 120
  -1   8   3 191.367 41.5067 130
  -1  -8   3 219.018 47.0120 116
  -1   8   3 212.194 39.3602 110
   1  -8  -3 318.401 46.2947 109
  -1  -8   3 326.258 42.0026 103
   1  -8  -3 281.915 40.6874 106
  -1   8   3 290.679 46.5112  98
   1   8  -3 282.503 47.5438  98
   1  -8  -2 4705.97 316.158  38
   1  -8  -2 4804.33 337.679  41
  -1   8   2 5150.55 314.053  34
  -1  -8   2 5263.71 213.471  56
  -1  -8   2 5080.64 331.704  30
  -1  -8   2 4962.95 330.536  44
  -1  -8   2 5225.96 332.064  17
  -1   8   2 4674.50 307.788  16
   1   8  -2 5398.26 325.838  16
   1  -8  -2 4988.83 325.565  26
   1  -8  -2 5080.66 207.683 170
   1   8  -2 5677.15 212.340 146
   1   8  -2 5214.88 210.934 152
   1  -8  -2 4998.45 203.231  76
  -1  -8   2 5159.10 213.620  76
   1  -8  -2 5153.01 212.200  61
   1  -8  -2 5116.46 212.368  59
  -1  -8   2 5364.10 215.489  61
  -1   8   2 5127.03 207.469 130
  -1   8   2 5141.37 199.172 135
   1   8  -2 4859.40 202.752 128
  -1   8   2 5093.78 205.680 110
   1   8  -2 5268.77 210.417 110
   1  -8  -2 5390.23 207.297 109
  -1  -8   2 5357.04 208.591 116
   1  -8  -2 5235.06 203.168 106
  -1  -8   2 5300.57 210.931  85
   1   8  -2 5135.95 209.227  98
  -1   8   2 5339.76 209.659  98
  -1  -8   1 6600.45 262.339  56
   1  -8  -1 6646.60 259.294  56
   1  -8  -1 7448.02 399.758  38
  -1  -8   1 6217.31 388.080  38
   1   8  -1 6494.85 329.420  34
  -1  -8   1 6924.92 378.620  30
  -1   8   1 7437.83 370.386  34
  -1  -8   1 7021.82 379.655  44
  -1  -8   1 6497.42 379.667  17
  -1   8   1 5915.39 360.050  16
   1  -8  -1 6653.66 385.484  26
   1  -8  -1 6394.29 253.054 170
   1   8  -1 6615.62 257.755 146
   1   8  -1 6303.86 257.721 152
   1  -8  -1 6563.27 261.343  59
   1  -8  -1 6688.04 261.693  61
   1  -8  -1 6818.16 254.643  76
  -1  -8   1 6692.50 260.450  76
  -1  -8   1 6985.35 264.005  61
  -1   8   1 6547.36 256.779 130
   1  -8  -1 6511.89 256.057 109
   1  -8  -1 6759.97 253.900 106
   1   8  -1 6655.77 258.657 110
  -1   8   1 6629.49 255.534 110
  -1  -8   1 6769.35 255.130 116
  -1   8   1 6663.68 257.474  98
  -1  -8   1 6800.16 257.950  85
   1  -8   0 842.800 152.566  41
  -1  -8   0 587.693 140.805  38
   1  -8   0 692.080 63.1753  56
  -1  -8   0 666.697 62.6719  56
   1   8   0 680.897 107.083  34
   1  -8   0 671.310 138.187  38
  -1  -8   0 680.799 126.668  30
  -1  -8   0 771.927 127.423  44
  -1  -8   0 758.448 143.939  17
   1  -8   0 505.258 105.014  17
  -1   8   0 845.375 134.334  16
   1   8   0 693.714 121.469  16
   1  -8   0 891.020 160.751  26
  -1  -8   0 670.520 55.4721 170
   1  -8   0 617.081 52.8215 170
   1   8   0 781.920 62.8309 152
  -1   8   0 759.705 59.0862 152
   1   8   0 738.166 61.6534 146
  -1  -8   0 698.693 64.8930  61
   1  -8   0 615.048 56.8836  76
  -1  -8   0 580.502 59.9788  76
  -1  -8   0 538.698 56.5224  59
   1  -8   0 665.234 64.2078  61
  -1   8   0 786.054 63.2825 130
   1   8   0 653.182 53.8546 130
   1   8   0 726.452 60.7731 110
  -1  -8   0 633.923 53.1786 116
  -1  -8   0 605.565 60.0225 106
  -1   8   0 676.007 60.1622 110
   1   8   0 730.367 59.9010 100
   1   8   0 726.349 61.5010  98
  -1   8   0 666.232 51.1228  90
   1  -8   0 680.514 51.6332  85
  -1  -8   0 519.131 55.7217  85
   1   8   1 19.3254 76.2920  34
   1  -8   1 4.67556 40.1187  56
  -1  -8  -1 14.1152 42.5246  56
  -1  -8  -1 46.8798 108.677  38
  -1  -8  -1-18.8336 75.6216  30
   1  -8   1-24.5249 117.895  41
  -1  -8  -1 18.2684 74.5649  44
  -1   8  -1-92.2626 92.6144  16
   1  -8   1 39.5818 79.4655  17
   1   8   1 44.4173 72.8097  16
  -1  -8  -1 23.7968 88.9522  17
   1   8   1-17.5995 56.2378  15
  -1  -8  -1-58.5342 40.6621 170
   1   8   1-8.84661 41.6525 146
  -1   8  -1-32.4917 35.1029 152
   1   8   1 3.84502 32.1383 158
  -1  -8  -1 43.6079 42.9192  61
   1  -8   1-4.84998 43.9783  61
  -1  -8  -1-35.7567 42.5955  76
   1  -8   1-8.30425 38.0176  76
  -1  -8  -1-4.37298 37.2475  59
   1   8   1 18.6197 34.8537 130
  -1   8  -1-13.4552 39.7280 130
  -1   8  -1 21.6340 39.3622 110
  -1  -8  -1 10.7833 32.5934 116
  -1  -8  -1-13.1299 40.5838 106
   1   8   1 32.6050 36.7143 110
  -1  -8  -1 27.4683 40.4127 109
   1   8   1 39.6148 37.9059  98
   1  -8   1 31.7158 32.0587  85
  -1   8  -1-18.0580 41.0698  98
  -1  -8  -1-12.4412 37.3579  85
   1   8   1 3.61040 30.7521 102
   1   8   1-4.61101 40.5629 100
   1  -8   2 19.1101 41.4527  56
   1  -8   2 72.1377 105.771  41
  -1  -8  -2 87.9489 100.665  38
   1  -8   2 24.7838 110.520  38
   1   8   2-83.3815 85.0893  34
   1   8   2 65.3549 81.4387  16
  -1   8  -2 45.3825 76.2361  16
   1   8   2 77.3237 77.6254  15
   1  -8   2-24.4542 98.1951  26
  -1  -8  -2 40.1904 38.4705 170
   1   8   2 26.7665 40.5969 146
  -1   8  -2 20.1085 33.7598 152
  -1   8  -2 25.4649 33.8541 144
   1   8   2-7.59613 32.3670 158
   1   8   2 5.11011 41.8957 155
  -1  -8  -2 25.3133 36.0825  69
  -1  -8  -2 63.0724 44.4352  61
   1  -8   2 36.1161 31.6776  66
  -1  -8  -2 48.5596 42.8233  76
   1  -8   2 21.4596 40.3059  76
  -1  -8  -2 17.3931 39.0541  59
   1   8   2 14.0520 32.5917 130
  -1   8  -2 73.0952 40.2018 130
  -1  -8  -2 48.1638 32.8990 116
   1   8   2 30.9338 36.7554 110
  -1  -8  -2 104.101 40.9204 109
  -1  -8  -2 21.5215 37.3494 106
   1   8   2 56.5442 40.5971  98
  -1  -8  -2 53.0997 37.4135  85
   1  -8   2 11.0180 32.2126  85
   1   8   2 35.6602 35.2321 102
  -1   8  -2 39.7554 39.0069  98
   1  -8   3 467.443 58.5917  56
   1  -8   3 523.731 126.425  38
   1  -8   3 535.304 134.278  41
   1   8   3 661.230 124.159  34
   1  -8   3 416.259 122.860  26
   1   8   3 353.773 93.0131  15
   1   8   3 273.352 92.6792  16
  -1   8  -3 329.651 94.0130  16
  -1  -8  -3 511.228 58.3598 170
  -1   8  -3 537.835 57.3369 176
   1   8   3 475.078 53.9175 146
   1   8   3 497.544 46.6463 158
   1   8   3 479.154 56.9241 155
   1   8   3 468.412 53.3364 159
  -1  -8  -3 508.586 47.1691 153
  -1   8  -3 517.853 53.1340 144
  -1  -8  -3 500.576 49.7569 151
   1   8   3 503.349 56.3350 160
  -1   8  -3 553.269 51.4645 152
  -1  -8  -3 499.121 56.5009  81
  -1  -8  -3 549.220 56.3290  76
  -1  -8  -3 524.240 54.6509  59
   1  -8   3 490.589 49.5971  66
  -1  -8  -3 463.038 52.6120  69
  -1  -8  -3 481.808 57.2457  61
   1   8   3 486.584 45.2746 130
   1   8   3 445.071 41.1620 125
  -1   8  -3 477.848 55.4966 110
  -1  -8  -3 581.258 55.8588 109
   1   8   3 539.277 46.8959 110
  -1  -8  -3 528.319 54.7682 106
   1   8   3 507.658 51.7456  98
  -1  -8  -3 527.377 52.9872  85
   1   8   3 555.253 54.7728 100
  -1   8  -3 472.171 51.7205  98
   1   8   3 491.416 52.2734 102
   1  -8   4 2492.38 226.912  41
   1   8   4 2581.03 224.472  34
   1  -8   4 2896.68 242.245  38
   1   8   4 2772.26 208.284  16
  -1   8  -4 2307.79 203.959  16
   1  -8   4 2489.54 229.273  26
   1   8   4 2988.99 135.773 174
  -1   8  -4 2934.21 133.342 176
  -1  -8  -4 2855.54 134.578 170
  -1   8  -4 2882.15 128.992 166
   1   8   4 2742.94 133.798 160
  -1   8  -4 3067.23 127.653 152
  -1   8  -4 2938.77 129.947 144
  -1  -8  -4 2744.76 126.265 151
   1   8   4 2806.93 131.345 146
   1   8   4 2590.13 132.091 159
   1   8   4 2754.98 122.700 158
  -1  -8  -4 2997.26 131.245  69
   1  -8   4 2718.76 125.999  66
  -1  -8  -4 2647.44 128.025  59
  -1  -8  -4 2778.48 128.325  76
  -1  -8  -4 2747.22 134.433  81
   1   8   4 2836.23 123.083 125
   1   8   4 2725.95 119.380 110
  -1   8  -4 2885.33 129.698 110
  -1  -8  -4 2816.19 130.003 109
  -1  -8  -4 2843.71 128.324 106
  -1  -8  -4 2639.91 129.502  94
   1   8   4 2938.90 130.839 102
   1   8   4 2855.11 130.378 100
   1   8   4 2801.49 127.452  98
  -1   8  -4 2596.23 124.421  98
   1  -8   5 198.003 117.642  44
   1  -8   5 49.5513 112.019  30
   1  -8   5 96.0797 110.024  38
   1  -8   5 77.6144 86.5985  53
   1   8   5 46.2404 83.1106  34
  -1  -8  -5 153.727 42.9009   8
  -1   8  -5 132.621 70.9106  16
  -1   8  -5 66.7799 43.0773 176
  -1  -8  -5 161.979 49.9889 170
  -1   8  -5 127.941 40.2988 166
   1   8   5 150.341 42.6142 174
   1   8   5 141.891 43.2733 146
   1   8   5 108.682 30.5136 158
  -1   8  -5 117.890 43.5800 144
  -1   8  -5 118.439 26.6793 157
  -1   8  -5 118.646 40.5809 142
  -1  -8  -5 124.716 41.4461 151
   1   8   5 94.8422 38.4087 160
   1   8   5 120.483 44.2730 159
  -1  -8  -5 127.196 42.2002  59
  -1  -8  -5 90.9482 37.6582  69
  -1  -8  -5 187.525 50.0515  81
  -1  -8  -5 116.361 28.6215  79
   1  -8   5 40.9810 35.9799  66
   1   8   5 74.9822 33.7408 125
  -1  -8  -5 119.469 39.3319 106
  -1   8  -5 95.6861 38.2616 110
  -1   8  -5 75.0082 35.1189  98
  -1  -8  -5 88.7122 42.5488  94
   1   8   5 112.719 43.3718 102
   1   8   5 93.9372 38.3775 100
   1   8   5 99.4081 37.2797  98
   1  -8   6 13771.8 618.974  38
   1  -8   6 13044.0 619.812  30
   1  -8   6 14508.3 602.178  53
   1  -8   6 12631.0 615.946  44
  -1  -8  -6 12982.5 472.002   8
  -1   8  -6 13600.3 478.479 166
  -1  -8  -6 13866.7 486.326 170
   1   8   6 13456.5 481.866 174
  -1   8  -6 12787.7 467.943 179
  -1   8  -6 13581.4 480.624 176
   1   8   6 12624.4 469.374 158
  -1  -8  -6 13019.0 476.991 151
   1   8   6 13731.7 480.877 146
  -1   8  -6 13751.7 479.473 154
   1   8   6 13427.1 482.153 160
  -1   8  -6 12677.8 467.056 157
   1   8   6 13007.3 482.028 159
  -1   8  -6 14296.8 482.885 142
   1  -8   6 13401.5 478.245  66
   1   8   6 13916.5 477.176 125
  -1   8  -6 13880.4 481.854 133
  -1   8  -6 12857.3 468.771 124
  -1   8  -6 13787.9 476.634 110
  -1  -8  -6 13541.2 475.870 106
   1   8   6 13816.5 471.270  98
  -1   8  -6 13026.2 467.884  98
  -1  -8  -6 13988.6 481.801  94
  -1   8  -7 129.439 25.9651 179
  -1   8  -7 203.837 43.5102 176
  -1   8  -7 88.3250 39.1840 166
   1   8   7 196.381 43.7821 174
  -1   8  -7 89.9478 24.2971 165
   1   8   7 113.314 38.7337 146
  -1  -8  -7 117.461 40.8576 151
   1   8   7 138.553 41.5557 160
  -1   8  -7 216.842 41.3697 154
   1   8   7 131.591 39.6565 159
  -1   8  -7 190.163 41.4676 142
   1  -8   7 116.897 37.8585  66
  -1   8  -7 128.223 32.8407 124
   1   8   7 148.737 25.7247 123
  -1   8  -7 176.805 43.1976 133
   1   8   7 205.471 39.8192 125
   1  -8   7 93.9295 80.4362  53
   1   8   7 123.853 87.0535  34
   1  -8   7 112.843 95.1558  30
   1  -8   7 248.408 108.657  44
  -1  -8  -7 139.685 41.9911  94
  -1   8  -8 659.780 53.8903 166
  -1  -8  -8 617.867 58.9004 170
  -1   8  -8 393.600 37.6490 179
   1   8   8 700.343 53.4291 174
  -1   8  -8 673.196 54.0694 176
   1   8   8 666.208 52.7516 160
   1   8   8 661.442 53.8161 146
  -1   8  -8 686.271 54.0711 154
   1   8   8 767.508 58.3310 159
  -1  -8  -8 617.844 54.0857 151
  -1   8  -8 611.437 51.6648 142
   1  -8   8 669.495 53.0417  66
   1   8   8 773.407 55.2836 125
  -1   8  -8 646.337 54.9714 140
  -1   8  -8 678.604 48.9899 124
  -1   8  -8 724.309 55.8437 133
   1   8   8 556.681 41.6652 123
   1  -8   8 811.551 113.752  53
   1   8   8 633.522 108.735  34
   1  -8   8 741.363 129.766  44
  -1  -8  -8 662.076 48.6795  86
   1   8   8 684.656 54.4162 102
   1   8   9 2108.27 86.6236 159
  -1   8  -9 2244.12 83.6195 142
  -1   8  -9 2292.95 88.5976 154
  -1  -8  -9 2256.93 87.5303 153
   1   8   9 2252.29 85.1520 160
   1   8   9 2250.29 86.5960 146
   1  -8   9 2177.49 85.1528  66
  -1   8  -9 2299.21 80.6578 124
  -1   8  -9 2317.67 88.4820 133
   1   8   9 2391.10 88.3478 125
  -1   8  -9 2454.11 89.8544 140
  -1  -8  -9 2219.47 91.2290 170
   1   8   9 2193.33 85.3598 174
  -1   8  -9 2172.29 84.5917 176
  -1  -8  -9 2222.24 79.4877  86
  -1   8 -10 7039.03 257.760 124
  -1   8 -10 7336.59 263.560 140
  -1   8 -10 7569.49 265.433 133
  -1  -8 -10 7552.69 265.045 153
   1   8  10 7090.45 260.337 160
  -1   8 -10 7339.83 264.794 154
   1   8  10 7323.81 262.940 146
   1   8  10 7355.45 264.492 159
  -1   8 -10 7135.71 258.596 142
  -1   8 -10 7165.54 263.072 114
  -1  -8 -10 7517.69 265.549 170
  -1   8 -10 7236.71 260.804 176
  -1   8 -11 2439.61 94.1627 133
   1   8  11 2270.13 93.6728 155
   1   8  11 2281.28 91.4667 159
  -1  -8 -11 2234.89 92.7983 153
   1   8  11 2068.65 89.9222 146
  -1   8 -11 2194.41 91.8583 114
   1   8  11 2430.80 91.1452  90
  -1  -8 -11 2415.16 91.9691  95
   1  -9 -10 145.652 24.4770 170
   1  -9 -10 176.553 20.4777 153
   1   9 -10 193.914 24.1327 154
  -1   9  10 203.875 23.9061 146
   1   9 -10 91.4266 18.4271 114
  -1  -9  10 125.489 21.5554 116
  -1   9  10 143.411 23.2149  90
  -1  -9  10 141.819 20.2485  85
   1   9 -10 133.316 17.1265 140
   1   9 -10 166.642 23.3679 133
  -1   9   9 274.689 31.7128 146
   1   9  -9 331.447 33.2952 154
   1  -9  -9 259.263 32.6358 151
  -1   9   9 346.391 32.3177 155
   1   9  -9 309.862 26.7989 142
   1  -9  -9 304.195 30.9095 153
   1   9  -9 340.713 31.9243 140
   1   9  -9 368.575 34.3533 133
  -1  -9   9 310.915 31.4217 116
  -1   9   9 321.549 34.0975  90
  -1  -9   9 407.756 34.1999  85
   1  -9  -8 125.036 36.7826 170
  -1   9   8 162.293 32.5705 146
  -1   9   8 172.303 31.7977 155
   1  -9  -8 158.831 29.1840 153
   1   9  -8 124.423 31.1066 154
   1  -9  -8 188.065 34.9063 151
   1   9  -8 108.964 26.6051 142
  -1  -9   8 183.993 34.4381  61
   1  -9  -8 162.140 34.6202  81
  -1  -9   8 157.918 30.4084  66
   1   9  -8 209.592 32.3227 140
   1  -9  -8 115.946 32.8662 120
  -1  -9   8 163.725 25.5150 103
  -1  -9   8 188.841 32.8196 116
  -1  -9   8 157.803 33.2945  56
  -1   9   7 2540.45 114.765 174
   1   9  -7 2450.94 103.028 176
   1  -9  -7 2416.27 115.707 170
   1   9  -7 2718.97 107.211 157
  -1   9   7 2573.10 113.402 146
   1   9  -7 2729.53 111.789 142
   1   9  -7 2425.67 111.966 154
  -1   9   7 2555.33 113.653 155
   1  -9  -7 2465.22 112.631 151
  -1  -9   7 2647.47 113.588  66
   1  -9  -7 2703.19 115.682  81
  -1  -9   7 2513.80 114.656  61
  -1   9   7 2425.96 101.509 135
   1  -9  -7 2767.83 114.987 120
   1   9  -7 2435.91 106.979 110
  -1  -9   7 2785.02 113.217 116
  -1  -9   7 2287.75 103.158 103
  -1  -9   7 2286.04 194.784  44
  -1   9   6 1988.41 178.423  34
  -1  -9   6 1744.40 89.2806   8
   1   9  -6 1959.87 89.5166 176
   1  -9  -6 1899.65 98.6275 170
  -1   9   6 1996.75 99.1649 146
   1  -9  -6 1971.19 97.7615 151
  -1   9   6 2029.14 97.7348 155
   1   9  -6 2071.09 97.8832 142
   1   9  -6 1969.85 89.7587 157
  -1  -9   6 1907.06 99.7319  61
   1  -9  -6 2145.09 101.222  81
   1  -9  -6 1959.86 92.7022  79
  -1  -9   6 2073.92 98.0149  66
  -1   9   6 1966.91 86.9578 130
   1  -9  -6 2063.92 98.0885 120
   1   9  -6 1967.94 94.7103 110
  -1  -9   6 1898.45 94.2474 116
  -1  -9   6 1990.06 88.2086 103
  -1   9   6 2028.88 88.9502  98
   1  -9  -6 1921.12 91.7516  99
  -1   9   5 2871.66 224.086  34
  -1  -9   5 2721.84 232.402  30
  -1  -9   5 3163.91 246.862  44
  -1  -9   5 3268.59 138.855   8
   1   9  -5 3128.76 132.659 176
   1  -9  -5 3503.10 144.913 170
   1   9  -5 3126.15 132.336 157
  -1   9   5 3418.17 142.386 155
   1  -9  -5 3261.10 140.110 151
  -1   9   5 3069.21 140.543 146
  -1  -9   5 3430.23 145.747  61
   1  -9  -5 3142.09 141.592  69
  -1  -9   5 3181.64 139.424  66
   1  -9  -5 3131.32 140.685  81
   1  -9  -5 3296.78 137.459  79
   1  -9  -5 3169.34 141.354  59
  -1  -9   5 3204.32 142.654  76
  -1   9   5 3129.15 131.095 130
   1  -9  -5 3370.03 141.963 120
  -1  -9   5 2969.36 135.612 116
   1   9  -5 3332.46 139.619 110
   1   9  -5 3330.55 133.728  98
  -1   9   5 3182.61 133.911  98
   1  -9  -5 3125.51 142.294  94
  -1  -9   5 3137.42 139.956  85
  -1   9   4 101.397 81.4538  34
  -1  -9   4 91.8540 98.1810  30
  -1  -9   4 90.9011 99.9785  44
  -1  -9   4 32.8702 43.5946   8
   1   9  -4 36.9316 31.7793 176
   1  -9  -4 50.3853 38.1301 170
   1   9  -4 92.9800 39.3711 152
   1   9  -4 81.6030 30.9925 157
  -1   9   4 71.4079 37.7707 146
   1  -9  -4 56.1663 39.3598  69
   1  -9  -4 110.002 42.5774  81
  -1  -9   4 104.840 44.6521  76
  -1  -9   4 31.7694 39.4214  61
   1  -9  -4 26.5103 36.1283  59
  -1   9   4 40.4873 32.8789 130
   1  -9  -4 100.218 40.8939 120
   1   9  -4 73.6484 35.8032 110
  -1  -9   4 48.0757 35.5123 116
   1  -9  -4 79.4576 28.9754 106
  -1   9   4 62.1620 35.5216  98
  -1  -9   4 28.0401 39.5616  85
   1  -9  -4 61.6569 43.6050  94
   1   9  -4 72.1833 34.9626  98
   1  -9  -3 2349.14 195.554  38
  -1  -9   3 2367.22 213.669  44
  -1  -9   3 2264.43 112.253  56
  -1  -9   3 2100.05 206.762  30
  -1   9   3 1880.47 183.351  34
   1   9  -3 2185.12 103.028 176
   1  -9  -3 2268.94 108.765 170
   1   9  -3 2435.98 111.332 146
   1   9  -3 2125.33 100.339 157
   1   9  -3 2144.99 108.701 152
  -1   9   3 2069.65 109.179 146
   1  -9  -3 2266.88 101.678  76
   1  -9  -3 2253.79 111.258  69
   1  -9  -3 2011.21 109.180  59
  -1  -9   3 2193.84 112.063  76
  -1  -9   3 2159.82 112.581  61
   1  -9  -3 2120.87 111.314  81
  -1  -9   3 2128.10 104.813 127
   1  -9  -3 2242.39 109.479 120
   1   9  -3 1996.17 97.1933 128
  -1   9   3 2041.48 102.333 130
  -1   9   3 2251.33 102.419 110
   1  -9  -3 2276.90 100.138 106
   1  -9  -3 2114.38 102.792 109
  -1  -9   3 2273.84 105.926 116
  -1   9   3 2280.21 106.759  98
  -1  -9   3 2075.98 105.617  85
   1   9  -3 2274.31 108.294  98
  -1  -9   2 1087.69 74.0152  56
  -1  -9   2 806.599 134.727  44
  -1  -9   2 930.679 143.411  30
   1  -9  -2 974.002 149.567  38
   1   9  -2 965.088 64.9150 176
   1  -9  -2 953.696 65.8222 170
   1   9  -2 974.509 67.8763 146
  -1   9   2 958.127 71.4341 146
   1   9  -2 941.683 68.7013 152
  -1   9   2 862.651 64.2257 152
   1  -9  -2 1000.25 72.3362  69
   1  -9  -2 903.291 71.2762  81
  -1  -9   2 1054.18 75.1300  61
  -1  -9   2 958.707 72.4302  76
   1  -9  -2 961.361 72.9825  61
   1  -9  -2 1036.59 65.0074  76
   1  -9  -2 1039.18 73.1406  59
  -1   9   2 981.916 66.7483 130
   1   9  -2 951.876 60.0443 128
   1  -9  -2 959.126 70.7296 120
  -1  -9   2 974.725 71.0588 127
  -1  -9   2 1107.43 66.9023 116
  -1   9   2 908.962 64.6415 110
   1  -9  -2 906.528 61.1983 106
   1  -9  -2 986.587 67.4659 109
   1   9  -2 1101.64 70.1160 110
  -1  -9   2 893.526 69.2607  85
   1   9  -2 970.128 67.8286  98
  -1   9   2 969.323 62.7721  90
  -1   9   2 969.549 69.8105  98
   1  -9  -1 1962.20 197.393  38
  -1  -9   1 2082.27 104.745  56
   1  -9  -1 1748.78 180.463  30
  -1  -9   1 1512.36 168.954  30
  -1  -9   1 2051.20 186.140  44
   1  -9  -1 1834.32 192.512  26
   1  -9  -1 1708.46 93.1965 170
   1   9  -1 2071.02 101.845 146
  -1   9   1 1951.65 101.838 146
   1   9  -1 1890.42 100.735 152
  -1   9   1 1960.78 97.7395 152
  -1  -9   1 1878.20 102.469  76
  -1  -9   1 1814.96 99.2419  59
   1  -9  -1 1949.28 96.1905  76
   1  -9  -1 1993.28 105.414  61
   1  -9  -1 1977.37 104.843  59
  -1  -9   1 2028.85 104.500  61
   1   9  -1 1953.11 93.2163 128
  -1   9   1 2026.96 100.157 130
  -1  -9   1 2220.14 105.517 106
   1   9  -1 1817.34 99.9154 110
   1  -9  -1 1962.90 99.0732 109
   1  -9  -1 1907.91 95.6359 106
  -1  -9   1 1962.17 103.779 109
  -1  -9   1 1893.62 93.7970 116
  -1   9   1 1809.44 97.1554 110
  -1  -9   1 1968.97 99.1328  85
  -1   9   1 2061.01 92.5620  90
  -1   9   1 1853.11 100.069  98
  -1  -9   0 93.0892 43.4299  56
   1  -9   0-43.6212 83.0816  30
   1  -9   0-49.1911 98.7578  38
  -1  -9   0-37.2139 74.7121  44
  -1  -9   0 77.3137 83.8273  30
   1  -9   0-36.0515 41.6576  56
   1  -9   0-24.6381 102.173  26
  -1  -9   0-3.40661 33.1320 170
   1   9   0 35.5444 38.1246 152
  -1   9   0 19.3423 32.3354 152
   1   9   0 17.0739 36.0881 146
  -1  -9   0-33.3417 43.4728  61
  -1  -9   0-21.2603 37.4064  59
   1  -9   0 38.6083 41.5616  59
   1  -9   0 4.73897 42.8320  61
  -1  -9   0 48.1802 40.6162  76
   1  -9   0 30.2726 34.9804  76
  -1   9   0 21.1600 36.8402 130
  -1  -9   0 25.7557 41.0308 106
   1  -9   0 8.35590 36.7545 109
  -1  -9   0 13.5316 40.6332 109
  -1  -9   0 26.6050 32.1601 116
   1  -9   0-3.77036 35.5051 106
  -1   9   0-8.27701 35.3818 110
   1   9   0-4.09961 37.4174 110
  -1  -9   0-39.5305 36.7715  85
   1   9   0 73.0531 41.0749  98
   1  -9   1 146.167 43.3979  56
   1   9   1 121.600 71.0593  34
   1  -9   1 50.1911 100.875  38
   1  -9   1 45.7515 90.4305  30
  -1  -9  -1 140.875 40.2391 170
  -1   9  -1 155.314 37.8601 152
   1   9   1 138.083 42.8340 152
   1   9   1 136.378 43.0949 146
   1  -9   1 100.029 98.8346  26
  -1  -9  -1 158.358 42.4727  76
  -1  -9  -1 150.494 40.1158  59
   1  -9   1 136.452 39.2609  76
  -1  -9  -1 104.652 40.3006  69
   1  -9   1 205.200 48.8274  61
  -1  -9  -1 75.6814 42.4458  61
   1   9   1 125.150 40.1068 110
  -1  -9  -1 208.957 46.5994 106
   1  -9   1 97.8017 40.7286 106
  -1  -9  -1 130.707 33.4713 116
  -1   9  -1 134.302 37.9739 110
  -1  -9  -1 198.923 45.4961 109
   1   9   1 175.181 43.7679  98
  -1  -9  -1 172.938 40.9027  85
  -1   9  -1 157.509 43.6432  98
   1  -9   2 46.4432 93.2411  44
   1  -9   2-23.5571 97.6902  30
   1  -9   2-41.3250 38.5276  56
   1   9   2-37.7023 78.1751  34
  -1  -9  -2-20.3645 38.0038 170
  -1   9  -2-64.5769 37.4767 176
  -1   9  -2-7.36687 31.0251 152
   1   9   2-26.5526 37.6955 152
   1   9   2 54.7346 39.6484 146
   1  -9   2 4.76857 44.6318  61
  -1  -9  -2-33.1922 38.5944  76
  -1  -9  -2-15.7484 34.1515  69
  -1  -9  -2-14.0028 41.9085  61
   1  -9   2-7.94332 38.7368  76
  -1  -9  -2-20.4247 36.1851  59
  -1  -9  -2-13.4418 41.6785  81
  -1  -9  -2 32.2432 39.7513 106
   1   9   2 3.61837 32.2712 110
  -1   9  -2 16.6717 37.1721 110
  -1  -9  -2 30.0746 40.0889 109
   1   9   2-33.2441 37.3109  98
  -1   9  -2-8.40671 40.2957  98
  -1  -9  -2 22.2410 34.3742  85
   1  -9   3 7719.49 433.465  30
   1   9   3 8310.61 415.293  34
   1  -9   3 8126.50 308.692  56
   1  -9   3 7983.45 436.583  44
   1  -9   3 8102.74 439.363  38
  -1   9  -3 8454.51 306.452 176
  -1   9  -3 8271.67 298.769 166
  -1  -9  -3 8397.18 306.113 170
   1   9   3 8221.41 304.693 146
  -1   9  -3 8342.73 295.633 154
  -1   9  -3 8392.71 299.719 152
  -1  -9  -3 7815.35 307.105   8
  -1  -9  -3 7982.83 301.221  69
   1  -9   3 7722.08 307.846  61
  -1  -9  -3 8173.81 303.022  59
  -1  -9  -3 8391.11 303.923  76
  -1  -9  -3 7974.85 306.794  81
   1  -9   3 8133.38 303.352  76
  -1  -9  -3 7869.04 301.251 106
  -1  -9  -3 7984.95 303.811 109
   1   9   3 8051.26 296.512 110
  -1  -9  -3 8163.91 304.017  94
   1  -9   3 7812.72 295.099  85
   1   9   3 8315.50 303.798  98
  -1   9  -3 7991.38 302.572  98
   1   9   4 260.038 89.3959  34
   1  -9   4 111.301 41.3274  56
   1  -9   4 136.989 97.7774  38
   1  -9   4 212.098 106.664  30
   1  -9   4 163.387 104.253  44
  -1  -9  -4 193.601 43.1200   8
  -1   9  -4 201.834 38.1255 166
  -1   9  -4 195.923 43.1937 176
  -1  -9  -4 158.354 45.5333 170
  -1   9  -4 147.231 32.4674 154
   1   9   4 163.034 43.8417 146
  -1   9  -4 162.421 41.0540 142
   1  -9   4 204.137 42.7150  76
  -1  -9  -4 162.004 43.7152  81
   1  -9   4 210.754 46.5587  61
  -1  -9  -4 222.500 41.5094  69
  -1  -9  -4 147.291 38.3280  59
   1   9   4 171.759 30.6903 110
  -1  -9  -4 205.000 39.1172 106
  -1   9  -4 194.360 41.5533 110
   1   9   4 190.440 39.8731  98
  -1  -9  -4 235.875 44.3939  94
   1  -9   4 180.015 35.1662  85
  -1   9  -4 168.738 38.3423  98
   1  -9   5 5327.70 214.290  56
   1  -9   5 5267.41 322.505  38
   1   9   5 5096.31 306.511  34
  -1  -9  -5 5224.65 208.223   8
  -1  -9  -5 5434.30 214.887 170
  -1   9  -5 5534.84 206.616 166
  -1   9  -5 5697.78 212.325 176
  -1  -9  -5 5481.19 204.132 151
  -1   9  -5 5499.94 206.495 154
   1   9   5 5865.51 218.547 155
  -1   9  -5 5478.90 213.305 142
   1   9   5 5417.60 211.206 146
  -1  -9  -5 5330.90 202.720 153
   1  -9   5 5628.09 216.914  61
  -1  -9  -5 5330.85 212.936  81
   1  -9   5 5146.92 204.587  66
   1  -9   5 5153.10 210.326  76
  -1   9  -5 5586.98 211.376 133
  -1  -9  -5 5218.61 205.917 106
  -1   9  -5 5158.53 208.616 110
   1  -9   5 4997.56 202.584  85
   1   9   5 5541.11 205.855  98
  -1  -9  -5 5584.41 212.499  94
  -1   9  -5 5472.69 204.304  98
   1  -9   6 46.9375 36.8568  56
   1  -9   6-20.0416 79.1307  44
   1  -9   6 53.6186 28.4794   8
  -1   9  -6 43.8954 32.1112 176
  -1   9  -6 34.8766 31.1239 166
  -1  -9  -6 11.8255 38.8997 170
   1   9   6 44.1110 32.2521 159
  -1  -9  -6 50.2775 27.5043 153
  -1   9  -6 33.7574 29.1902 154
   1   9   6 44.7450 31.3406 146
  -1   9  -6 68.1781 31.9214 142
  -1  -9  -6 27.9137 30.5869 151
   1  -9   6 44.3408 29.1043  66
  -1   9  -6 37.4662 32.9632 133
  -1   9  -6 25.9690 26.0518 114
   1  -9   6 59.3795 29.0438 116
   1   9   6 48.4307 27.1878  98
   1  -9   6 13.4012 28.9079  85
  -1  -9  -6 37.8113 35.5724  94
   1  -9   7 173.066 37.8756  56
  -1   9  -7 68.5894 29.2213 166
  -1   9  -7 127.861 32.7248 176
  -1  -9  -7 124.068 38.4278 170
  -1   9  -7 180.830 35.0714 142
  -1  -9  -7 94.5160 28.2787 153
  -1   9  -7 132.061 29.9390 154
   1   9   7 131.891 34.2752 159
   1   9   7 169.514 36.8438 146
   1  -9   7 165.277 30.3406  66
  -1  -9  -7 186.457 39.1703 127
  -1   9  -7 106.840 30.4872 133
  -1   9  -7 153.634 34.5868 140
  -1   9  -7 100.888 27.7311 114
   1  -9   7 140.407 27.2568 116
   1  -9   7 108.800 28.5661  85
  -1  -9  -7 108.032 26.3065  86
  -1   9  -8 502.747 38.9178 176
   1   9   8 402.270 38.8731 146
  -1  -9  -8 519.298 38.9399 153
  -1   9  -8 472.495 38.1114 142
   1   9   8 441.386 39.5797 159
  -1   9  -8 432.722 37.4872 154
  -1   9  -8 430.031 39.3270 133
  -1   9  -8 463.521 40.7112 140
   1  -9   8 445.687 34.1450 116
  -1   9  -8 458.924 34.8668 114
   1  -9   8 522.570 43.8558  56
   1   9   9 1505.88 66.7559 146
  -1   9  -9 1518.34 66.0608 154
  -1  -9  -9 1464.41 65.2273 153
  -1   9  -9 1528.35 65.2878 142
   1  -9   9 1404.77 65.9903  76
  -1   9  -9 1560.62 68.5246 133
  -1   9  -9 1546.50 67.9933 140
  -1   9  -9 1370.42 62.6401 114
  -1  -9  -9 1534.58 70.9677 170
  -1   9  -9 1325.43 62.4018 176
  -1   9 -10 416.171 27.3636 133
   1   9  10 399.700 25.3294 146
  -1   9 -10 363.895 26.1748 140
  -1  -9 -10 427.447 26.7320 153
  -1  -9 -10 437.441 28.6443 170
   1 -10  -8 1181.00 56.1490 170
   1  10  -8 1142.88 51.0463 154
  -1  10   8 1211.39 53.8583 146
   1  10  -8 1214.10 50.9791 140
  -1 -10   8 1215.80 54.3002 106
  -1  10   8 1153.83 53.6933  90
   1 -10  -7 22.4940 25.3323 170
  -1  10   7-4.08601 22.7136 146
   1  10  -7-33.3048 20.3583 154
   1  10  -7 34.1711 19.8642 142
  -1  10   7 10.9656 18.1212 152
   1 -10  -7 8.92190 18.8177 151
  -1 -10   7 22.6820 23.9962  76
   1  10  -7-5.73843 21.2198 140
   1  10  -7 18.7709 23.5379 133
  -1 -10   7-18.6581 22.9480 106
  -1 -10   7 4.00304 17.1949 116
  -1 -10   7-15.1222 18.5501  85
  -1  10   7-25.8377 24.4240  90
   1 -10  -6 789.489 49.3726 170
   1 -10  -6 627.809 40.5398 151
   1  10  -6 632.445 41.2562 154
  -1  10   6 668.736 42.2891 152
   1  10  -6 615.938 43.2054 142
  -1  10   6 778.514 46.8433 146
   1 -10  -6 775.928 49.7704  81
  -1 -10   6 744.369 48.0551  76
   1 -10  -6 663.849 45.8987 120
   1  10  -6 629.589 46.0321 133
  -1 -10   6 667.589 40.4675 116
  -1 -10   6 639.599 46.4261 106
   1  10  -6 732.327 43.3874 110
  -1  10   6 671.396 45.1768  90
  -1 -10   6 666.634 42.7672  85
   1 -10  -6 685.880 48.8560  94
  -1 -10   5 1267.00 65.3107   8
   1 -10  -5 1266.54 68.8229 170
   1  10  -5 1294.24 64.2868 154
   1  10  -5 1384.18 69.9752 142
  -1  10   5 1388.66 70.1673 146
  -1  10   5 1305.03 64.3030 152
   1 -10  -5 1332.94 63.0328 151
  -1 -10   5 1106.63 67.7130  61
   1 -10  -5 1249.42 70.7779  81
  -1 -10   5 1281.07 70.0412  76
   1 -10  -5 1337.96 70.1776 120
   1  10  -5 1471.14 71.3280 133
  -1 -10   5 1301.72 69.7036 106
   1  10  -5 1271.66 67.4149 110
  -1 -10   5 1232.53 62.0604 116
  -1 -10   5 1483.83 66.9022  85
  -1  10   5 1241.98 62.4940  98
   1 -10  -5 1332.15 70.6601  94
  -1  10   5 1261.41 65.7198  90
  -1 -10   4 1207.77 67.4156  56
  -1 -10   4 1105.22 65.7128   8
   1 -10  -4 1209.95 67.9919   8
   1  10  -4 1049.51 55.8538 176
   1 -10  -4 1130.29 64.7813 170
  -1  10   4 1048.52 63.7082 146
   1  10  -4 1193.50 66.2183 142
  -1  10   4 1051.63 60.1626 152
   1 -10  -4 1025.69 58.2475 151
   1  10  -4 1265.77 60.7605 154
   1 -10  -4 975.148 59.7908  79
   1 -10  -4 1196.22 68.1507  59
   1 -10  -4 1120.75 66.5993  69
  -1 -10   4 1095.70 64.1068  59
   1 -10  -4 1203.00 69.3315  81
  -1 -10   4 1205.16 68.8627  61
  -1 -10   4 1228.93 68.7504  76
   1 -10  -4 1133.15 65.8708 120
   1  10  -4 1230.58 67.3971 110
  -1 -10   4 1079.43 65.7353 106
  -1 -10   4 1195.17 59.2250 116
  -1 -10   4 1183.86 69.0083 109
   1 -10  -4 1060.12 66.6364  94
  -1  10   4 1184.27 62.2130  90
  -1 -10   4 1059.95 61.5052  85
   1  10  -4 1062.75 60.4097  98
  -1  10   4 1233.54 64.0487  98
  -1 -10   3 557.507 51.0676  56
  -1 -10   3 593.419 52.0524   8
   1 -10  -3 588.469 46.4382 170
   1  10  -3 466.342 39.3654 176
  -1  10   3 541.496 43.4762 152
  -1  10   3 624.760 49.3491 146
   1  10  -3 573.828 46.3002 152
  -1 -10   3 555.786 49.5384  76
   1 -10  -3 530.070 50.0323  59
   1 -10  -3 548.121 49.9132  69
   1 -10  -3 620.243 51.5429  81
  -1 -10   3 470.030 44.5892  59
  -1 -10   3 451.731 48.3668  61
   1 -10  -3 579.762 50.9807 120
  -1 -10   3 510.180 41.2051 127
  -1 -10   3 496.824 47.6117 106
  -1 -10   3 604.168 51.5211 109
  -1 -10   3 487.808 40.2174 116
  -1 -10   3 522.038 44.5459  85
  -1  10   3 577.286 43.3129  90
   1  10  -3 507.424 45.7015  98
  -1  10   3 503.832 44.9272  98
   1 -10  -3 542.600 52.1461  94
  -1 -10   2 1985.45 101.543  56
  -1 -10   2 2206.21 105.286   8
   1 -10  -2 2024.39 93.8485 170
   1  10  -2 2228.99 95.1769 176
   1  10  -2 2205.52 101.511 146
   1  10  -2 2381.53 102.791 152
  -1  10   2 2347.54 103.058 146
  -1  10   2 2159.32 96.5772 152
  -1 -10   2 2136.74 102.128  76
   1 -10  -2 2159.61 102.256  81
  -1 -10   2 2231.71 104.824  61
  -1 -10   2 1991.05 98.4327  59
   1 -10  -2 2145.32 103.142  69
   1 -10  -2 2144.54 104.263  59
  -1 -10   2 2214.65 99.4380 127
   1 -10  -2 2270.89 104.354 120
  -1 -10   2 2137.99 100.861 106
  -1 -10   2 2300.11 105.453 109
   1 -10  -2 2011.32 95.3159 109
   1 -10  -2 2049.75 91.0134 106
   1  10  -2 2194.97 101.418 110
  -1  10   2 2112.03 100.634  98
   1  10  -2 2182.26 101.069  98
  -1 -10   2 2097.06 97.1081  85
  -1 -10   1 2221.72 110.801   8
   1  10  -1 2434.77 101.230 176
   1  10  -1 2443.38 107.525 146
   1  10  -1 2312.36 105.376 152
  -1  10   1 2235.03 100.581 152
  -1  10   1 2523.06 108.123 146
   1 -10  -1 2099.20 107.232  61
   1 -10  -1 2190.33 107.739  59
  -1 -10   1 2230.27 102.832  69
   1 -10  -1 2238.47 98.5514  76
  -1 -10   1 2131.40 103.294  59
   1 -10  -1 2403.14 109.663  81
   1 -10  -1 2278.40 108.389  69
  -1 -10   1 2231.12 105.552  76
  -1 -10   1 2334.77 109.455  61
  -1 -10   1 2076.16 104.775 127
   1 -10  -1 2626.28 110.641 120
   1 -10  -1 2218.73 102.632 109
  -1 -10   1 2272.03 107.454 109
  -1 -10   1 2316.85 106.312 106
   1  10  -1 2489.34 107.290 110
   1 -10  -1 2305.15 99.1020 106
  -1  10   1 2257.21 106.635  98
   1  10  -1 2335.92 108.405  98
  -1 -10   1 2250.02 101.164  85
  -1 -10   0 3031.45 137.126   8
   1  10   0 3000.51 125.243 176
  -1  10   0 3102.16 131.939 176
   1  10   0 3269.56 132.696 152
   1  10   0 3210.92 132.326 146
  -1  10   0 3160.51 126.178 152
  -1  10   0 2965.13 131.261 146
  -1 -10   0 3128.26 133.633  81
   1 -10   0 2940.12 134.169  59
  -1 -10   0 2951.83 127.318  69
  -1 -10   0 3068.44 131.328  76
  -1 -10   0 3019.52 134.237  61
   1 -10   0 2947.76 132.797  69
   1 -10   0 3147.71 136.133  61
   1 -10   0 2899.97 124.400  76
  -1 -10   0 2819.58 127.626  59
  -1 -10   0 2912.96 132.902 127
   1 -10   0 3038.79 134.535 120
  -1  10   0 3179.86 131.292 110
   1  10   0 3238.13 131.212 110
  -1 -10   0 3028.31 131.526 109
   1 -10   0 2902.40 128.107 109
   1 -10   0 2952.58 124.682 106
  -1 -10   0 3333.01 132.614 106
  -1 -10   0 3155.85 127.054  85
  -1 -10  -1 473.744 41.7870 170
  -1  10  -1 452.045 46.3529 176
  -1  10  -1 482.928 41.1243 152
  -1  10  -1 504.784 46.4488 142
   1  10   1 554.682 47.4636 146
  -1  10  -1 466.328 47.8836 146
   1  10   1 425.799 46.0086 152
  -1 -10  -1 453.329 43.5801  69
  -1 -10  -1 401.886 47.4271  81
   1 -10   1 467.413 42.8255  76
   1 -10   1 458.387 48.5727  59
  -1 -10  -1 432.638 45.5134  76
   1 -10   1 427.702 48.7956  61
  -1 -10  -1 463.013 44.3490  59
  -1 -10  -1 532.745 53.6000 127
  -1 -10  -1 453.050 46.2819 109
  -1 -10  -1 455.934 46.4717 106
   1  10   1 490.035 43.4173 110
   1 -10   1 464.737 44.9815 109
  -1  10  -1 524.545 47.9614 110
   1 -10   1 421.586 41.3790 106
  -1 -10  -1 468.269 45.2478  94
  -1  10  -1 504.020 48.3064  98
   1  10   1 531.430 48.6119  98
   1 -10   2 39.4802 32.6590  56
  -1 -10  -2 56.9377 42.3903   8
  -1 -10  -2 25.3894 29.7627 170
  -1  10  -2 35.8746 32.4384 176
   1  10   2 57.6061 31.9170 152
  -1  10  -2 33.7727 34.7570 146
  -1  10  -2 3.48053 31.3616 142
  -1  10  -2 28.3509 25.0047 152
   1  10   2-6.48744 32.1757 146
  -1 -10  -2 3.02595 28.8463  59
   1 -10   2 26.4551 35.7029  61
  -1 -10  -2 34.4221 31.0411  76
  -1 -10  -2 17.5219 33.9921  81
   1 -10   2 30.8488 29.8719  76
   1 -10   2 26.7001 36.4648  59
  -1 -10  -2 14.3214 28.1017  69
   1 -10   2-12.9472 28.7974 127
  -1 -10  -2 16.5807 32.3502 109
   1  10   2-10.6717 26.7546 110
   1 -10   2 49.1110 30.0333 106
   1 -10   2 19.7926 32.8107 109
  -1  10  -2 3.27332 30.6444 110
  -1 -10  -2 21.1084 31.9662 106
   1  10   2 9.74062 31.8532  98
  -1  10  -2 48.9014 32.8636  98
  -1 -10  -2 36.8163 32.3669  94
   1 -10   3 2961.24 116.464  56
  -1 -10  -3 3164.36 118.899   8
  -1 -10  -3 3053.81 113.591 170
  -1  10  -3 3281.31 115.385 176
   1  10   3 3082.95 115.595 152
   1  10   3 3339.41 115.961 146
   1 -10   3 3085.36 110.853  76
   1 -10   3 3050.62 118.983  61
  -1 -10  -3 2847.47 109.598  59
  -1 -10  -3 2915.76 108.648  69
  -1 -10  -3 3105.31 117.326  81
   1 -10   3 3057.01 118.589  59
  -1  10  -3 3255.27 111.523 133
  -1 -10  -3 3024.46 110.410 106
   1 -10   3 3138.27 116.595 109
   1 -10   3 3002.34 111.375 106
   1  10   3 3329.09 115.285  98
  -1 -10  -3 3065.96 112.838  94
  -1  10  -3 3127.81 113.176  98
   1 -10   4 475.982 44.8349  56
   1 -10   4 540.419 45.2451   8
  -1 -10  -4 519.477 45.3275   8
  -1 -10  -4 629.982 48.5042 170
  -1  10  -4 460.544 42.4884 176
   1  10   4 537.875 44.0657 146
   1  10   4 527.872 45.0032 152
   1 -10   4 482.702 46.9930  59
   1 -10   4 400.764 40.1551  76
   1 -10   4 537.345 48.4702  61
  -1 -10  -4 554.029 49.0634  81
  -1  10  -4 609.436 42.3914 133
   1 -10   4 508.803 43.0365 106
  -1 -10  -4 443.619 39.2816 106
   1  10   4 435.377 40.6305  98
  -1 -10  -4 505.687 42.9737  94
  -1  10  -4 443.239 38.7743  98
   1 -10   5 8.75878 28.0706  56
   1 -10   5-12.3918 24.7868   8
  -1  10  -5 16.8164 26.5348 176
  -1 -10  -5 16.8443 29.8956 170
   1  10   5 22.7974 26.7818 146
  -1  10  -5 19.2235 26.7847 142
   1  10   5-5.42296 27.3277 152
   1 -10   5-45.6105 33.0633  61
   1 -10   5 31.8175 25.8651  76
  -1 -10  -5 31.0943 30.7371  81
  -1 -10  -5 72.0494 36.0920 127
  -1  10  -5 9.31262 24.3779 133
   1 -10   5-4.87729 27.3478 106
  -1 -10  -5 4.78764 27.5807  94
   1  10   5-13.7248 23.0433  98
  -1  10  -6 846.605 47.1804 176
  -1 -10  -6 812.346 51.5206 170
   1  10   6 888.305 49.1763 146
   1  10   6 901.247 50.6626 152
  -1  10  -6 845.147 50.2077 142
   1 -10   6 816.980 47.3088  76
  -1 -10  -6 896.499 52.6354  81
  -1 -10  -6 880.429 52.9593 127
  -1  10  -6 825.843 50.4955 140
  -1  10  -6 808.417 46.2701 133
   1 -10   6 915.799 49.0666 106
   1  10   6 918.604 50.1957  90
  -1 -10  -7 478.448 36.3068 170
  -1  10  -7 403.577 28.1714 176
  -1  10  -7 464.783 33.4087 140
  -1 -10  -7 412.278 31.7172 127
  -1  10  -7 459.140 31.1255 133
  -1 -10  -7 476.699 36.1937 149
   1  10   7 429.040 31.8012 146
  -1  10  -7 376.888 30.8386 142
   1  10   7 394.409 32.2602 152
   1 -10   7 446.194 32.5937 106
   1  10   7 446.362 33.0726  90
  -1 -10  -8 1127.80 52.2368 170
   1  10   8 1085.21 49.3999 152
  -1  10  -8 1164.24 50.4011 140
   1 -10   8 1220.10 50.6739 109
   1  10   8 1223.25 50.8914  90
   1  11  -5 1240.82 53.6712 140
  -1 -11   5 1322.79 54.9407 120
   1  11  -5 1174.43 51.9667 133
   1 -11  -5 1193.64 53.0332 120
   1 -11  -5 1294.42 55.5938  81
  -1 -11   5 1301.90 54.7917 109
   1  11  -5 1181.94 52.9823 142
  -1  11   5 1421.11 55.0253 146
  -1 -11   4 2608.24 103.800   8
  -1  11   4 2810.34 106.498 176
   1  11  -4 2710.19 108.128 142
  -1  11   4 2803.14 108.132 146
   1 -11  -4 3009.61 110.146  81
  -1 -11   4 2838.01 105.887  81
   1 -11  -4 2724.84 110.507 127
   1  11  -4 2975.96 107.425 133
   1 -11  -4 2846.10 108.346 120
  -1 -11   4 2867.82 108.936 109
  -1 -11   4 2902.18 107.048 106
   1 -11  -4 2829.31 108.669  94
  -1 -11   3 5.42298 23.3319   8
   1 -11  -3-3.80657 22.8415   8
  -1  11   3 8.61337 19.2768 176
   1  11  -3 7.64354 19.8109 142
  -1  11   3 9.34737 21.4076 146
  -1 -11   3-8.45528 20.9283  81
   1 -11  -3-11.9834 24.4121  81
   1 -11  -3 8.44283 24.0707 127
   1 -11  -3 11.4559 21.9978 120
   1  11  -3 1.67971 19.1952 133
  -1 -11   3-1.69904 20.1222 106
  -1 -11   3 11.5146 21.8856 109
   1  11  -3-10.5190 18.0342  98
   1 -11  -3 7.72737 22.3921  94
  -1  11   3-3.28725 18.9750  98
   1 -11  -2 16.0160 27.0981   8
  -1 -11   2 19.3812 25.6995   8
  -1  11   2 16.7976 21.4169 176
  -1  11   2-4.06162 22.6767 146
   1 -11  -2 21.6960 25.6466  81
  -1 -11   2 1.80750 20.3134  76
  -1 -11   2 19.1575 23.9167  81
   1 -11  -2 2.16132 26.1796 127
   1 -11  -2 12.5863 23.3733 120
   1  11  -2-17.9635 21.9574 133
  -1 -11   2 18.5829 22.9563 109
  -1 -11   2 1.81660 20.8880 106
  -1  11   2-19.2780 22.7007  98
   1 -11  -2-16.8106 25.2187  94
   1  11  -2 32.0670 22.1257  98
  -1 -11   1 409.570 37.3765   8
  -1  11   1 397.643 31.6403 176
  -1  11   1 313.945 32.4302 146
   1  11  -1 365.792 32.9435 142
   1  11  -1 325.058 30.2574 152
   1 -11  -1 364.811 35.7333  81
  -1 -11   1 336.887 33.9332  81
  -1 -11   1 291.592 30.4617  76
  -1 -11   1 403.609 30.6858 127
   1 -11  -1 366.669 34.2171 127
   1 -11  -1 300.234 33.2641 120
  -1 -11   1 407.863 33.8956 109
  -1 -11   1 341.230 32.0439 106
  -1  11   1 393.614 34.1867  98
   1 -11  -1 369.904 34.2790  94
   1  11  -1 350.987 33.2956  98
   1 -11   0 3069.46 126.686   8
  -1  11   0 2924.01 121.152 176
  -1  11   0 3371.39 125.161 146
   1  11   0 3377.38 124.451 142
   1  11   0 3496.87 124.105 146
   1  11   0 3294.61 122.390 152
  -1  11   0 3281.57 121.517 142
  -1 -11   0 3365.45 124.444  81
   1 -11   0 3080.42 125.163  81
   1 -11   0 3019.09 120.101 127
  -1 -11   0 3058.13 122.542 127
   1 -11   0 3073.42 124.561 120
  -1 -11   0 3032.89 120.160 106
   1 -11   0 2947.72 123.698  94
   1 -11   1 100.049 29.6169   8
  -1 -11  -1 95.5051 29.3601   8
  -1  11  -1 76.3951 23.4805 176
  -1  11  -1 88.8958 22.2027 142
   1  11   1 100.024 23.6230 152
   1  11   1 107.796 25.2685 146
  -1 -11  -1 87.8521 26.5632  81
   1 -11   1 92.9015 27.1219 120
  -1 -11  -1 63.6653 26.3369 127
   1 -11   1 75.5936 21.8182 109
  -1 -11  -1 70.0803 21.0727 106
  -1  11  -1 80.5354 24.9743  98
   1  11   1 34.7723 23.9083  98
   1 -11   2 1011.81 55.6926   8
  -1 -11  -2 1140.77 56.4097   8
  -1  11  -2 1020.68 50.9385 176
  -1  11  -2 1142.94 54.0503 142
   1  11   2 1087.39 53.1842 146
   1  11   2 1107.24 53.0345 152
  -1 -11  -2 1009.98 54.6941  81
  -1 -11  -2 1110.26 57.1060 127
   1 -11   2 1054.65 55.3321 120
   1 -11   2 1062.61 50.8719 109
   1  11   2 1037.97 53.4265  98
  -1  11  -2 1102.88 52.9079  98
  -1 -11  -3-18.1706 19.3755   8
   1 -11   3 1.66385 20.4830   8
  -1  11  -3-9.42427 15.9146 176
  -1  11  -3 34.7650 20.2984 142
   1  11   3-3.19553 18.5569 146
   1  11   3 9.87606 18.5765 152
  -1 -11  -3 9.04695 22.4321  81
   1 -11   3 5.65982 22.3438 120
  -1 -11  -3-20.5701 24.0330 127
   1 -11   3 19.1867 18.9884 109
   1  11   3 3.08677 18.5570  98
   1 -11   4 727.723 40.2558 120
  -1  11  -4 767.167 39.5907 140
  -1 -11  -4 704.940 39.5061  81
   1  11   4 760.408 37.0934 146
   1  11   4 716.401 36.7195 152
  -1  11  -5 1.18447 12.5831 142
   2   0 -16 9041.50 303.668 143
  -2   0  16 8679.14 303.568  74
  -2   0  16 8251.48 294.362 121
   2   0 -16 8445.61 296.024 136
   2   0 -16 8549.47 300.331 122
   2   0 -16 8933.21 304.305 180
  -2   0  16 8166.91 295.088 174
  -2   0  16 9412.02 301.909  83
   2   0 -15 3.08360 30.9167 143
  -2   0  15 22.6345 31.1823  74
  -2   0  15 35.2271 28.3079  71
   2   0 -15 2.71636 26.7955  78
  -2   0  15 7.25634 24.8298 121
   2   0 -15 20.3405 27.7764 136
   2   0 -15 8.79760 28.5249 122
   2   0 -15 55.0824 32.3117 180
  -2   0  15 27.1463 27.9365 174
   2   0 -15-5.61683 29.8394  95
   2   0 -15 3.15766 32.3290  87
  -2   0  14 2010.23 98.2831 174
   2   0 -14 1914.26 90.0260 179
  -2   0  14 2013.52 94.0176 161
   2   0 -14 2049.26 97.7577  78
  -2   0  14 2111.80 102.502  74
   2   0 -14 1850.91 98.3231  72
  -2   0  14 1922.23 94.3377 121
   2   0 -14 2131.56 97.3583 136
   2   0 -14 2129.85 93.6053 126
   2   0 -14 2117.22 100.289 122
   2   0 -14 1895.74 97.8982  95
  -2   0  14 1848.17 170.675  51
  -2   0  13-4.55662 41.1832  55
  -2   0  13-69.5315 97.6046  37
  -2   0  13 21.0612 81.6988  51
   2   0 -13-22.3680 80.3313  20
   2   0 -13 14.3759 30.8384 179
  -2   0  13-23.8764 34.7630 161
   2   0 -13-8.83991 38.4753  72
   2   0 -13-8.58799 37.7744  78
   2   0 -13 3.73952 32.2041 126
  -2   0  13 27.4971 35.0329 121
   2   0 -13-10.1990 32.3033 133
  -2   0  13-9.15478 28.2972 107
   2   0 -13 4.19233 37.8906  95
  -2   0  12 10848.8 558.412  37
  -2   0  12 12561.0 438.860  55
  -2   0  12 12148.0 562.312  51
   2   0 -12 11177.9 525.489  48
  -2   0  12 11154.5 532.953  24
   2   0 -12 11480.9 560.380  20
   2   0 -12 12100.7 430.211 179
   2   0 -12 12067.9 438.040 175
   2   0 -12 11938.0 427.513 162
  -2   0  12 12304.7 434.058 161
   2   0 -12 11982.8 435.333  78
   2   0 -12 12223.9 436.575  72
   2   0 -12 11922.8 428.943 133
  -2   0  12 11658.2 423.556 123
   2   0 -12 12407.3 432.465 126
   2   0 -12 11408.2 421.244 113
  -2   0  12 11990.2 426.010 107
   2   0 -12 12347.3 435.012  95
  -2   0  11 4.46466 38.7268  55
   2   0 -11 36.4240 77.8488  48
  -2   0  11-22.2673 87.9065  50
  -2   0  11 22.4633 97.4228  37
  -2   0  11 129.044 74.0207  24
   2   0 -11-65.3237 81.3936  20
   2   0 -11-27.9662 36.8021 175
   2   0 -11 3.71949 29.7455 162
   2   0 -11-11.3719 31.0693 179
   2   0 -11 70.2529 38.2220  72
   2   0 -11-15.9556 36.5238 126
   2   0 -11 17.6714 40.8384 137
  -2   0  11-6.39610 29.6558 123
   2   0 -11 14.7306 36.1200 133
  -2   0  11 23.7267 31.1353 107
   2   0 -11 16.8264 40.4441  95
  -2   0  10 386.366 97.4109  28
   2   0 -10 312.063 85.7241  48
  -2   0  10 161.047 93.7621  50
  -2   0  10 262.058 99.5340  37
  -2   0  10 306.308 44.5305  55
  -2   0  10 266.728 70.7704  24
   2   0 -10 137.708 78.1753  20
   2   0 -10 209.551 65.5281  22
   2   0 -10 294.834 41.8567 163
   2   0 -10 323.068 45.1834 175
   2   0 -10 295.006 39.1145 179
   2   0 -10 266.005 38.1083 162
   2   0 -10 293.635 46.2482 147
   2   0 -10 267.331 43.8108  72
   2   0 -10 255.093 38.2112 133
   2   0 -10 316.167 45.4783 137
  -2   0  10 235.376 33.1334 123
  -2   0  10 252.869 35.7389 107
   2   0 -10 255.820 35.2293 111
   2   0 -10 306.400 46.9934  95
   2   0 -10 223.642 43.2583  92
  -2   0   9-37.2077 90.4652  28
  -2   0   9 17.5364 83.3137  50
  -2   0   9 34.8575 89.4370  37
   2   0  -9 63.1696 77.6617  48
  -2   0   9 21.0340 34.4794  55
   2   0  -9-34.3184 79.5573  20
   2   0  -9-27.7779 55.7677  22
   2   0  -9 3.53291 30.6442 163
   2   0  -9 29.8982 32.6477 175
   2   0  -9 27.3729 27.4887 179
   2   0  -9-14.5191 34.4896 147
   2   0  -9-6.43764 28.0194 162
   2   0  -9 3.49925 33.6427 137
  -2   0   9-16.2892 26.1773 123
   2   0  -9-2.99463 29.4531 133
   2   0  -9 2.88461 27.8140 111
  -2   0   9-5.64040 25.6562 107
   2   0  -9 3.35672 31.9898  95
   2   0  -9-3.55506 35.4475  92
   2   0  -9-6.98066 32.6673  72
   2   0  -8 1462.25 136.817  20
  -2   0   8 1436.64 108.329   9
   2   0  -8 1524.20 128.951  22
  -2   0   8 1579.27 78.1047  55
  -2   0   8 1497.88 141.889  37
  -2   0   8 1449.03 154.427  28
  -2   0   8 1431.41 145.860  50
  -2   0   7-7.81760 40.1217   9
   2   0  -7 32.4060 53.7114  22
   2   0  -7 12.2566 69.0189  20
  -2   0   7 13.1171 73.8639  28
  -2   0   7-12.4783 72.6096  50
  -2   0   7 48.5092 70.0052  37
  -2   0   7 37.3882 28.7244  55
   2   0  -6 25.9496 22.3981  58
   2   0  -6-46.5140 61.7565  22
  -2   0   6 24.6248 38.8246   9
  -2   0   6 10.3063 26.2196  55
  -2   0   6-10.3205 65.5227  50
  -2   0   6-10.2825 67.4221  36
   2   0  -5-3.51616 33.8055   2
  -2   0   5 37.0026 32.5231   9
  -2   0   5-18.0917 25.4923   4
   2   0  -5 30.0574 58.0372  54
  -2   0   5-41.5443 57.4632  31
  -2   0   5 10.1225 24.6738  55
  -2   0   5 25.3381 58.0828  50
  -2   0   5-8.44105 60.3131  36
   2   0  -4 1045.48 71.2571   2
  -2   0   4 1186.00 65.7062   4
   2   0  -4 1025.44 89.3162  54
  -2   0   4 964.068 88.7618  50
  -2   0   4 952.898 48.8824  55
   2   0  -4 1016.02 81.1847  47
  -2   0   4 945.832 87.7998  31
  -2   0   4 1128.07 88.4392  36
   2   0  -3-5.57116 53.4069  23
   2   0  -3 14.1988 19.0234  10
  -2   0   3 14.2130 36.4678   4
   2   0  -3-25.1672 26.9389  14
  -2   0   3 14.4859 46.9608  31
   2   0  -3 22.8258 59.6029  49
   2   0  -3 9.28675 47.5341  47
  -2   0   2 29068.8 978.878   4
   2   0  -2 27749.5 984.179  23
  -2   0   2 28135.1 975.350  31
   2   0  -2 29373.5 984.383  42
   2   0  -1-39.9626 37.4265  23
   2   0  -1-3.48831 38.5300  13
  -2   0   1-14.5515 41.9146   4
  -2   0   1 8.47254 18.5214   9
   2   0  -1-56.0466 41.7226  29
   2   0   0 62511.4 2087.98  24
  -2   0   0 62557.5 2094.96   9
  -2   0  -1 41.8402 43.5718   4
   2   0   1 31.6147 33.2988   9
   2   0   2 26120.1 907.946   9
  -2   0  -2 26143.5 898.827   4
  -2   0  -3-14.6382 34.3562   4
   2   0   3 7.96587 35.8796  15
   2   0   3-16.0669 33.3144  11
   2   0   3-6.24676 49.7451   9
   2   0   3 21.5493 38.1764  12
   2   0   3-11.8084 37.8433   2
   2   0   4 1384.41 87.1882  15
   2   0   4 1384.97 105.495   9
   2   0   4 1337.47 75.2008   2
   2   0   4 1423.71 88.2013  11
   2   0   4 1350.15 92.8000  21
  -2   0  -4 1503.52 75.4620   4
   2   0   4 1261.63 88.6151  12
  -2   0  -5-12.1725 21.8589   4
   2   0   5 29.8363 47.6703  12
   2   0   5 7.60521 57.9399  21
   2   0   5 43.4318 47.4875  15
   2   0   5-42.5761 45.0323  36
   2   0   5 14.9263 53.0447  35
   2   0   5-39.6235 57.8036  31
  -2   0  -6 1169.96 57.9478  72
   2   0   6 986.406 99.0607  21
   2   0   6 889.760 89.8427  35
   2   0   6 937.304 101.262  31
   2   0   6 1076.41 91.0862  36
  -2   0  -7 47.5047 29.8532  72
   2   0   7-9.15622 46.5077  36
   2   0   7-9.18395 49.4778  35
   2   0   7-24.0179 63.4861  31
   2   0   7 17.8511 44.3817  18
   2   0   7 44.2059 60.1470   9
   2   0   7 11.5488 66.1259  21
   2   0   8 21624.1 805.110  18
   2   0   8 22091.1 862.060   9
  -2   0  -8 21607.4 751.602 179
  -2   0  -8 22252.4 750.968 180
  -2   0  -8 22395.1 750.389 143
  -2   0  -8 21063.5 741.035  78
  -2   0  -8 21974.9 748.600  72
  -2   0  -8 21666.8 751.306 133
  -2   0  -8 21566.8 747.441 126
  -2   0  -8 22788.4 751.078 136
   2   0   8 22613.9 851.192  37
   2   0   8 21129.9 836.088  31
  -2   0  -8 22006.3 746.285  87
  -2   0  -8 22461.1 752.371  95
  -2   0  -8 20701.1 744.238  91
  -2   0  -8 21358.2 750.842  86
  -2   0  -9 26.8554 33.6331 180
  -2   0  -9 16.1484 34.2599 179
  -2   0  -9 3.79422 34.1803 143
  -2   0  -9 5.32594 23.9106  78
  -2   0  -9 43.4064 33.9594  72
  -2   0  -9 15.3225 34.0481 136
  -2   0  -9 8.06510 37.9739 133
  -2   0  -9-6.88409 29.5356 126
  -2   0  -9 17.8345 25.8758 122
   2   0   9 37.7244 86.3533  40
   2   0   9-16.6058 70.9833  31
   2   0   9-72.9781 76.8324  37
  -2   0  -9-16.4840 30.9517  87
  -2   0  -9-3.09218 30.9994  91
  -2   0  -9 20.0214 37.0158  95
  -2   0 -10 19848.0 681.678 180
  -2   0 -10 18722.5 681.925 179
  -2   0 -10 20519.6 681.998 143
  -2   0 -10 19646.7 680.179 141
   2   0  10 19568.1 673.232  63
  -2   0 -10 19157.6 668.567  78
  -2   0 -10 20061.1 679.538  72
  -2   0 -10 19892.8 681.457 136
  -2   0 -10 19170.0 682.345 133
  -2   0 -10 19057.4 671.390 122
  -2   0 -10 19557.9 676.744 126
   2   0  10 19499.8 791.710  31
   2   0  10 19199.8 805.156  40
   2   0  10 18697.0 799.785  37
  -2   0 -10 19119.4 681.980  95
  -2   0 -10 18983.3 672.574  91
  -2   0 -10 19314.4 674.900  87
  -2   0 -11-19.0128 37.8513 179
  -2   0 -11-3.85306 32.8189 165
  -2   0 -11-22.7265 39.4257 180
  -2   0 -11-4.42255 38.9051 150
  -2   0 -11 38.6511 38.9419 141
  -2   0 -11-18.0206 39.3555 143
  -2   0 -11 34.1040 39.4064  72
   2   0  11-3.39308 29.4314  63
  -2   0 -11-3.33750 30.5588 122
  -2   0 -11-16.7050 27.3831 139
  -2   0 -11-3.90083 34.5531 126
  -2   0 -11 9.52745 41.9064 133
  -2   0 -11 36.2601 38.6063 136
   2   0  11 22.0952 88.7179  40
   2   0  11 46.8682 104.496  50
   2   0  11 22.0696 88.6149  37
  -2   0 -11-7.52232 33.0868  87
  -2   0 -11-9.44560 41.9770  95
  -2   0 -12 169.973 36.1042 165
  -2   0 -12 161.955 45.5484 180
  -2   0 -12 219.258 45.5698 179
  -2   0 -12 157.649 39.5174 150
  -2   0 -12 236.909 43.6921 143
  -2   0 -12 163.141 37.3848 141
   2   0  12 247.003 88.8758  24
  -2   0 -12 174.344 31.5202 122
  -2   0 -12 159.601 45.7205 133
  -2   0 -12 141.197 37.1521 126
  -2   0 -12 136.159 26.3228 139
  -2   0 -12 179.119 42.0103 136
   2   0  12 325.923 109.414  50
   2   0  12 237.684 104.015  40
   2   0  12 154.488 93.1014  37
  -2   0 -12 168.221 50.2922  95
  -2   0 -12 111.234 34.7296  87
  -2   0 -13-13.7619 31.5020 141
  -2   0 -13 8.09930 34.2374 143
  -2   0 -13-40.7383 34.3421 150
  -2   0 -13 24.3346 37.2545 180
   2   0  13-16.4670 26.7676 123
  -2   0 -13 6.28677 27.8441 126
  -2   0 -13-16.8604 36.1681 133
  -2   0 -13 18.0142 24.9018 124
  -2   0 -13 28.2220 37.1513 136
  -2   0 -13 33.8502 41.1512  95
   2   0  13-21.2119 33.7838  55
   2   0  13-189.943 107.190  50
   2   0  13-20.1646 82.3044  37
   2   0  14 3301.99 140.916  55
   2   0  14 3538.14 231.679  50
  -2   0 -14 3331.54 139.379 180
  -2   0 -14 3464.15 136.428 171
  -2   0 -14 3435.32 140.562 143
  -2   0 -14 3349.17 135.387 150
  -2   0 -14 3526.85 140.346 136
  -2   0 -14 3352.68 138.636 108
   2   0  14 3159.69 130.163 107
  -2   0 -14 3342.84 140.876  95
  -2   0 -15 20.8188 23.8029 143
  -2   0 -15 14.5099 22.4893 108
   2   0  15-4.98692 23.8347  68
  -2   0 -15 20.0653 17.3478 171
  -2   0 -15-18.3453 25.3295 164
  -2   0 -16 560.640 29.5260 143
   2  -1 -16 700.339 40.2482 143
   2   1 -16 689.355 43.0387 143
  -2   1  16 763.351 44.4828 146
   2   1 -16 717.144 39.9168 136
  -2   1  16 799.781 39.3297 121
   2   1 -16 663.406 40.4741 122
   2  -1 -16 653.983 38.4370 122
  -2   1  16 616.646 34.9998 174
   2   1 -16 643.469 42.9437 180
   2  -1 -16 748.018 42.1230 180
  -2  -1  16 681.976 42.4288  83
   2  -1 -16 763.266 41.4454  95
  -2   1  16 725.435 43.5755  96
  -2  -1  16 725.458 43.0784  96
   2  -1 -15 3327.30 134.267 143
   2   1 -15 3490.46 136.971 143
   2  -1 -15 3265.45 130.706  78
  -2  -1  15 3227.51 134.386  71
  -2   1  15 3243.46 133.812  74
  -2   1  15 3204.47 135.689  68
   2   1 -15 3151.14 131.892  78
   2  -1 -15 3338.78 135.771  72
  -2  -1  15 3374.37 136.696  68
   2  -1 -15 3111.92 125.287 136
   2   1 -15 3535.45 135.172 136
   2  -1 -15 3306.32 130.895 126
   2   1 -15 3252.07 134.146 122
  -2   1  15 3471.77 133.645 121
   2  -1 -15 3280.57 132.828 122
   2   1 -15 2950.20 126.710 179
  -2   1  15 3391.91 132.774 174
  -2  -1  15 3344.31 131.212 174
   2  -1 -15 3323.37 136.045 180
   2  -1 -15 3407.40 136.695  87
   2  -1 -15 3264.07 133.911  95
  -2   1  15 3434.48 136.667  96
  -2  -1  15 3291.76 136.005  96
  -2  -1  14 975.967 134.146  51
  -2   1  14 1227.99 126.187  51
  -2  -1  14 1032.90 135.528  37
  -2   1  14 1225.97 72.7047 174
   2   1 -14 1178.21 68.0556 179
  -2  -1  14 1172.75 65.0257 161
  -2   1  14 1230.99 69.4728 161
  -2   1  14 1124.56 71.2895  74
  -2  -1  14 1213.36 75.2959  68
  -2   1  14 1269.85 75.0521  68
   2   1 -14 1173.76 70.7392  78
   2  -1 -14 1358.45 75.3042  72
   2  -1 -14 1203.82 70.1758  78
   2  -1 -14 1296.64 72.0181 126
   2   1 -14 1314.01 73.4441 136
   2  -1 -14 1227.93 66.4090 136
  -2   1  14 1144.31 71.4858 121
   2   1 -14 1260.93 74.2054 122
   2   1 -14 1010.90 63.5127 133
   2   1 -14 1306.92 75.2321 137
  -2  -1  14 1316.24 65.6146 121
  -2   1  14 1188.57 65.3869 107
  -2   1  14 1296.00 74.5527  96
   2   1 -14 1136.16 70.8466  95
   2  -1 -14 1240.33 73.5855  95
  -2   1  13 6584.44 359.725  51
  -2  -1  13 6447.59 379.981  37
  -2   1  13 7335.25 270.342  55
  -2  -1  13 6676.57 383.104  51
  -2  -1  13 7149.81 267.460  55
   2   1 -13 6916.74 262.925 179
  -2   1  13 7265.99 268.673 174
  -2   1  13 6626.90 263.477 161
  -2  -1  13 6911.45 261.564 161
  -2  -1  13 6815.53 267.795  68
   2  -1 -13 7265.33 269.553  72
  -2   1  13 6857.22 268.604  68
   2  -1 -13 7285.22 266.418  78
   2   1 -13 7275.14 268.620  72
   2   1 -13 6994.09 266.925  78
  -2  -1  13 7028.44 268.411  74
   2  -1 -13 6937.14 267.807 137
   2   1 -13 6727.37 268.046 137
  -2   1  13 7260.31 259.462 123
   2  -1 -13 6606.96 258.764 136
   2  -1 -13 7151.05 265.751 126
  -2   1  13 6714.06 264.642 121
   2   1 -13 6532.28 258.493 133
   2   1 -13 7401.99 269.610 122
  -2  -1  13 7198.66 259.231 121
   2   1 -13 6413.44 253.760 126
   2   1 -13 6610.15 253.052 113
  -2   1  13 7014.41 260.598 107
   2   1 -13 6823.33 263.980  95
   2  -1 -13 6898.21 266.306  95
  -2  -1  12 5501.33 334.757  51
   2  -1 -12 5335.50 295.110  48
  -2  -1  12 5595.26 217.746  55
   2   1 -12 5196.11 307.796  48
  -2  -1  12 6016.67 346.157  37
  -2   1  12 4563.71 298.328  51
   2   1 -12 5516.82 325.040  20
  -2  -1  12 4354.84 296.095  24
  -2   1  12 4798.44 295.166  24
   2  -1 -12 5348.23 212.246 162
   2   1 -12 5343.08 213.237 179
   2   1 -12 5346.66 215.817 175
   2  -1 -12 5134.13 204.817 156
  -2   1  12 5288.20 215.211 161
  -2  -1  12 5321.99 217.944  68
  -2   1  12 5321.89 217.868  68
   2   1 -12 5346.92 216.923  78
   2   1 -12 5627.20 217.885  72
   2  -1 -12 5418.79 218.474  72
   2   1 -12 5371.67 217.245 137
   2   1 -12 5361.80 207.493 126
   2  -1 -12 5408.27 216.694 126
  -2   1  12 5202.50 208.665 123
   2   1 -12 5284.66 210.357 133
   2  -1 -12 5511.00 218.027 137
   2   1 -12 5329.94 206.451 113
  -2   1  12 5808.97 213.044 107
   2   1 -12 5226.38 202.641 115
   2  -1 -12 5674.75 217.386  95
   2   1 -12 5549.22 215.469  95
  -2  -1  11 17722.3 762.605  37
  -2   1  11 18462.7 776.144  50
   2  -1 -11 18433.1 727.575  48
  -2   1  11 17008.2 759.744  37
   2   1 -11 17613.6 735.761  48
  -2  -1  11 18026.8 625.516  55
  -2   1  11 17720.6 726.583  24
   2   1 -11 17242.6 744.730  20
   2  -1 -11 17173.2 622.318 162
   2   1 -11 17246.5 621.678 163
   2  -1 -11 17473.8 628.385 175
   2   1 -11 17248.8 614.950 162
   2   1 -11 18125.7 623.344 179
   2   1 -11 17439.2 625.364 175
  -2   1  11 18115.2 625.890 161
   2  -1 -11 17480.7 618.168 156
   2  -1 -11 18257.1 627.355  72
  -2  -1  11 18195.3 626.226  68
   2   1 -11 18053.9 625.440  72
   2   1 -11 18706.5 627.784  78
  -2   1  11 17559.0 627.071  68
   2  -1 -11 17979.4 626.156 137
   2   1 -11 17395.0 617.188 126
   2  -1 -11 17256.6 617.636 133
   2  -1 -11 17908.7 625.218 126
   2   1 -11 17464.9 625.446 137
   2   1 -11 17676.7 620.312 133
  -2   1  11 17299.9 618.746 123
  -2   1  11 17719.7 620.715 107
   2   1 -11 17717.5 615.020 115
   2   1 -11 17832.8 622.972  95
   2   1 -11 18013.4 626.986  87
   2  -1 -11 18155.7 625.849  92
   2  -1 -11 17908.8 625.777  95
  -2  -1  10 11054.6 390.068  55
  -2  -1  10 10890.0 516.663  28
  -2   1  10 11431.5 513.885  28
   2   1 -10 10887.1 491.841  48
  -2   1  10 10592.6 510.090  50
  -2  -1  10 11164.6 505.290  50
  -2   1  10 10483.8 506.498  37
  -2  -1  10 11406.5 515.811  37
  -2   1  10 10710.7 479.463  24
   2   1 -10 11337.4 502.261  20
   2  -1 -10 10333.5 482.404  22
   2   1 -10 9774.95 446.492  22
   2   1 -10 10990.9 391.123 175
   2   1 -10 10402.6 381.659 162
   2   1 -10 10358.5 386.698 163
   2   1 -10 10833.4 387.737 179
   2  -1 -10 10711.6 388.681 162
   2  -1 -10 11065.2 386.664 156
   2  -1 -10 10693.9 386.080 151
  -2   1  10 11200.1 391.605 161
   2   1 -10 10805.8 391.041  78
   2   1 -10 10799.6 389.996  72
   2  -1 -10 10824.2 391.346  72
   2   1 -10 11298.9 392.068 137
  -2   1  10 10814.0 385.389 123
   2   1 -10 10134.7 384.259 133
   2  -1 -10 10280.4 382.874 133
   2  -1 -10 10891.7 390.539 137
   2   1 -10 10515.5 383.165 126
  -2   1  10 10559.8 385.522 107
   2   1 -10 10726.6 381.745 115
   2  -1 -10 10803.5 390.136  92
   2   1 -10 10836.3 390.843  87
   2   1 -10 10511.0 386.913  95
  -2   1   9 23383.6 875.898  50
   2   1  -9 22573.5 858.119  48
  -2   1   9 23476.9 873.729  28
  -2  -1   9 21529.4 855.496  50
  -2  -1   9 22034.1 751.197  55
  -2   1   9 21880.6 866.806  37
  -2  -1   9 22588.2 866.945  36
  -2  -1   9 21681.9 869.078  28
   2  -1  -9 22069.5 850.434  22
  -2  -1   9 20907.9 821.146   9
   2   1  -9 22891.6 859.900  20
   2   1  -9 20347.7 813.815  22
  -2   1   9 23272.7 843.505  24
   2  -1  -9 21280.1 750.884 162
   2   1  -9 21330.1 746.377 162
   2   1  -9 21658.5 752.188 175
   2   1  -9 21397.3 750.183 163
   2  -1  -9 21918.5 753.747 163
   2  -1  -9 22167.5 749.562 156
   2   1  -9 21832.9 751.149 147
   2  -1  -9 21194.7 748.302 151
  -2   1   9 21193.4 747.746 123
   2   1  -9 21542.6 747.595 133
   2  -1  -9 22030.5 752.147 137
   2   1  -9 22033.6 752.511 137
   2  -1  -9 20491.8 743.222 111
   2   1  -9 21999.3 748.561 111
   2   1  -9 21972.2 752.629  87
   2   1  -9 22073.9 749.642  95
   2  -1  -9 22714.3 753.600  92
   2   1  -9 22696.5 752.221  72
   2  -1  -8 2085.99 97.2931  92
   2  -1  -8 2014.08 97.2432  99
   2  -1  -8 2019.85 95.6911  82
   2   1  -8 1997.54 94.9956  87
   2  -1  -8 2002.76 94.1658  80
   2   1  -8 2038.94 93.3540  72
  -2   1   8 1861.39 142.761  24
  -2  -1   8 2143.29 140.302   9
  -2   1   8 2279.98 166.304  18
   2  -1  -8 2239.52 162.979  22
   2   1  -8 1799.15 133.971  22
   2   1  -8 2032.89 158.067  20
   2  -1  -8 1851.03 162.517  20
  -2   1   8 1922.39 160.106  37
  -2   1   8 1727.50 157.888  50
  -2  -1   8 2009.23 157.318  50
  -2  -1   8 2079.93 170.031  28
  -2  -1   8 2091.83 93.6168  55
   2   1  -8 1922.22 165.871  48
  -2   1   8 1930.20 162.299  28
  -2  -1   8 2165.50 168.045  36
   2  -1  -7 52.1839 32.4950  79
   2   1  -7 64.0878 29.8884  72
  -2   1   7 61.6252 70.5812  18
   2  -1  -7-24.4648 62.7868  22
   2   1  -7 19.7735 57.0860  22
   2   1  -7 23.3236 63.9902  20
  -2   1   7 49.0727 51.4003  24
  -2   1   7 143.617 81.2261  50
  -2   1   7 76.1581 68.3916  37
  -2   1   7-25.2027 65.3358  28
  -2  -1   7 158.731 83.9892  28
  -2  -1   7 90.5457 76.4628  31
  -2  -1   7 36.0842 66.5854  50
  -2  -1   7 17.2143 25.9119  55
  -2   1   7 26.5280 38.9190  34
  -2   1   7 52.3433 46.8561  43
  -2  -1   7 51.8178 77.1637  36
   2  -1  -6 17290.3 575.401  67
   2   1  -6 17080.6 573.699  72
   2  -1  -6 17884.4 647.162  22
  -2  -1   6 16295.7 578.845   4
   2   1  -6 17455.2 637.256  20
  -2   1   6 15923.1 638.987  18
  -2   1   6 17647.8 624.016  24
   2   1  -6 15753.4 579.316   1
  -2   1   6 16029.0 611.827  43
  -2  -1   6 18288.8 650.710  36
   2  -1  -6 16941.5 623.746  54
  -2  -1   6 17347.2 648.375  28
  -2   1   6 17219.7 644.085  28
  -2  -1   6 16790.8 573.584  55
  -2  -1   6 17678.8 642.767  50
  -2   1   6 17104.8 607.850  34
   2  -1  -6 15642.7 580.292  33
  -2   1   6 17357.5 644.002  37
  -2  -1   6 17289.1 645.166  31
   2  -1  -5 7136.46 246.238  67
  -2  -1   5 7457.59 304.249  21
  -2   1   5 7110.77 300.927  18
  -2  -1   5 6728.73 261.275   4
   2  -1  -5 7026.92 302.374  22
   2   1  -5 6835.31 290.962  20
   2   1  -5 6741.94 263.009   1
  -2   1   5 7107.79 280.343  24
  -2  -1   5 7202.28 305.124  28
  -2  -1   5 6354.09 295.026  31
  -2   1   5 6986.25 276.393  34
  -2   1   5 7371.67 299.252  28
  -2  -1   5 7062.34 296.500  50
   2  -1  -5 6938.60 302.014  49
  -2  -1   5 6366.76 243.603  55
  -2   1   5 7208.64 300.490  37
   2  -1  -5 6581.66 286.271  54
  -2   1   5 7251.80 246.074  55
  -2  -1   5 6914.80 302.585  36
  -2  -1   4 1497.40 103.037  21
  -2  -1   4 1442.61 85.3356   4
  -2   1   4 1393.07 83.0590  24
  -2   1   4 1803.49 113.464  18
  -2   1   4 1454.59 81.3779  16
  -2   1   4 1525.42 82.9929   4
  -2   1   4 1257.36 90.3313  43
  -2   1   4 1443.95 101.456  28
  -2  -1   4 1397.15 61.8951  55
  -2   1   4 1350.33 62.3667  55
   2  -1  -4 1575.24 99.3201  29
  -2   1   4 1499.53 104.388  37
  -2  -1   4 1456.02 101.359  50
   2  -1  -4 1659.15 113.761  49
  -2   1   4 1405.44 87.5397  34
   2  -1  -4 1467.97 104.999  47
  -2  -1   4 1419.46 103.617  44
   2   1  -4 1356.15 82.9728  47
  -2  -1   3 4571.40 203.208  21
   2   1  -3 4780.03 199.773   2
   2  -1  -3 4933.35 193.405  14
  -2   1   3 4823.76 193.077  16
  -2   1   3 4974.24 194.604   4
  -2   1   3 4816.05 182.963  24
  -2   1   3 4671.13 199.484  43
  -2   1   3 4658.33 202.235  37
   2  -1  -3 4578.88 204.750  29
  -2   1   3 4643.58 196.880  34
   2   1  -3 4791.17 199.528  45
  -2  -1   3 4912.77 210.716  44
   2  -1  -3 4758.57 207.063  45
  -2  -1   3 5052.35 212.063  36
  -2  -1   2 23784.7 808.891  21
   2   1  -2 23923.2 811.926  27
   2  -1  -2 23881.9 809.190  10
   2   1  -2 23802.5 820.554  23
  -2   1   2 23260.4 811.015  16
   2   1  -2 23560.9 820.170   2
  -2   1   2 24176.4 812.825   4
   2  -1  -2 23973.5 817.335  27
  -2   1   2 23531.0 814.851  43
  -2  -1   2 24090.4 816.202  36
   2  -1  -2 21902.0 816.234  45
   2   1  -2 23038.0 816.441  42
  -2  -1   2 22289.5 819.970  44
  -2   1   2 22954.5 812.580  34
   2  -1  -1 49778.3 1670.45  27
   2   1  -1 47413.3 1658.94  12
  -2  -1   1 49222.9 1655.15  21
  -2   1   1 50386.0 1669.30  18
   2  -1  -1 50330.7 1668.24  13
  -2   1   1 49660.9 1671.39  16
  -2   1   1 50173.8 1672.71   4
  -2   1   1 49066.9 1669.09  19
   2  -1  -1 48757.4 1669.03  10
  -2   1   1 50440.2 1672.86  43
   2  -1   0 8138.68 289.354  23
   2   1   0 8069.79 304.399  13
  -2  -1   0 8535.58 304.895  17
   2   1   0 8413.85 315.365   2
  -2   1   0 8280.99 306.449  39
   2   1   0 8331.53 310.895  46
   2   1   0 8494.27 308.446  32
   2   1   1 55992.6 1817.07  24
  -2   1  -1 55163.2 1818.09  16
   2   1   1 55171.5 1822.07   2
   2  -1   1 51324.8 1789.31  23
  -2  -1  -1 56016.2 1813.04  17
  -2   1  -1 55907.0 1818.50   4
   2   1   1 56556.9 1821.44  32
   2   1   2 2243.56 117.823  24
   2   1   2 2099.19 87.5609  12
  -2   1  -2 2226.65 109.583   4
   2   1   2 2169.80 114.445   2
  -2  -1  -2 2149.38 110.473  17
   2  -1   2 2276.42 84.2721  15
   2   1   2 2096.12 85.5057  11
  -2   1  -2 2367.12 111.496  16
   2   1   2 2100.62 103.534  37
   2   1   3 49275.7 1642.16  15
   2  -1   3 46402.3 1607.52  15
  -2  -1  -3 49251.8 1637.26  20
  -2  -1  -3 46334.3 1630.68   4
   2   1   3 48744.1 1648.52  24
  -2   1  -3 48505.9 1629.14  16
  -2   1  -3 49576.5 1628.46   4
   2   1   3 48237.7 1626.20  31
   2   1   3 48948.0 1636.01  37
   2  -1   4 7956.44 315.716  11
   2   1   4 8121.58 327.479  24
  -2  -1  -4 7753.34 296.337   4
  -2  -1  -4 7505.36 315.435  20
   2   1   4 7970.54 316.287  15
  -2   1  -4 7950.03 293.736  16
   2   1   4 7868.01 323.489  35
   2   1   4 7431.70 303.298  31
   2   1   4 7790.54 317.193  37
  -2   1  -5 23987.7 813.954  72
   2   1   5 24502.0 866.363  15
   2   1   5 23451.5 826.734   1
   2  -1   5 24065.6 882.457   9
  -2  -1  -5 25207.3 872.303  20
   2   1   5 25127.3 884.794  24
   2  -1   5 23656.2 830.745  18
  -2  -1  -5 23350.1 827.719   4
   2  -1   5 25233.9 871.302  11
   2  -1   5 24966.4 873.463  12
   2   1   5 24824.5 873.784  35
   2   1   5 23549.6 859.096  31
   2   1   5 24344.6 870.648  37
  -2   1  -6 416.021 37.4553  72
  -2  -1  -6 415.561 76.7915  20
   2   1   6 375.707 85.2394  24
   2  -1   6 399.106 79.6977  21
   2   1   6 438.452 67.4460  15
   2  -1   6 281.088 72.0165  12
   2  -1   6 320.399 45.9824  18
   2  -1   6 414.263 58.2557  35
   2   1   6 346.819 71.8784  31
   2   1   6 273.040 71.4677  35
   2   1   6 378.167 84.0397  37
   2  -1   6 452.849 53.7943  30
  -2   1  -7 25482.2 884.214  78
  -2   1  -7 26824.7 889.734  72
   2   1   7 25765.6 883.782  64
  -2  -1  -7 26482.1 889.128  72
   2   1   7 25349.3 958.098  31
   2   1   7 26394.9 975.265  37
   2   1   7 26201.5 959.049  35
   2  -1   7 26676.4 958.832  36
   2  -1   7 25664.8 970.035  12
   2   1   7 26798.6 987.430  24
   2  -1   7 25805.3 969.298  21
  -2  -1  -7 27197.6 974.620  20
   2  -1   8 2196.20 168.388  31
   2   1   8 2057.81 163.089  37
   2  -1   8 1744.15 140.016  36
   2  -1   8 1821.44 163.505   9
   2   1   8 2018.33 152.420  18
   2  -1   8 1705.95 154.223  21
  -2   1  -8 2006.73 97.1761 166
  -2   1  -8 2133.50 96.7862 180
  -2  -1  -8 1950.69 95.5652 179
  -2   1  -8 2005.53 96.1309 179
  -2   1  -8 1998.09 94.8819 154
  -2  -1  -8 1819.11 92.0181 141
  -2   1  -8 2004.05 95.2102 140
  -2  -1  -8 2070.75 93.3437 143
  -2   1  -8 1927.62 93.0302 150
  -2   1  -8 1823.81 86.7535  78
  -2   1  -8 1926.87 93.9423  72
  -2  -1  -8 2054.27 94.8088  72
  -2   1  -8 1879.13 94.8540 133
  -2  -1  -8 2016.44 94.0728 126
  -2   1  -8 1971.23 89.3557 122
  -2  -1  -8 1793.94 93.7797 133
  -2  -1  -8 1940.80 92.5320 136
  -2  -1  -8 1965.46 92.2775 119
  -2   1  -8 2037.27 96.7437  95
  -2   1  -8 1895.22 90.9681  91
  -2   1  -8 1919.94 90.4063  87
   2   1   9 594.909 87.1782  18
   2  -1   9 622.002 108.612  21
   2  -1   9 436.681 101.182   9
  -2   1  -9 509.181 50.6887 180
  -2  -1  -9 623.700 52.7229 179
  -2  -1  -9 384.286 44.2583 180
  -2   1  -9 383.870 48.2078 179
  -2   1  -9 461.630 53.2696 176
  -2  -1  -9 421.731 45.6536 141
  -2  -1  -9 541.332 49.2446 143
  -2   1  -9 427.470 46.9323 150
  -2  -1  -9 437.410 47.2291  72
  -2   1  -9 531.223 42.1279  78
   2  -1   9 382.301 38.1379  63
   2   1   9 502.910 47.2764  63
  -2   1  -9 536.593 51.2846  72
  -2   1  -9 460.563 43.6554 122
  -2   1  -9 550.256 42.8709 139
  -2  -1  -9 521.777 47.5383 136
  -2  -1  -9 518.166 50.5164 126
  -2   1  -9 353.795 48.7701 133
  -2   1  -9 426.560 49.5103 136
  -2   1  -9 471.542 43.2201 126
  -2  -1  -9 426.994 50.0127 133
   2  -1   9 354.775 95.9585  31
   2   1   9 603.115 111.588  37
   2   1   9 523.749 118.255  40
   2  -1   9 244.619 90.1162  40
   2  -1   9 241.227 77.3342  36
  -2   1  -9 489.368 51.5182  95
  -2   1  -9 600.112 47.9510  87
  -2  -1  -9 476.875 53.0733  95
  -2   1  -9 543.061 49.1820  91
  -2  -1 -10 520.332 52.8076 179
  -2   1 -10 468.131 52.9873 179
  -2  -1 -10 390.762 48.4842 180
  -2   1 -10 448.749 55.8147 176
  -2   1 -10 396.309 52.0663 180
  -2  -1 -10 507.717 51.2846 143
  -2   1 -10 503.296 53.4305 143
  -2  -1 -10 471.813 50.2612 141
  -2   1 -10 496.652 53.6348 150
   2   1  10 577.425 52.5918  63
  -2  -1 -10 447.730 50.1395  72
  -2   1 -10 484.725 42.5366  78
  -2   1 -10 512.963 52.2410  72
  -2   1 -10 394.142 45.5358 122
  -2  -1 -10 459.399 51.4972 126
  -2  -1 -10 385.688 52.5458 133
  -2   1 -10 419.670 42.5482 126
  -2   1 -10 542.640 57.3880 133
  -2   1 -10 483.304 51.4161 136
  -2  -1 -10 387.127 49.6552 136
  -2  -1 -10 508.158 50.6174  87
  -2   1 -10 499.716 49.1812  87
  -2   1 -10 547.615 56.7112  95
  -2  -1 -10 495.956 57.2319  95
  -2   1 -10 839.918 63.8448  91
   2  -1  10 462.993 109.806  28
   2  -1  10 471.770 102.100  31
   2   1  10 379.746 118.006  40
   2  -1  10 366.019 104.017  40
   2  -1  10 484.659 111.442  37
   2   1  10 451.375 102.124  37
   2  -1  11 537.906 118.651  31
   2   1  11 554.510 134.162  50
   2  -1  11 400.941 110.315  40
   2  -1  11 717.296 131.333  37
   2  -1  11 733.628 139.156  50
   2  -1  11 843.250 143.775  28
   2   1  11 752.615 133.223  40
   2   1  11 896.203 143.301  37
   2   1  11 981.633 149.321  28
   2   1  11 639.757 128.259  24
  -2   1 -11 610.567 61.3394 179
  -2  -1 -11 700.321 60.5097 180
  -2  -1 -11 622.296 58.1754 179
  -2   1 -11 662.732 62.4684 180
  -2   1 -11 665.960 57.1760 150
  -2  -1 -11 577.140 54.2144 141
  -2   1 -11 746.480 62.7381 143
  -2  -1 -11 706.248 60.9419 143
  -2   1 -11 632.507 48.5915  78
  -2  -1 -11 726.867 58.1895  72
   2   1  11 649.041 56.5087  63
  -2  -1 -11 699.443 58.9474 136
  -2  -1 -11 620.590 47.5585 122
  -2  -1 -11 705.611 59.7565 126
  -2   1 -11 758.900 65.2155 133
  -2  -1 -11 647.963 62.2392 133
  -2   1 -11 649.671 59.7028 136
  -2   1 -11 751.411 52.9373 126
  -2   1 -11 727.180 54.4219 122
  -2   1 -11 704.790 54.5756 114
  -2  -1 -11 768.492 57.9134  87
  -2  -1 -11 659.074 62.5614  95
  -2   1 -11 687.869 56.0871  87
   2  -1  12 99.1234 90.8332  28
   2  -1  12 65.5270 93.3677  50
   2   1  12 23.8576 104.938  50
   2   1  12 23.0281 96.9778  40
   2  -1  12 62.1301 40.3754  55
   2   1  12-25.0419 88.0421  28
   2  -1  12-22.2646 86.3682  37
   2  -1  12 115.177 85.6000  40
   2   1  12-24.4383 89.5778  24
  -2  -1 -12-12.6257 34.9087 180
  -2   1 -12-23.1570 36.5705 180
  -2   1 -12 8.25611 34.1069 165
  -2   1 -12 33.2320 40.2896 179
  -2  -1 -12 25.7138 35.8243 143
  -2   1 -12 23.8297 36.3680 150
  -2   1 -12 22.4653 39.2528 143
  -2  -1 -12-4.45933 39.9067 150
  -2  -1 -12 7.53266 30.8729 141
  -2   1 -12 12.8778 36.1574 141
   2   1  12-14.4953 33.8158  63
  -2  -1 -12 45.1530 36.9804  72
  -2   1 -12 9.14523 25.9696 126
  -2   1 -12 79.6934 43.6078 133
  -2  -1 -12 8.52853 36.4589 136
  -2   1 -12 54.5041 40.3728 136
  -2  -1 -12 49.6312 34.0372 126
  -2   1 -12 26.8816 29.6659 122
  -2   1 -12-21.7666 27.6419 114
  -2  -1 -12-10.5758 32.0740  87
  -2  -1 -12 41.8328 41.1748  95
   2  -1  13 1395.70 164.690  37
   2   1  13 1698.37 179.352  32
   2   1  13 1834.86 98.3093  55
   2  -1  13 1993.78 96.7968  55
   2  -1  13 1751.81 176.925  50
   2   1  13 1748.21 183.999  50
  -2  -1 -13 1684.04 93.0161 150
  -2  -1 -13 1960.84 96.1029 143
  -2   1 -13 1892.87 96.1517 143
  -2   1 -13 1929.74 93.9570 141
  -2   1 -13 1948.55 91.3104 150
  -2  -1 -13 1841.60 89.8994 171
  -2   1 -13 1843.53 96.7912 180
  -2   1 -13 1820.30 96.3933 179
  -2   1 -13 1767.74 90.0328 165
  -2  -1 -13 1794.76 93.0791 180
  -2   1 -13 1923.34 92.5827 124
  -2  -1 -13 1893.34 93.3976 136
  -2   1 -13 1735.59 97.1827 133
   2   1  13 1798.87 89.5417 123
  -2   1 -13 1960.00 97.9534 136
  -2  -1 -13 2058.48 94.7534 126
  -2   1 -13 1936.77 93.9484 108
  -2  -1 -13 2070.73 100.189  95
  -2  -1 -13 1730.10 85.5840  87
   2  -1  14 1241.24 69.6966  55
   2   1  14 1069.11 132.674  50
   2  -1  14 1270.42 131.784  50
   2   1  14 1260.97 72.9047  55
  -2   1 -14 1129.69 61.6421 165
  -2  -1 -14 1268.88 67.7194 180
  -2   1 -14 1170.85 65.0236 141
  -2  -1 -14 1280.27 69.6095 143
  -2  -1 -14 1229.10 68.5985 150
  -2   1 -14 1328.93 71.3619 143
   2   1  14 1336.07 63.4453 123
  -2   1 -14 1303.18 71.7078 136
  -2   1 -14 1218.23 62.5395 124
  -2  -1 -14 1286.83 66.3028 126
  -2   1 -14 1336.28 69.1906 108
   2   1  14 1261.44 65.5363 107
  -2  -1 -14 1454.30 73.9724  95
  -2   1 -15 3969.41 143.126 171
  -2  -1 -15 3697.03 141.001 150
   2   1  15 3929.55 145.297 146
  -2  -1 -15 3757.64 143.532 143
  -2   1 -15 3681.28 145.194 143
   2   1  15 3847.44 147.085  68
   2  -1  15 3862.08 146.400  68
   2  -1  15 3539.34 139.030 121
  -2  -1 -15 3837.10 146.059  95
  -2  -1 -15 3910.49 144.321 108
   2   1  15 3655.45 138.045 107
  -2   1 -15 3847.11 142.284 108
   2  -1  16 92.0707 15.9759  96
  -2   1 -16 69.4679 14.9628 143
  -2   2  16 191.584 26.9004 146
   2  -2 -16 97.4424 16.2351 143
   2   2 -16 159.030 25.1340 143
   2   2 -16 176.747 25.6464 124
   2   2 -16 143.613 23.7891 136
  -2   2  16 116.091 22.1594 121
   2  -2 -16 107.964 19.9297 126
   2  -2 -16 146.641 20.9508 180
   2   2 -16 139.170 23.9278 180
   2  -2 -16 132.898 23.3939  87
  -2   2  16 162.904 22.1200  96
   2  -2 -16 133.833 22.2684  95
  -2  -2  16 116.220 21.0163  96
   2   2 -15 29.2577 29.5852 143
   2  -2 -15 27.8130 23.9944 143
  -2   2  15 30.4341 31.8853 146
  -2  -2  15 25.1318 26.1587  68
   2  -2 -15 41.0748 23.1559  78
  -2  -2  15 20.3807 29.6726  74
  -2   2  15 46.9108 25.4700  74
  -2   2  15 29.4507 26.1356  68
   2  -2 -15 25.6884 28.4044  72
  -2  -2  15 41.5556 27.9729  71
   2   2 -15 38.8328 27.5297 136
   2  -2 -15 58.8493 26.4418 122
   2   2 -15 28.0598 27.7727 122
   2  -2 -15 10.5659 26.3614 126
  -2   2  15 16.4048 26.9140 121
  -2   2  15 38.2681 25.8710 174
   2   2 -15 36.2980 29.8533 180
  -2  -2  15 51.6633 24.5046 174
   2  -2 -15 28.8780 26.2000 180
   2   2 -15 38.0749 26.8224 179
   2  -2 -15 48.9909 29.9719  87
  -2  -2  15 8.03450 27.5787  96
  -2   2  15 36.8403 27.4396  96
   2  -2 -15 37.5025 29.6075  95
  -2  -2  14 6424.90 368.950  37
  -2  -2  14 7632.17 389.053  51
  -2   2  14 7398.41 273.058 174
   2   2 -14 7273.56 271.256 179
   2   2 -14 7444.83 276.681 180
   2  -2 -14 7273.34 269.833 143
  -2  -2  14 7149.88 273.110  68
  -2  -2  14 7434.37 275.031  74
  -2   2  14 6972.45 271.886  68
   2  -2 -14 7511.47 275.831  72
  -2   2  14 7277.00 270.333  74
   2   2 -14 7469.05 273.656  78
   2  -2 -14 7567.03 270.406  78
   2   2 -14 7322.49 274.286 122
   2  -2 -14 7410.69 273.335 126
   2   2 -14 6913.24 265.671 133
  -2   2  14 7168.93 273.556 121
  -2   2  14 7224.60 269.125 107
  -2  -2  14 7391.04 272.528  96
  -2   2  14 7257.69 272.697  96
   2  -2 -14 7434.27 275.984  87
   2  -2 -14 7611.79 274.402  95
  -2  -2  13 18882.8 780.201  37
  -2  -2  13 17104.9 774.965  51
  -2   2  13 19246.2 646.399  55
   2   2 -13 18804.7 641.303 179
  -2   2  13 18324.4 643.113 174
   2   2 -13 18189.4 644.716 180
  -2   2  13 18056.6 640.809 161
  -2  -2  13 17220.6 633.762 161
   2  -2 -13 17799.3 633.164 156
  -2   2  13 18318.0 641.775  68
  -2  -2  13 18730.2 644.332  74
   2  -2 -13 17798.6 642.655  72
  -2   2  13 18934.6 640.233  74
  -2  -2  13 18829.7 642.971  68
   2   2 -13 18586.4 643.307  78
   2  -2 -13 18905.3 642.420 137
  -2   2  13 18310.6 642.375 121
  -2   2  13 18717.6 638.001 123
   2   2 -13 18471.9 641.738 137
   2  -2 -13 18292.2 643.032 126
   2   2 -13 17261.6 635.119 133
   2   2 -13 17543.1 630.330 115
   2   2 -13 17956.9 632.746 113
  -2   2  13 18730.6 639.722 107
   2   2 -13 17918.1 638.065  95
   2  -2 -13 18891.0 643.078  95
  -2  -2  12 921.857 150.084  51
  -2  -2  12 1027.25 67.5391  55
  -2   2  12 1040.34 75.2445  55
  -2  -2  12 815.121 143.346  37
  -2   2  12 1147.33 125.415  51
   2  -2 -12 875.591 133.466  20
   2   2 -12 1011.75 69.9999 179
   2   2 -12 822.613 64.7707 175
  -2   2  12 994.303 71.3306 174
  -2   2  12 909.467 69.6150 161
   2  -2 -12 892.470 64.2483 156
   2   2 -12 1026.08 63.0977 154
   2  -2 -12 1021.92 73.2599 147
   2   2 -12 949.680 71.9450  78
  -2  -2  12 984.115 72.7453  74
  -2   2  12 929.828 67.7856  68
   2  -2 -12 1037.12 73.8705  72
  -2  -2  12 1023.80 70.3566  68
   2   2 -12 1013.72 67.3407 133
   2   2 -12 893.130 68.5170 137
   2  -2 -12 927.463 70.7401 126
  -2   2  12 982.669 66.9060 123
   2  -2 -12 946.653 69.2136 137
   2   2 -12 1114.25 68.2420 113
  -2   2  12 961.193 66.8913 107
   2   2 -12 788.671 60.1663 115
   2  -2 -12 909.062 72.1228  95
   2  -2 -12 975.099 70.9560  92
   2   2 -12 1002.73 68.4225  95
  -2  -2  11 5167.65 312.619  37
  -2  -2  11 5130.13 198.666  55
   2  -2 -11 4565.52 271.969  48
  -2   2  11 4932.69 202.532  55
   2  -2 -11 4850.33 308.777  20
   2   2 -11 5139.14 198.765 175
   2   2 -11 4699.67 198.157 179
   2  -2 -11 4893.52 200.033 162
  -2   2  11 4771.08 200.530 174
   2   2 -11 4619.29 192.429 163
   2  -2 -11 4798.87 201.219 147
  -2   2  11 5150.53 202.017 161
   2  -2 -11 4982.45 198.347 151
   2   2 -11 4710.70 191.588 154
   2  -2 -11 4791.47 197.222 156
   2   2 -11 4664.12 200.798  78
   2   2 -11 5038.38 199.166  72
  -2  -2  11 4604.41 197.137  68
  -2   2  11 5148.60 200.133  68
  -2   2  11 4929.14 196.851 123
   2   2 -11 5076.61 199.905 137
   2  -2 -11 4900.38 201.961 126
  -2   2  11 4743.18 191.132 125
   2   2 -11 4736.38 195.138 133
   2  -2 -11 5034.13 200.155 137
   2   2 -11 5069.02 194.425 115
  -2   2  11 4836.53 197.501 107
   2   2 -11 4946.43 195.291 113
   2  -2 -11 4927.70 200.001  92
   2   2 -11 4801.04 196.091  95
   2   2 -11 4856.61 200.288  87
  -2  -2  10 49.3453 32.5894  55
  -2  -2  10 21.1033 87.5212  36
  -2   2  10 73.5650 38.9983  55
  -2   2  10 58.8774 81.3948  28
   2   2 -10 77.9215 84.4933  48
   2  -2 -10-20.3253 74.5091  20
   2   2 -10 54.8212 69.6176  20
  -2   2  10 40.7316 83.1333  18
   2  -2 -10 93.5997 39.2256 175
   2   2 -10 61.2868 36.7012 179
   2  -2 -10-17.2205 35.0201 162
   2   2 -10 50.9576 32.0395 163
   2   2 -10-3.94945 32.6476 175
   2   2 -10 34.4940 33.9448 154
  -2   2  10 25.8923 36.9100 161
   2  -2 -10-8.09636 36.1207 156
   2  -2 -10 46.8581 39.3933 147
   2  -2 -10 48.5125 38.7711 151
  -2  -2  10 56.0939 36.3493  68
   2   2 -10 3.98993 35.7214  72
   2  -2 -10 72.5249 37.6115 137
  -2   2  10-19.3994 35.9952 123
   2  -2 -10 74.1579 40.3395 126
   2   2 -10 28.3316 33.9783 137
   2   2 -10 26.0838 33.3632 133
  -2   2  10 48.0494 31.9446 125
  -2   2  10 3.94415 33.7380 107
   2   2 -10 53.8023 35.1976 115
   2   2 -10 58.3435 42.1260  87
   2   2 -10 3.76777 36.8681  95
   2  -2 -10 45.6534 41.7322  92
  -2  -2   9 171.916 91.3201  31
   2   2  -9 390.897 95.3715  48
  -2   2   9 275.050 85.1483  28
  -2  -2   9 255.192 36.9316  55
  -2   2   9 377.295 43.9330  55
  -2  -2   9 265.364 97.7981  36
  -2   2   9 264.040 76.7172  24
  -2  -2   9 356.969 74.6495   9
  -2   2   9 164.936 77.8444  18
   2   2  -9 336.008 89.1396  20
   2  -2  -9 272.016 93.6131  20
   2  -2  -9 363.623 94.7934  22
   2   2  -9 324.023 60.2197  22
   2  -2  -9 251.043 40.1068 162
   2   2  -9 336.646 37.5655 163
   2   2  -9 349.704 40.4513 176
   2  -2  -9 304.523 44.8518 175
   2   2  -9 317.336 41.0108 175
   2  -2  -9 378.387 47.0688 147
   2  -2  -9 330.249 42.6818 156
   2   2  -9 392.815 43.4212 157
  -2   2   9 327.012 44.0946 161
   2  -2  -9 305.760 44.1450 151
   2   2  -9 271.977 35.7124 154
   2  -2  -9 312.164 41.2935  80
   2  -2  -9 386.463 49.5586  82
   2   2  -9 339.163 41.7174  72
  -2  -2   9 293.993 39.6675  68
  -2   2   9 299.758 39.1851 125
   2   2  -9 276.897 38.0710 133
  -2   2   9 238.631 40.8110 123
   2   2  -9 355.809 40.9806 137
   2  -2  -9 231.793 37.8983 137
  -2   2   9 234.457 39.2604 107
   2  -2  -9 265.303 46.9233  99
   2   2  -9 368.244 44.4676  87
   2   2  -9 304.155 40.7992  95
   2  -2  -9 352.264 47.7280  92
  -2   2   8 3849.67 155.600  55
  -2  -2   8 4163.38 248.093  31
  -2   2   8 3836.12 246.763  50
  -2   2   8 3704.13 228.854  28
   2   2  -8 4443.94 243.141  48
  -2  -2   8 4007.41 228.077  50
  -2  -2   8 3720.17 151.690  55
  -2   2   8 3625.84 196.440  34
  -2  -2   8 4033.27 244.276  36
   2  -2  -8 3992.27 240.031  22
   2   2  -8 3354.92 192.205  22
  -2   2   8 4004.52 219.253  24
   2   2  -8 3707.35 218.993  20
   2  -2  -8 3964.43 238.538  20
  -2   2   8 3943.43 236.173  18
   2  -2  -8 3915.17 157.162 175
   2  -2  -8 4039.10 157.508 162
  -2   2   8 3990.65 157.340 161
   2   2  -8 3973.92 155.016 157
   2  -2  -8 3893.43 156.603 147
   2  -2  -8 3818.34 155.824 151
   2   2  -8 3705.89 152.526 137
  -2   2   8 3591.74 152.498 123
   2  -2  -8 3604.79 152.212 137
  -2   2   8 3760.22 151.472 125
   2   2  -8 4037.43 154.671 111
   2   2  -8 3721.02 154.224  87
   2  -2  -8 3821.71 155.802  82
   2  -2  -8 3809.59 157.011  99
   2   2  -8 3883.80 152.160  95
   2  -2  -8 3828.78 156.254  92
   2   2  -8 3753.70 154.566  78
   2   2  -8 4006.40 154.566  72
   2  -2  -8 3663.49 155.501  79
   2  -2  -8 3939.90 153.937  80
   2   2  -7 1465.93 73.4341  78
   2  -2  -7 1356.02 72.5965  67
   2  -2  -7 1481.80 74.5836  79
   2   2  -7 1400.90 70.9130  72
  -2   2   7 1697.08 140.343  18
  -2  -2   7 1148.21 128.282  21
   2   2  -7 1170.03 113.194  20
  -2   2   7 1516.47 115.630  24
   2  -2  -7 1574.24 141.171  22
  -2  -2   7 1399.38 138.516  36
  -2   2   7 1403.50 71.5598  55
  -2   2   7 1017.24 127.758  50
   2  -2  -7 1365.77 108.435  54
  -2   2   7 1589.40 114.191  34
  -2  -2   7 1461.79 122.198  50
  -2  -2   7 1420.62 135.499  31
  -2  -2   7 1437.06 69.1574  55
   2   2  -7 1593.81 140.546  48
  -2   2   7 1533.95 124.933  28
  -2  -2   7 1196.69 127.106  28
   2  -2  -6 1209.70 66.2403  79
   2  -2  -6 1409.80 67.6528  67
   2   2  -6 1417.12 66.5898  78
   2   2  -6 1352.75 64.0782  72
   2  -2  -6 1273.47 119.606  22
  -2   2   6 1367.50 80.2248  16
[truncated: 4,222,003 more chars]
