# Supplementary material for: Crystal structures of three homologues with increasing ring size: 2-meth­oxy-4-(thio­phen-2-yl)-5,6,7,8-tetra­hydro­quinoline-3-carbo­nitrile, 2-meth­oxy-4-(thio­phen-2-yl)-6,7,8,9-tetra­hydro-5H-cyclo­hepta­[b]pyridine-3-carbo­nitrile and 2-meth­oxy-4-(thio­phen-2-yl)-5,6,7,8,9,10-hexa­hydrocyclo­octa[b]pyridine-3-carbo­nitrile
Source: Acta Crystallogr E Crystallogr Commun. 2023 Mar 15;79(Pt 4):335–40. doi: 10.1107/S2056989023001883 (PMC10088300; doi:10.1107/S2056989023001883)
Supplement: Supplementary file 2 [file e-79-00335-1asup2.hkl]

data_1a                                                                         
_shelx_title ' elg_m6 in P2(1)/n'                                               
_shelx_refln_list_code          4                                               
_shelx_F_calc_maximum      143.27                                               
_exptl_crystal_F_000       568.00                                               
_reflns_d_resolution_high  0.7891                                               
                                                                                
loop_                                                                           
 _space_group_symop_operation_xyz                                               
 'x, y, z'                                                                      
 '-x+1/2, y+1/2, -z+1/2'                                                        
 '-x, -y, -z'                                                                   
 'x-1/2, -y-1/2, z-1/2'                                                         
                                                                                
_cell_length_a    10.8564                                                       
_cell_length_b     9.1857                                                       
_cell_length_c    13.3100                                                       
_cell_angle_alpha  90.000                                                       
_cell_angle_beta   98.776                                                       
_cell_angle_gamma  90.000                                                       
                                                                                
_shelx_F_squared_multiplier     1.000                                           
                                                                                
loop_                                                                           
 _refln_index_h                                                                 
 _refln_index_k                                                                 
 _refln_index_l                                                                 
 _refln_F_squared_calc                                                          
 _refln_F_squared_meas                                                          
 _refln_F_squared_sigma                                                         
 _refln_observed_status                                                         
   2   0   0       5736.47       5551.69       131.29 o                         
   4   0   0       1232.63       1183.17        14.43 o                         
   6   0   0        133.84        131.18         3.62 o                         
   8   0   0       1611.56       1578.72        18.89 o                         
  10   0   0         35.52         35.88         2.37 o                         
  12   0   0        246.84        264.95         3.91 o                         
   1   1   0        375.05        383.77         4.47 o                         
   2   1   0        754.74        738.84        10.25 o                         
   3   1   0        121.63        104.87         2.06 o                         
   4   1   0        663.07        667.67         6.34 o                         
   5   1   0        471.76        565.52         5.60 o                         
   6   1   0        250.41        243.97         3.22 o                         
   7   1   0        798.98        792.01         5.78 o                         
   8   1   0         39.90         38.68         0.99 o                         
   9   1   0        528.30        514.78         3.86 o                         
  10   1   0        323.63        322.40         3.10 o                         
  11   1   0        239.54        239.38         2.54 o                         
  12   1   0        122.10        120.88         1.74 o                         
  13   1   0        141.22        146.00         2.32 o                         
   0   2   0         10.08          9.06         2.60 o                         
   1   2   0       1204.23       1238.59        10.99 o                         
   2   2   0       1751.69       1607.12        14.59 o                         
   3   2   0       1180.75       1175.30        13.24 o                         
   4   2   0       6197.53       6460.62        59.98 o                         
   5   2   0        187.51        248.61         3.39 o                         
   6   2   0         18.36         17.35         1.26 o                         
   7   2   0        103.28         88.11         1.18 o                         
   8   2   0         14.62          9.79         0.65 o                         
   9   2   0          1.00          1.87         0.69 o                         
  10   2   0        639.42        610.28         4.96 o                         
  11   2   0         15.90         14.06         0.90 o                         
  12   2   0         88.62         90.01         1.37 o                         
  13   2   0         21.02         18.44         0.71 o                         
   1   3   0        958.32        936.63        10.24 o                         
   2   3   0       3131.40       3097.81        24.18 o                         
   3   3   0       1114.53       1184.40        10.75 o                         
   4   3   0        285.41        302.71         4.16 o                         
   5   3   0        505.26        547.65         6.53 o                         
   6   3   0        995.96        975.65         5.89 o                         
   7   3   0        819.37        809.87         5.12 o                         
   8   3   0         42.87         29.57         0.90 o                         
   9   3   0        980.81        932.90         7.42 o                         
  10   3   0        854.44        896.43         7.35 o                         
  11   3   0        583.96        573.15         5.18 o                         
  12   3   0          0.87          0.95         0.75 o                         
  13   3   0          0.76          0.64         0.50 o                         
   0   4   0        719.84        676.71        10.46 o                         
   1   4   0       1441.66       1421.70        12.93 o                         
   2   4   0        918.25        917.54         8.78 o                         
   3   4   0         78.52         65.14         1.75 o                         
   4   4   0       2713.79       2685.52        27.15 o                         
   5   4   0          2.55          9.66         0.57 o                         
   6   4   0         54.89         57.57         0.80 o                         
   7   4   0        162.60        174.09         2.03 o                         
   8   4   0        383.61        351.27         3.09 o                         
   9   4   0        185.22        150.04         2.39 o                         
  10   4   0        270.17        266.60         3.41 o                         
  11   4   0        356.24        344.49         3.55 o                         
  12   4   0         76.18         84.13         1.52 o                         
   1   5   0       2352.74       2472.81        22.82 o                         
   2   5   0        327.48        312.42         3.49 o                         
   3   5   0       2386.65       2354.98        18.31 o                         
   4   5   0        256.43        293.90         2.10 o                         
   5   5   0         14.89          6.45         0.52 o                         
   6   5   0         79.18         83.09         1.57 o                         
   7   5   0        662.49        655.77         4.34 o                         
   8   5   0         21.62         23.25         0.88 o                         
   9   5   0         36.12         39.81         1.37 o                         
  10   5   0          0.27          0.76         0.68 o                         
  11   5   0        173.70        164.28         2.07 o                         
  12   5   0          2.26          2.98         0.55 o                         
   0   6   0          5.39         17.73         0.98 o                         
   1   6   0         65.87         70.60         1.01 o                         
   2   6   0       1045.32       1100.35         6.57 o                         
   3   6   0          3.48          4.40         0.51 o                         
   4   6   0        289.10        286.13         2.02 o                         
   5   6   0         18.72         16.55         0.63 o                         
   6   6   0          2.42          3.04         0.61 o                         
   7   6   0        462.09        454.58         3.47 o                         
   8   6   0        389.24        388.63         3.43 o                         
   9   6   0         30.68         30.34         0.92 o                         
  10   6   0         28.97         26.80         0.92 o                         
  11   6   0         48.28         44.24         1.27 o                         
   1   7   0        423.45        423.46         3.25 o                         
   2   7   0        843.49        827.66         5.37 o                         
   3   7   0       1716.33       1713.29        10.33 o                         
   4   7   0       1735.48       1732.59        11.08 o                         
   5   7   0       1587.37       1587.38         9.86 o                         
   6   7   0          1.75          2.33         0.60 o                         
   7   7   0        135.65        141.05         1.61 o                         
   8   7   0         15.75         11.70         0.68 o                         
   9   7   0          2.28          4.05         0.72 o                         
  10   7   0         23.00         24.42         0.85 o                         
   0   8   0          0.12          1.08         1.04 o                         
   1   8   0         58.57         60.16         1.03 o                         
   2   8   0          9.17          9.04         0.66 o                         
   3   8   0         55.95         52.90         0.91 o                         
   4   8   0        213.19        212.92         1.91 o                         
   5   8   0       1448.03       1438.32         9.45 o                         
   6   8   0          2.48          1.61         0.69 o                         
   7   8   0        290.80        300.11         3.01 o                         
   8   8   0         68.57         71.04         1.30 o                         
   9   8   0        312.10        325.73         4.07 o                         
   1   9   0          0.96          0.96         0.70 o                         
   2   9   0        118.59        125.44         1.69 o                         
   3   9   0          0.99          1.97         0.65 o                         
   4   9   0         18.58         16.18         0.75 o                         
   5   9   0        503.64        507.07         4.30 o                         
   6   9   0         68.00         65.37         1.79 o                         
   7   9   0          3.89          4.58         0.59 o                         
   8   9   0        151.44        170.67         2.92 o                         
   0  10   0         14.80         17.02         1.07 o                         
   1  10   0        273.57        271.62         2.32 o                         
   2  10   0         45.78         49.06         1.09 o                         
   3  10   0        171.06        188.24         1.98 o                         
   4  10   0        286.55        280.84         2.93 o                         
   5  10   0        857.73        848.01         8.90 o                         
   6  10   0        430.62        412.81         6.02 o                         
   1  11   0        275.14        282.23         4.12 o                         
   2  11   0          9.02          7.90         0.58 o                         
   3  11   0         58.30         48.48         1.17 o                         
   4  11   0         35.12         34.52         1.45 o                         
 -13   0   1        236.64        229.81         3.77 o                         
 -11   0   1        271.73        279.32         3.68 o                         
  -9   0   1        126.56        131.36         2.49 o                         
  -7   0   1        128.14        106.78         1.98 o                         
  -5   0   1       2349.55       2460.84        27.53 o                         
  -3   0   1        422.65        425.17         6.20 o                         
  -1   0   1      11723.07      10973.15       258.59 o                         
   1   0   1        297.56        301.79        11.12 o                         
   3   0   1        538.58        551.26        13.11 o                         
   5   0   1        590.51        546.98        12.12 o                         
   7   0   1       1578.09       1563.67        14.49 o                         
   9   0   1        158.59        154.48         3.65 o                         
  11   0   1        108.69        119.44         2.98 o                         
  13   0   1         67.66         65.81         2.95 o                         
 -13   1   1         22.55         25.75         0.83 o                         
 -12   1   1          5.32          5.39         0.73 o                         
 -11   1   1         95.85         92.94         1.56 o                         
 -10   1   1        878.17        862.52         6.74 o                         
  -9   1   1        473.77        473.62         4.07 o                         
  -8   1   1        129.67        145.66         2.10 o                         
  -7   1   1       1525.15       1565.05        10.27 o                         
  -6   1   1        276.04        258.66         3.18 o                         
  -5   1   1        189.68        230.07         2.93 o                         
  -4   1   1         58.94         60.06         1.49 o                         
  -3   1   1       2868.20       2830.13        26.98 o                         
  -2   1   1       4454.84       4397.69        46.82 o                         
  -1   1   1        298.54        290.30         4.10 o                         
   0   1   1       6231.45       6007.98        71.03 o                         
   1   1   1        497.25        522.00         8.46 o                         
   2   1   1       5028.15       4899.97        60.87 o                         
   3   1   1       5045.29       5077.07        54.32 o                         
   4   1   1         12.30          9.60         1.17 o                         
   5   1   1        100.14        108.59         2.95 o                         
   6   1   1        162.42        134.60         2.57 o                         
   7   1   1        143.66        144.81         1.66 o                         
   8   1   1         29.55         32.56         0.78 o                         
   9   1   1          1.56          1.95         0.67 o                         
  10   1   1        700.83        698.54         5.22 o                         
  11   1   1         81.79         92.03         1.65 o                         
  12   1   1          8.99          8.71         0.72 o                         
  13   1   1         24.48         25.47         0.93 o                         
 -13   2   1          7.72          6.11         0.62 o                         
 -12   2   1        184.34        180.98         2.15 o                         
 -11   2   1         32.02         37.54         1.33 o                         
 -10   2   1        720.10        765.84         6.26 o                         
  -9   2   1          8.83          5.32         0.73 o                         
  -8   2   1       2466.90       2424.84        15.41 o                         
  -7   2   1         30.40         22.21         0.76 o                         
  -6   2   1         48.64         48.49         2.52 o                         
  -5   2   1        215.99        257.16         3.44 o                         
  -4   2   1       3698.53       3690.56        28.81 o                         
  -3   2   1          8.60          7.33         0.86 o                         
  -2   2   1       4127.34       4153.34        44.71 o                         
  -1   2   1        128.94        139.08         2.70 o                         
   0   2   1       9866.46       9623.20       107.05 o                         
   1   2   1       1840.82       1866.22        17.84 o                         
   2   2   1       1548.09       1529.79        19.05 o                         
   3   2   1        176.94        167.77         3.62 o                         
   4   2   1        100.25         68.95         2.64 o                         
   5   2   1        637.64        697.76         7.62 o                         
   6   2   1         57.40         64.67         1.73 o                         
   7   2   1         90.46         91.21         1.09 o                         
   8   2   1         67.97         59.84         1.07 o                         
   9   2   1        194.00        183.83         1.93 o                         
  10   2   1        183.83        181.20         2.10 o                         
  11   2   1        177.84        207.86         2.48 o                         
  12   2   1        167.14        172.79         2.26 o                         
  13   2   1         49.37         45.46         1.88 o                         
 -13   3   1        293.60        298.83         3.48 o                         
 -12   3   1          0.29          1.19         0.83 o                         
 -11   3   1        655.69        700.54         6.10 o                         
 -10   3   1        447.32        415.52         4.05 o                         
  -9   3   1        216.58        179.94         2.38 o                         
  -8   3   1         11.18          8.90         0.68 o                         
  -7   3   1        486.02        480.88         3.24 o                         
  -6   3   1         32.90         41.42         0.78 o                         
  -5   3   1         17.46          7.27         0.80 o                         
  -4   3   1        206.28        220.01         2.39 o                         
  -3   3   1        954.02        978.24         9.46 o                         
  -2   3   1        386.91        401.93         4.63 o                         
  -1   3   1      14526.89      14694.49       163.84 o                         
   0   3   1          0.15          0.30         1.27 o                         
   1   3   1         25.74         37.04         1.08 o                         
   2   3   1        481.16        504.68         4.99 o                         
   3   3   1         95.64         67.61         1.55 o                         
   4   3   1        117.90        105.68         2.37 o                         
   5   3   1        178.31        156.42         2.62 o                         
   6   3   1          2.77          4.00         0.51 o                         
   7   3   1        649.42        634.07         4.95 o                         
   8   3   1         18.70         20.05         0.86 o                         
   9   3   1        212.72        227.17         2.35 o                         
  10   3   1        194.55        186.04         2.07 o                         
  11   3   1        103.28        108.68         1.69 o                         
  12   3   1         11.50          7.88         0.68 o                         
 -12   4   1        349.54        338.46         4.22 o                         
 -11   4   1        113.34        107.39         1.55 o                         
 -10   4   1         64.29         53.56         1.69 o                         
  -9   4   1       1610.03       1524.03        11.23 o                         
  -8   4   1        221.51        220.98         2.19 o                         
  -7   4   1          5.14          5.07         0.62 o                         
  -6   4   1        995.64       1044.39         5.88 o                         
  -5   4   1        461.43        439.00         3.02 o                         
  -4   4   1       1849.53       1931.20        17.30 o                         
  -3   4   1          5.00          5.59         0.82 o                         
  -2   4   1         63.91         63.10         1.38 o                         
  -1   4   1         20.74         16.42         1.43 o                         
   0   4   1       1261.67       1262.54        13.04 o                         
   1   4   1       1019.62        992.62         8.54 o                         
   2   4   1        397.88        383.12         5.06 o                         
   3   4   1        852.37        850.86         7.35 o                         
   4   4   1         10.15          7.53         1.09 o                         
   5   4   1         37.90         38.32         0.74 o                         
   6   4   1        247.96        280.83         1.96 o                         
   7   4   1         21.81         21.28         0.89 o                         
   8   4   1        422.27        397.46         4.22 o                         
   9   4   1        189.87        210.52         2.60 o                         
  10   4   1        119.99        123.05         1.66 o                         
  11   4   1        365.66        378.87         3.70 o                         
  12   4   1          1.53          1.18         0.74 o                         
 -12   5   1         28.30         27.86         1.22 o                         
 -11   5   1         20.49         24.66         0.86 o                         
 -10   5   1        289.57        297.46         3.27 o                         
  -9   5   1         23.44         27.20         1.02 o                         
  -8   5   1         40.54         36.14         1.14 o                         
  -7   5   1          8.31          6.87         0.67 o                         
  -6   5   1        379.96        322.86         2.37 o                         
  -5   5   1        618.33        621.12         3.71 o                         
  -4   5   1          8.11          9.53         0.50 o                         
  -3   5   1        986.17        946.83         8.83 o                         
  -2   5   1       1136.52       1066.33        10.68 o                         
  -1   5   1        216.66        234.47         3.36 o                         
   0   5   1         13.49         16.45         0.92 o                         
   1   5   1         40.89         46.88         1.20 o                         
   2   5   1       1965.42       1950.87        16.14 o                         
   3   5   1        839.85        861.41         6.46 o                         
   4   5   1        275.71        260.22         1.87 o                         
   5   5   1         20.24         21.88         0.58 o                         
   6   5   1        985.12        967.95         5.59 o                         
   7   5   1          0.16          0.66         0.66 o                         
   8   5   1         73.08         68.02         1.34 o                         
   9   5   1        113.64        119.14         1.81 o                         
  10   5   1          2.96          4.50         0.71 o                         
  11   5   1        109.34        105.24         1.63 o                         
  12   5   1          0.03          0.22         0.54 o                         
 -11   6   1          4.43          3.77         0.51 o                         
 -10   6   1          1.70          0.31         0.72 o                         
  -9   6   1         70.60         64.04         1.34 o                         
  -8   6   1        417.56        403.58         3.67 o                         
  -7   6   1        203.58        192.30         1.76 o                         
  -6   6   1         12.58         13.96         0.68 o                         
  -5   6   1        949.92        945.38         5.71 o                         
  -4   6   1        195.72        202.99         1.68 o                         
  -3   6   1        379.77        371.12         2.71 o                         
  -2   6   1         83.71         81.29         1.46 o                         
  -1   6   1         15.99         27.61         0.79 o                         
   0   6   1         91.25         87.96         1.13 o                         
   1   6   1       1383.68       1417.27         8.98 o                         
   2   6   1        154.01        162.89         1.40 o                         
   3   6   1         43.80         41.10         0.70 o                         
   4   6   1        254.11        261.41         1.94 o                         
   5   6   1        333.79        328.97         2.38 o                         
   6   6   1        668.03        650.76         4.34 o                         
   7   6   1        278.74        296.18         2.42 o                         
   8   6   1          3.25          2.27         0.68 o                         
   9   6   1         68.95         71.80         1.20 o                         
  10   6   1          1.30          2.18         0.66 o                         
  11   6   1         39.93         34.10         1.08 o                         
 -10   7   1         14.04         13.95         0.83 o                         
  -9   7   1          7.95         11.91         0.87 o                         
  -8   7   1          7.80          6.07         0.70 o                         
  -7   7   1         38.58         38.81         0.85 o                         
  -6   7   1        593.16        586.97         3.94 o                         
  -5   7   1       2059.69       2053.54        12.19 o                         
  -4   7   1         65.58         70.26         1.00 o                         
  -3   7   1        221.95        220.08         2.01 o                         
  -2   7   1        891.50        895.90         6.20 o                         
  -1   7   1          4.45          4.28         0.60 o                         
   0   7   1        144.93        150.64         1.62 o                         
   1   7   1         36.39         31.55         0.79 o                         
   2   7   1          6.31          8.59         0.60 o                         
   3   7   1        455.81        442.30         2.98 o                         
   4   7   1         39.29         40.16         0.75 o                         
   5   7   1         21.30         21.68         0.73 o                         
   6   7   1          4.97          5.36         0.67 o                         
   7   7   1         33.10         32.49         0.94 o                         
   8   7   1         47.93         53.59         1.23 o                         
   9   7   1         28.73         30.78         1.05 o                         
  10   7   1        443.40        449.51         5.14 o                         
  -9   8   1          9.49          9.99         0.73 o                         
  -8   8   1         60.95         62.66         1.27 o                         
  -7   8   1        164.59        162.87         1.89 o                         
  -6   8   1         36.57         36.84         0.85 o                         
  -5   8   1        187.26        195.75         2.10 o                         
  -4   8   1        713.35        713.65         4.93 o                         
  -3   8   1        995.62       1006.29         6.48 o                         
  -2   8   1        125.97        124.33         1.71 o                         
  -1   8   1        580.49        592.09         4.85 o                         
   0   8   1        229.99        235.04         2.29 o                         
   1   8   1          0.03          0.22         0.65 o                         
   2   8   1         70.45         67.52         1.29 o                         
   3   8   1        315.99        310.96         2.54 o                         
   4   8   1        517.24        511.26         3.88 o                         
   5   8   1        187.88        197.36         1.82 o                         
   6   8   1          1.80          2.24         0.70 o                         
   7   8   1         20.84         19.81         0.81 o                         
   8   8   1        198.46        199.26         2.40 o                         
   9   8   1         19.77         18.57         0.97 o                         
  -8   9   1          9.70          6.59         0.66 o                         
  -7   9   1         66.89         71.61         1.40 o                         
  -6   9   1        316.24        328.73         3.06 o                         
  -5   9   1        554.93        558.51         4.39 o                         
  -4   9   1         14.56         12.50         0.65 o                         
  -3   9   1        156.45        160.16         1.81 o                         
  -2   9   1         49.09         48.23         0.99 o                         
  -1   9   1        179.75        172.49         1.75 o                         
   0   9   1        134.96        131.76         1.67 o                         
   1   9   1         11.93         12.86         0.80 o                         
   2   9   1        185.05        182.52         1.83 o                         
   3   9   1        144.23        135.02         1.47 o                         
   4   9   1         20.26         21.79         0.79 o                         
   5   9   1          1.78          2.07         0.69 o                         
   6   9   1          8.93          8.99         0.66 o                         
   7   9   1        186.12        184.48         2.56 o                         
   8   9   1          4.25          4.30         0.57 o                         
  -6  10   1          1.67          1.69         0.61 o                         
  -5  10   1        217.39        212.92         3.20 o                         
  -4  10   1         65.41         61.04         1.11 o                         
  -3  10   1        145.40        153.16         1.63 o                         
  -2  10   1         54.05         52.96         1.01 o                         
  -1  10   1        202.44        204.40         1.87 o                         
   0  10   1         72.88         73.18         1.09 o                         
   1  10   1         48.03         41.97         0.83 o                         
   2  10   1          2.04          1.84         0.59 o                         
   3  10   1         24.54         28.45         0.74 o                         
   4  10   1        291.16        295.89         2.96 o                         
   5  10   1        590.48        567.98         5.62 o                         
   6  10   1         17.07         18.27         0.79 o                         
  -4  11   1         20.22         21.55         0.91 o                         
  -3  11   1         28.08         28.11         0.84 o                         
  -2  11   1        322.43        339.75         3.19 o                         
  -1  11   1         38.43         32.05         0.73 o                         
   0  11   1        115.26        105.09         1.18 o                         
   1  11   1          8.46          7.41         0.61 o                         
   2  11   1          2.22          2.28         0.55 o                         
   3  11   1          0.95          0.57         0.57 o                         
   4  11   1         34.89         26.54         0.84 o                         
 -12   0   2        146.49        138.99         2.77 o                         
 -10   0   2         15.31         10.65         1.10 o                         
  -8   0   2        339.19        334.43         3.77 o                         
  -6   0   2          7.17         13.92         1.61 o                         
  -4   0   2       3797.35       3843.45        46.73 o                         
  -2   0   2       2492.82       2538.72        43.53 o                         
   0   0   2        827.49        787.24        14.07 o                         
   2   0   2       2340.24       2319.95        56.71 o                         
   4   0   2       7021.07       6935.57       135.69 o                         
   6   0   2       1911.79       2174.72        27.93 o                         
   8   0   2        319.90        272.60         4.33 o                         
  10   0   2          4.93          4.41         1.01 o                         
  12   0   2         55.68         65.06         1.73 o                         
 -13   1   2        230.46        236.29         3.99 o                         
 -12   1   2         17.69         18.80         0.92 o                         
 -11   1   2          1.56          3.15         0.87 o                         
 -10   1   2       1900.05       1877.21        13.41 o                         
  -9   1   2       2118.07       2046.75        13.90 o                         
  -8   1   2        377.77        396.71         2.96 o                         
  -7   1   2        136.64        144.34         1.69 o                         
  -6   1   2         60.32         52.40         1.69 o                         
  -5   1   2        815.94        787.07         7.90 o                         
  -4   1   2        141.18        176.91         2.68 o                         
  -3   1   2         86.45         99.74         1.93 o                         
  -2   1   2       2121.20       2082.80        19.33 o                         
  -1   1   2        405.68        410.79         4.21 o                         
   0   1   2        550.69        520.32         6.13 o                         
   1   1   2       9452.56       9347.48        96.98 o                         
   2   1   2        171.31        194.29         2.97 o                         
   3   1   2         52.45         56.87         1.73 o                         
   4   1   2       1427.04       1485.33        19.27 o                         
   5   1   2          4.67          1.49         1.27 o                         
   6   1   2          4.44          3.15         1.03 o                         
   7   1   2        188.02        188.56         1.69 o                         
   8   1   2        252.78        245.74         2.26 o                         
   9   1   2        585.56        554.27         4.29 o                         
  10   1   2        358.61        381.62         3.24 o                         
  11   1   2          4.59          7.16         0.79 o                         
  12   1   2         11.67         11.66         0.74 o                         
  13   1   2        114.25        108.68         2.88 o                         
 -13   2   2        192.71        198.63         3.10 o                         
 -12   2   2        160.78        154.91         2.31 o                         
 -11   2   2        400.12        409.43         4.30 o                         
 -10   2   2         55.24         54.81         1.47 o                         
  -9   2   2        117.42        119.99         1.65 o                         
  -8   2   2         22.19         22.77         0.73 o                         
  -7   2   2        401.72        377.23         2.80 o                         
  -6   2   2        106.45        117.08         2.44 o                         
  -5   2   2        215.31        196.49         2.85 o                         
  -4   2   2          0.66          2.16         0.76 o                         
  -3   2   2       2977.67       3019.65        22.74 o                         
  -2   2   2        218.89        242.72         2.87 o                         
  -1   2   2       1125.75       1241.93        10.78 o                         
   0   2   2       6963.19       7003.74        67.88 o                         
   1   2   2      20527.26      20532.32       206.48 o                         
   2   2   2          6.43          3.42         1.26 o                         
   3   2   2       2897.86       2797.22        48.60 o                         
   4   2   2        434.95        482.00         6.33 o                         
   5   2   2        646.31        611.43         7.20 o                         
   6   2   2        260.56        279.44         2.76 o                         
   7   2   2        292.36        270.76         2.15 o                         
   8   2   2        238.62        236.74         2.15 o                         
   9   2   2        799.98        783.48         5.90 o                         
  10   2   2        362.91        329.68         3.08 o                         
  11   2   2        595.09        577.70         5.34 o                         
  12   2   2        178.34        179.29         2.32 o                         
 -13   3   2         67.75         66.60         1.63 o                         
 -12   3   2          0.11          0.71         0.65 o                         
 -11   3   2        172.05        162.73         2.70 o                         
 -10   3   2        239.43        219.76         3.46 o                         
  -9   3   2        211.42        202.79         2.25 o                         
  -8   3   2        135.20        112.04         1.45 o                         
  -7   3   2         92.27         96.62         1.17 o                         
  -6   3   2       5174.60       5180.56        29.42 o                         
  -5   3   2        185.77        186.22         3.28 o                         
  -4   3   2       1690.35       1900.33        14.30 o                         
  -3   3   2        363.16        364.56         3.62 o                         
  -2   3   2        753.31        695.46         7.49 o                         
  -1   3   2         19.60         18.07         1.16 o                         
   0   3   2         53.37         52.65         1.27 o                         
   1   3   2        256.52        273.99         2.90 o                         
   2   3   2       1478.84       1373.93        13.33 o                         
   3   3   2        553.12        608.22         7.60 o                         
   4   3   2          1.59          2.90         1.15 o                         
   5   3   2         24.57         13.59         1.26 o                         
   6   3   2       1383.64       1327.60         7.79 o                         
   7   3   2          3.22          3.32         0.66 o                         
   8   3   2        161.04        154.45         1.72 o                         
   9   3   2         73.20         75.25         1.32 o                         
  10   3   2        386.52        410.06         3.77 o                         
  11   3   2        273.10        274.96         3.51 o                         
  12   3   2          0.24         -0.17         0.55 o                         
 -12   4   2         52.32         49.08         0.98 o                         
 -11   4   2        171.28        172.10         2.17 o                         
 -10   4   2        188.97        195.55         2.94 o                         
  -9   4   2        298.81        302.92         2.89 o                         
  -8   4   2        900.72        873.85         5.91 o                         
  -7   4   2        475.44        492.26         3.53 o                         
  -6   4   2         24.02         20.40         0.60 o                         
  -5   4   2        279.05        269.45         2.11 o                         
  -4   4   2         69.37         88.27         1.90 o                         
  -3   4   2       1616.22       1667.44        14.61 o                         
  -2   4   2          8.28         10.20         0.87 o                         
  -1   4   2        465.67        466.89         5.34 o                         
   0   4   2          8.26         21.49         1.09 o                         
   1   4   2        195.85        238.05         3.19 o                         
   2   4   2       1274.90       1298.87        11.19 o                         
   3   4   2         26.50         37.92         1.35 o                         
   4   4   2         19.54         17.85         0.92 o                         
   5   4   2         24.79         20.44         0.60 o                         
   6   4   2        502.68        540.62         3.75 o                         
   7   4   2        622.83        632.56         4.66 o                         
   8   4   2         21.89         23.88         1.14 o                         
   9   4   2        117.34        123.71         1.64 o                         
  10   4   2        502.38        495.10         4.33 o                         
  11   4   2        155.67        146.22         1.86 o                         
  12   4   2         30.11         26.88         0.97 o                         
 -12   5   2          4.09          2.58         0.49 o                         
 -11   5   2         71.26         73.66         1.52 o                         
 -10   5   2         38.14         48.53         1.15 o                         
  -9   5   2         52.34         61.44         1.48 o                         
  -8   5   2         97.62         76.56         1.30 o                         
  -7   5   2        194.80        198.14         1.83 o                         
  -6   5   2        122.37        108.55         1.21 o                         
  -5   5   2        821.28        834.71         5.01 o                         
  -4   5   2        313.49        331.44         2.33 o                         
  -3   5   2        249.55        281.70         2.81 o                         
  -2   5   2       1276.77       1311.23        12.49 o                         
  -1   5   2       1148.62       1189.19        10.88 o                         
   0   5   2        501.84        561.13         5.71 o                         
   1   5   2        781.25        843.87         7.70 o                         
   2   5   2        129.33        130.45         2.45 o                         
   3   5   2        165.70        134.92         1.29 o                         
   4   5   2        157.55        148.58         1.23 o                         
   5   5   2        691.97        674.05         3.91 o                         
   6   5   2       1466.62       1489.38         8.53 o                         
   7   5   2        387.10        406.35         3.03 o                         
   8   5   2         60.04         60.26         1.34 o                         
   9   5   2         49.90         52.17         1.31 o                         
  10   5   2        429.32        465.71         4.19 o                         
  11   5   2        405.64        405.11         4.90 o                         
 -11   6   2         52.47         55.54         0.98 o                         
 -10   6   2         58.18         57.42         1.49 o                         
  -9   6   2        146.29        138.16         2.25 o                         
  -8   6   2        489.00        470.01         3.72 o                         
  -7   6   2        147.75        141.79         1.75 o                         
  -6   6   2         79.80         74.63         1.18 o                         
  -5   6   2         36.23         35.18         0.75 o                         
  -4   6   2        568.65        571.89         3.70 o                         
  -3   6   2        111.21        113.40         1.23 o                         
  -2   6   2        638.73        647.52         4.54 o                         
  -1   6   2         56.56         62.69         1.11 o                         
   0   6   2        165.76        146.73         1.37 o                         
   1   6   2        225.69        210.48         1.72 o                         
   2   6   2        261.08        254.46         1.90 o                         
   3   6   2         46.00         44.28         0.76 o                         
   4   6   2        133.68        141.55         1.39 o                         
   5   6   2       1967.93       1973.94        10.87 o                         
   6   6   2        221.26        206.57         1.76 o                         
   7   6   2        423.14        425.59         3.37 o                         
   8   6   2        102.51         99.32         1.62 o                         
   9   6   2        210.03        217.12         2.59 o                         
  10   6   2         47.95         38.78         1.04 o                         
  11   6   2          4.24          4.63         0.73 o                         
 -10   7   2        178.83        189.61         2.65 o                         
  -9   7   2         10.07         12.68         0.81 o                         
  -8   7   2         78.32         73.16         1.45 o                         
  -7   7   2         14.64         15.12         0.69 o                         
  -6   7   2        447.98        433.04         3.24 o                         
  -5   7   2         28.03         25.88         0.76 o                         
  -4   7   2         60.02         56.51         0.92 o                         
  -3   7   2        644.22        647.82         4.19 o                         
  -2   7   2        677.34        647.40         4.78 o                         
  -1   7   2        278.76        264.78         2.44 o                         
   0   7   2         23.83         27.16         0.71 o                         
   1   7   2         57.40         57.29         0.93 o                         
   2   7   2       1072.71       1101.01         7.21 o                         
   3   7   2        143.89        140.34         1.32 o                         
   4   7   2         29.82         29.89         0.74 o                         
   5   7   2        203.48        206.46         1.78 o                         
   6   7   2         34.99         35.23         0.83 o                         
   7   7   2         15.94         17.57         0.73 o                         
   8   7   2         50.61         50.38         1.11 o                         
   9   7   2        383.85        410.82         4.30 o                         
  10   7   2          1.68          1.50         0.56 o                         
  -9   8   2        122.10        124.64         2.88 o                         
  -8   8   2          1.64          2.18         0.69 o                         
  -7   8   2        186.03        180.80         1.93 o                         
  -6   8   2        672.77        672.30         5.19 o                         
  -5   8   2        539.36        553.05         4.28 o                         
  -4   8   2        470.62        474.99         3.26 o                         
  -3   8   2         21.09         21.88         0.79 o                         
  -2   8   2          1.33          2.59         0.72 o                         
  -1   8   2        462.30        460.22         3.80 o                         
   0   8   2         80.91         84.80         1.37 o                         
   1   8   2          2.30          2.97         0.65 o                         
   2   8   2        393.50        405.66         3.38 o                         
   3   8   2         60.07         62.81         0.97 o                         
   4   8   2         43.18         44.80         0.91 o                         
   5   8   2        565.69        571.69         4.79 o                         
   6   8   2        240.00        245.67         2.63 o                         
   7   8   2         18.59         18.44         0.84 o                         
   8   8   2         28.13         25.54         0.92 o                         
   9   8   2         53.05         66.32         1.58 o                         
  -8   9   2         24.53         20.56         0.92 o                         
  -7   9   2        174.21        167.87         3.21 o                         
  -6   9   2         90.05         90.79         1.21 o                         
  -5   9   2          2.23          3.43         0.60 o                         
  -4   9   2       1596.74       1589.58        10.79 o                         
  -3   9   2         92.16         93.99         1.17 o                         
  -2   9   2        421.05        420.28         3.30 o                         
  -1   9   2         87.39         86.68         1.15 o                         
   0   9   2         16.37         16.73         0.77 o                         
   1   9   2          0.08         -0.64         0.74 o                         
   2   9   2        154.61        155.95         1.65 o                         
   3   9   2        136.28        132.11         1.48 o                         
   4   9   2          7.09          7.32         0.71 o                         
   5   9   2          1.53          1.41         0.69 o                         
   6   9   2        151.10        160.24         1.99 o                         
   7   9   2         56.45         56.84         1.59 o                         
   8   9   2          1.69          2.43         0.56 o                         
  -6  10   2        284.46        268.78         4.70 o                         
  -5  10   2          2.75          3.12         0.56 o                         
  -4  10   2        534.61        564.62         4.88 o                         
  -3  10   2         56.10         53.01         0.98 o                         
  -2  10   2        268.33        271.86         2.58 o                         
  -1  10   2        185.96        192.09         1.82 o                         
   0  10   2         43.14         37.45         0.79 o                         
   1  10   2          2.06          2.01         0.55 o                         
   2  10   2         38.88         42.05         0.85 o                         
   3  10   2         53.83         52.93         0.98 o                         
   4  10   2        269.82        285.99         2.93 o                         
   5  10   2         15.30         14.45         0.89 o                         
   6  10   2          1.69          1.19         0.55 o                         
  -4  11   2          0.58          0.96         0.58 o                         
  -3  11   2         17.22         13.61         0.62 o                         
  -2  11   2         16.20         14.03         0.59 o                         
  -1  11   2          0.52          0.60         0.53 o                         
   0  11   2         66.03         58.22         1.11 o                         
   1  11   2         94.87         95.46         1.38 o                         
   2  11   2         42.65         41.57         0.82 o                         
   3  11   2          0.60          0.69         0.60 o                         
 -13   0   3         93.32        103.31         2.35 o                         
 -11   0   3         42.10         41.88         1.40 o                         
  -9   0   3       2058.36       1976.49        18.75 o                         
  -7   0   3       6464.32       6314.78        56.90 o                         
  -5   0   3        895.32        948.25        12.25 o                         
  -3   0   3        293.34        218.34         4.77 o                         
  -1   0   3       2262.00       2151.34        32.85 o                         
   1   0   3       2933.36       2749.59        35.20 o                         
   3   0   3       1144.17       1160.84        25.02 o                         
   5   0   3        613.26        721.06        15.37 o                         
   7   0   3        430.05        394.25         4.87 o                         
   9   0   3        818.82        823.75         9.09 o                         
  11   0   3        123.01        114.24         2.12 o                         
 -13   1   3        108.80        122.83         1.54 o                         
 -12   1   3         15.00         13.26         0.86 o                         
 -11   1   3          7.59          8.84         0.80 o                         
 -10   1   3       1872.04       1850.29        13.80 o                         
  -9   1   3        189.89        196.01         1.98 o                         
  -8   1   3        131.09        124.25         1.58 o                         
  -7   1   3         24.92         24.48         0.68 o                         
  -6   1   3       2603.63       2708.07        22.87 o                         
  -5   1   3         13.82         24.88         1.21 o                         
  -4   1   3       1018.46       1120.41         9.80 o                         
  -3   1   3        740.34        665.24         6.14 o                         
  -2   1   3        472.09        425.04         4.73 o                         
  -1   1   3       1044.01       1008.49        10.51 o                         
   0   1   3       5534.96       5634.42        60.12 o                         
   1   1   3       9732.57       9897.40        99.42 o                         
   2   1   3       4448.33       4295.21        48.29 o                         
   3   1   3        226.57        220.36         4.14 o                         
   4   1   3         77.80         60.82         2.04 o                         
   5   1   3        611.78        650.75        11.73 o                         
   6   1   3       2506.27       2576.09        18.69 o                         
   7   1   3        764.17        728.94         4.62 o                         
   8   1   3        174.26        169.51         1.69 o                         
   9   1   3         97.00        102.58         1.31 o                         
  10   1   3        128.32        136.14         1.84 o                         
  11   1   3        200.16        188.42         3.22 o                         
  12   1   3         14.03         16.40         0.70 o                         
 -13   2   3        100.41        100.84         1.55 o                         
 -12   2   3         53.87         52.39         1.25 o                         
 -11   2   3        423.76        419.40         4.30 o                         
 -10   2   3        484.70        473.73         4.33 o                         
  -9   2   3        221.79        216.14         1.96 o                         
  -8   2   3       1125.04       1121.26         6.91 o                         
  -7   2   3         34.10         27.60         0.66 o                         
  -6   2   3        643.32        664.31         6.08 o                         
  -5   2   3        798.03        941.29         7.72 o                         
  -4   2   3       5316.95       5553.27        39.24 o                         
  -3   2   3       2443.32       2578.05        19.14 o                         
  -2   2   3       1719.26       1677.19        14.09 o                         
  -1   2   3        762.92        714.02         6.47 o                         
   0   2   3       5273.08       5242.69        49.19 o                         
   1   2   3       9455.08       9796.44       107.85 o                         
   2   2   3       5132.90       5292.35        60.08 o                         
   3   2   3          1.70          2.32         1.04 o                         
   4   2   3        877.32        884.66        12.98 o                         
   5   2   3        295.72        286.15         7.15 o                         
   6   2   3         38.92         42.89         0.74 o                         
   7   2   3         64.06         49.89         0.93 o                         
   8   2   3       1346.51       1290.80         8.02 o                         
   9   2   3        258.99        259.78         2.48 o                         
  10   2   3        159.82        146.96         2.32 o                         
  11   2   3        211.73        200.74         2.64 o                         
  12   2   3         44.46         44.28         1.03 o                         
 -13   3   3        144.62        154.14         2.24 o                         
 -12   3   3          1.12          2.22         0.59 o                         
 -11   3   3          5.57          7.51         0.80 o                         
 -10   3   3         76.09         63.50         1.22 o                         
  -9   3   3        400.33        387.38         3.05 o                         
  -8   3   3        266.18        255.11         2.05 o                         
  -7   3   3        154.13        171.89         1.44 o                         
  -6   3   3        145.59        149.64         1.32 o                         
  -5   3   3        175.12        244.90         2.90 o                         
  -4   3   3       1141.23       1221.37        10.01 o                         
  -3   3   3       1374.98       1535.80        12.99 o                         
  -2   3   3       2717.76       2876.03        26.59 o                         
  -1   3   3         82.26         63.55         1.27 o                         
   0   3   3        283.86        335.57         3.54 o                         
   1   3   3       1685.51       1606.44        14.32 o                         
   2   3   3         21.87         27.00         1.08 o                         
   3   3   3        932.92        949.94        12.35 o                         
   4   3   3         12.62         12.83         1.33 o                         
   5   3   3        850.03        877.85         6.82 o                         
   6   3   3          2.89          3.55         0.51 o                         
   7   3   3        622.78        578.14         3.92 o                         
   8   3   3         33.85         27.93         0.81 o                         
   9   3   3        762.37        772.16         5.71 o                         
  10   3   3        150.31        137.11         1.75 o                         
  11   3   3        174.37        180.64         2.27 o                         
  12   3   3        109.98        105.58         1.87 o                         
 -12   4   3        209.04        216.49         2.95 o                         
 -11   4   3        114.58        107.64         1.54 o                         
 -10   4   3         24.16         24.09         1.27 o                         
  -9   4   3         17.03         11.87         0.81 o                         
  -8   4   3         17.48         25.23         0.78 o                         
  -7   4   3        356.17        368.26         2.97 o                         
  -6   4   3        234.33        239.84         1.80 o                         
  -5   4   3        107.95        101.50         1.14 o                         
  -4   4   3       1556.23       1686.11        14.16 o                         
  -3   4   3       1707.04       1706.18        16.03 o                         
  -2   4   3          8.30          6.37         0.93 o                         
  -1   4   3         97.40        132.60         2.83 o                         
   0   4   3        297.52        409.30         3.97 o                         
   1   4   3       2281.21       2403.46        18.39 o                         
   2   4   3        174.85        188.64         2.54 o                         
   3   4   3        102.62        107.54         2.33 o                         
   4   4   3        382.12        361.86         2.97 o                         
   5   4   3       1092.21       1055.49         5.87 o                         
   6   4   3        122.12        135.58         1.51 o                         
   7   4   3         83.44         78.64         1.38 o                         
   8   4   3        356.90        365.76         3.03 o                         
   9   4   3        133.36        136.90         1.60 o                         
  10   4   3        459.48        475.00         4.74 o                         
  11   4   3         14.74         15.32         0.88 o                         
  12   4   3        548.83        527.43        10.70 o                         
 -12   5   3         93.42         91.79         1.76 o                         
 -11   5   3          7.39          5.69         0.68 o                         
 -10   5   3         65.51         86.55         1.40 o                         
  -9   5   3        185.43        166.10         1.82 o                         
  -8   5   3        617.49        539.54         4.21 o                         
  -7   5   3         25.51         18.89         0.66 o                         
  -6   5   3        927.78        915.97         5.55 o                         
  -5   5   3         31.45         28.43         0.61 o                         
  -4   5   3        260.50        225.99         1.85 o                         
  -3   5   3         35.07         35.97         0.87 o                         
  -2   5   3       1370.09       1308.29        11.18 o                         
  -1   5   3        833.08        940.81         8.82 o                         
   0   5   3        380.01        412.27         4.58 o                         
   1   5   3        142.03        164.28         2.71 o                         
   2   5   3         96.87         68.67         1.03 o                         
   3   5   3         72.16         99.77         0.98 o                         
   4   5   3         17.90         17.92         0.53 o                         
   5   5   3       2868.74       2859.31        15.69 o                         
   6   5   3        339.83        325.92         2.35 o                         
   7   5   3         69.10         68.71         1.10 o                         
   8   5   3        134.66        130.93         1.51 o                         
   9   5   3          1.20          0.44         0.69 o                         
  10   5   3        751.59        759.86         6.63 o                         
  11   5   3          7.35          4.47         0.62 o                         
 -11   6   3        196.78        179.11         2.07 o                         
 -10   6   3         34.85         32.12         0.99 o                         
  -9   6   3        872.03        854.80         5.93 o                         
  -8   6   3        192.70        178.36         2.02 o                         
  -7   6   3        227.40        236.76         2.23 o                         
  -6   6   3        329.03        304.30         2.29 o                         
  -5   6   3         37.32         33.50         0.76 o                         
  -4   6   3         38.79         30.24         0.70 o                         
  -3   6   3        330.41        338.37         2.64 o                         
  -2   6   3         99.02        100.04         1.13 o                         
  -1   6   3        456.26        450.59         3.08 o                         
   0   6   3         18.31         23.38         0.59 o                         
   1   6   3        559.38        537.23         3.45 o                         
   2   6   3         86.18         94.11         0.94 o                         
   3   6   3          2.38          2.89         0.47 o                         
   4   6   3        741.78        765.12         4.52 o                         
   5   6   3       1530.37       1472.35         8.66 o                         
   6   6   3       1162.94       1192.86         7.27 o                         
   7   6   3        309.43        292.84         2.81 o                         
   8   6   3         20.91         20.50         0.97 o                         
   9   6   3        379.11        390.50         3.93 o                         
  10   6   3         11.95         13.09         0.59 o                         
 -10   7   3         87.64         95.30         2.45 o                         
  -9   7   3        370.88        364.49         4.13 o                         
  -8   7   3        148.07        151.50         1.87 o                         
  -7   7   3          4.42          4.42         0.61 o                         
  -6   7   3        194.14        179.30         1.72 o                         
  -5   7   3        254.22        252.96         1.97 o                         
  -4   7   3        493.58        505.09         3.60 o                         
  -3   7   3        218.49        218.56         2.15 o                         
  -2   7   3        107.57        100.27         1.72 o                         
  -1   7   3        217.96        210.00         1.92 o                         
   0   7   3         76.51         89.65         1.16 o                         
   1   7   3        380.10        395.52         2.71 o                         
   2   7   3         24.87         20.98         0.67 o                         
   3   7   3        196.18        189.99         1.49 o                         
   4   7   3        257.29        264.09         2.06 o                         
   5   7   3         93.48         90.88         1.32 o                         
   6   7   3        284.15        287.27         2.46 o                         
   7   7   3        116.26        111.75         1.36 o                         
   8   7   3          0.00          0.03         0.74 o                         
   9   7   3          4.63          2.88         0.59 o                         
  10   7   3          0.61          1.60         0.77 o                         
  -9   8   3         36.34         33.31         1.19 o                         
  -8   8   3        187.47        189.89         2.18 o                         
  -7   8   3         22.05         22.53         0.83 o                         
  -6   8   3          0.06          2.19         0.67 o                         
  -5   8   3        351.70        357.43         2.98 o                         
  -4   8   3        755.77        768.66         5.02 o                         
  -3   8   3        304.62        305.79         2.63 o                         
  -2   8   3          3.24          2.68         0.69 o                         
  -1   8   3         27.19         24.10         0.92 o                         
   0   8   3        105.65        115.20         1.35 o                         
   1   8   3         44.91         44.63         0.84 o                         
   2   8   3          2.02          1.88         0.60 o                         
   3   8   3        617.65        609.86         3.93 o                         
   4   8   3        237.31        246.15         2.11 o                         
   5   8   3         50.74         53.63         0.99 o                         
   6   8   3         14.64         15.42         0.78 o                         
   7   8   3         51.45         55.93         1.12 o                         
   8   8   3        353.05        370.47         2.95 o                         
   9   8   3         65.35         70.35         2.21 o                         
  -8   9   3         41.83         47.67         1.15 o                         
  -7   9   3          3.82          3.65         0.59 o                         
  -6   9   3        207.32        206.53         2.17 o                         
  -5   9   3       1348.98       1366.33         5.85 o                         
  -4   9   3        143.74        144.25         1.69 o                         
  -3   9   3        843.53        866.40         6.20 o                         
  -2   9   3        946.38        976.46         7.25 o                         
  -1   9   3        193.72        194.21         1.88 o                         
   0   9   3         87.53         79.87         1.26 o                         
   1   9   3        733.95        721.01         5.61 o                         
   2   9   3         96.82        100.13         1.24 o                         
   3   9   3          2.92          3.30         0.63 o                         
   4   9   3        116.49        118.43         1.44 o                         
   5   9   3          5.94          6.85         0.71 o                         
   6   9   3          5.22          6.33         0.63 o                         
   7   9   3         44.11         46.64         1.15 o                         
  -6  10   3         39.22         37.73         0.96 o                         
  -5  10   3          4.15          3.61         0.51 o                         
  -4  10   3         19.70         17.37         0.63 o                         
  -3  10   3         29.99         32.50         0.80 o                         
  -2  10   3        191.66        201.33         2.39 o                         
  -1  10   3         54.47         48.03         0.86 o                         
   0  10   3          0.46          0.55         0.62 o                         
   1  10   3        286.91        275.38         2.32 o                         
   2  10   3          3.24          2.24         0.62 o                         
   3  10   3         24.24         30.15         0.87 o                         
   4  10   3        130.55        142.35         2.16 o                         
   5  10   3         40.69         38.43         1.13 o                         
   6  10   3        100.11         74.11         1.74 o                         
  -4  11   3         47.33         42.52         2.41 o                         
  -3  11   3          2.18          0.64         0.53 o                         
  -2  11   3         62.99         63.08         1.00 o                         
  -1  11   3          0.12          0.18         0.48 o                         
   0  11   3          8.57          6.68         0.48 o                         
   1  11   3          0.51          0.25         0.52 o                         
   2  11   3        216.74        218.07         2.78 o                         
   3  11   3          8.57          7.09         0.83 o                         
 -12   0   4        700.73        733.39        10.06 o                         
 -10   0   4        303.08        289.29         4.64 o                         
  -8   0   4        445.93        421.44         4.81 o                         
  -6   0   4        187.87        176.83         3.97 o                         
  -4   0   4       2385.79       2360.36        29.30 o                         
  -2   0   4        111.62         91.92         2.29 o                         
   0   0   4      10635.04       9892.51       117.07 o                         
   2   0   4        110.24        123.08         2.89 o                         
   4   0   4        339.40        328.15         6.57 o                         
   6   0   4        659.83        611.52         5.44 o                         
   8   0   4       1650.72       1622.98        15.44 o                         
  10   0   4        354.48        346.91         5.98 o                         
  12   0   4        561.31        533.83        11.08 o                         
 -13   1   4         64.25         65.90         1.19 o                         
 -12   1   4          0.08          0.56         0.59 o                         
 -11   1   4         24.78         29.48         0.92 o                         
 -10   1   4        346.75        353.15         3.06 o                         
  -9   1   4         24.52         23.41         0.91 o                         
  -8   1   4        450.36        449.79         3.60 o                         
  -7   1   4        190.95        190.41         1.66 o                         
  -6   1   4        898.17        912.03         7.97 o                         
  -5   1   4       1001.99        952.92         8.31 o                         
  -4   1   4          3.36          3.57         0.80 o                         
  -3   1   4        578.27        548.92         4.85 o                         
  -2   1   4        119.09        128.80         1.84 o                         
  -1   1   4       1622.88       1587.75        14.09 o                         
   0   1   4         56.22         72.96         1.34 o                         
   1   1   4       3200.24       3187.22        31.39 o                         
   2   1   4        695.94        694.01         9.22 o                         
   3   1   4        669.04        631.98         8.57 o                         
   4   1   4        353.05        383.37         6.65 o                         
   5   1   4        920.16        983.89        14.06 o                         
   6   1   4          2.40          2.79         0.50 o                         
   7   1   4       1478.44       1499.34         9.38 o                         
   8   1   4         20.52         20.07         0.73 o                         
   9   1   4         96.73         94.37         1.36 o                         
  10   1   4        151.70        146.45         2.26 o                         
  11   1   4        100.22        106.41         1.90 o                         
  12   1   4          8.18         10.05         0.77 o                         
 -13   2   4         11.96         11.03         0.51 o                         
 -12   2   4         27.11         30.76         0.87 o                         
 -11   2   4         47.39         48.52         1.13 o                         
 -10   2   4         25.45         28.04         0.86 o                         
  -9   2   4         53.47         50.03         0.96 o                         
  -8   2   4        474.03        502.14         3.70 o                         
  -7   2   4       1121.50       1115.52         6.79 o                         
  -6   2   4         41.05         37.92         0.85 o                         
  -5   2   4        878.93        940.53         7.66 o                         
  -4   2   4       1289.74       1423.51        10.30 o                         
  -3   2   4        369.70        313.98         3.31 o                         
  -2   2   4          7.56          8.33         0.75 o                         
  -1   2   4        144.93        149.92         1.96 o                         
   0   2   4       1214.88       1287.39         9.65 o                         
   1   2   4         40.55         24.81         1.29 o                         
   2   2   4         50.25         80.75         2.49 o                         
   3   2   4        273.10        280.89         5.11 o                         
   4   2   4       2780.51       2863.37        36.12 o                         
   5   2   4       1601.57       1583.98        12.02 o                         
   6   2   4          2.47          5.20         0.51 o                         
   7   2   4        616.17        642.38         4.22 o                         
   8   2   4          4.75          5.57         0.62 o                         
   9   2   4        299.33        300.93         2.65 o                         
  10   2   4         85.48         96.80         1.43 o                         
  11   2   4         55.37         57.10         1.31 o                         
  12   2   4         38.85         37.23         1.05 o                         
 -13   3   4         99.35         87.57         1.56 o                         
 -12   3   4         54.19         57.68         1.06 o                         
 -11   3   4         24.40         27.93         1.03 o                         
 -10   3   4        145.72        152.46         2.00 o                         
  -9   3   4          8.14          4.29         0.66 o                         
  -8   3   4        245.37        215.19         1.99 o                         
  -7   3   4         71.80         64.62         0.88 o                         
  -6   3   4        314.89        299.84         2.21 o                         
  -5   3   4         48.32         41.00         0.91 o                         
  -4   3   4         10.86         15.98         1.00 o                         
  -3   3   4          6.75          5.07         0.86 o                         
  -2   3   4       1227.02       1140.63         9.55 o                         
  -1   3   4        148.99        142.56         2.47 o                         
   0   3   4        168.76        175.48         2.57 o                         
   1   3   4       1056.82       1074.07        11.27 o                         
   2   3   4        162.71        147.86         2.53 o                         
   3   3   4         69.69         65.33         2.25 o                         
   4   3   4        215.27        247.53         3.54 o                         
   5   3   4          8.40         11.61         0.59 o                         
   6   3   4       1477.83       1432.47         7.91 o                         
   7   3   4          2.97          2.25         0.61 o                         
   8   3   4        215.88        216.24         2.07 o                         
   9   3   4          0.81          1.56         0.76 o                         
  10   3   4        138.16        135.56         2.28 o                         
  11   3   4        133.16        127.00         1.80 o                         
  12   3   4          3.42          3.00         0.66 o                         
 -12   4   4          8.93          9.98         0.76 o                         
 -11   4   4        380.00        381.32         2.99 o                         
 -10   4   4          0.07         -0.09         0.75 o                         
  -9   4   4          8.76          9.41         0.72 o                         
  -8   4   4        368.86        362.75         2.75 o                         
  -7   4   4          7.62          6.16         0.64 o                         
  -6   4   4         12.07         11.26         0.56 o                         
  -5   4   4         39.78         36.18         0.73 o                         
  -4   4   4        717.04        715.98         5.53 o                         
  -3   4   4        382.20        360.63         4.77 o                         
  -2   4   4        199.66        207.89         2.85 o                         
  -1   4   4        207.20        207.38         3.29 o                         
   0   4   4          1.94          0.81         0.77 o                         
   1   4   4        850.52        841.13         7.29 o                         
   2   4   4        138.76        152.69         2.21 o                         
   3   4   4       1513.18       1532.56        11.92 o                         
   4   4   4        902.76        874.47         5.40 o                         
   5   4   4         93.29         83.64         0.91 o                         
   6   4   4        420.24        389.47         3.01 o                         
   7   4   4        167.91        170.79         1.94 o                         
   8   4   4        227.96        215.75         2.13 o                         
   9   4   4        376.82        363.80         3.23 o                         
  10   4   4         88.19         79.91         1.91 o                         
  11   4   4         88.14         71.32         1.68 o                         
 -12   5   4        275.38        267.29         5.21 o                         
 -11   5   4         23.39         29.40         1.12 o                         
 -10   5   4        102.31         93.17         2.29 o                         
  -9   5   4        324.02        297.88         2.75 o                         
  -8   5   4        680.85        650.90         4.78 o                         
  -7   5   4          0.94          0.35         0.58 o                         
  -6   5   4          9.56          9.99         0.60 o                         
  -5   5   4        375.33        358.21         2.50 o                         
  -4   5   4        438.40        428.50         3.03 o                         
  -3   5   4       2357.80       2365.42        13.80 o                         
  -2   5   4        160.69        158.22         1.79 o                         
  -1   5   4        546.30        521.83         4.63 o                         
   0   5   4        244.78        273.70         2.40 o                         
   1   5   4        393.50        374.58         2.69 o                         
   2   5   4        121.43        112.66         1.13 o                         
   3   5   4       1525.98       1522.89         8.55 o                         
   4   5   4         18.45         15.61         0.61 o                         
   5   5   4        503.84        513.50         3.37 o                         
   6   5   4        363.99        359.50         2.73 o                         
   7   5   4        479.30        465.48         3.57 o                         
   8   5   4          3.00          3.66         0.75 o                         
   9   5   4        343.17        329.43         3.06 o                         
  10   5   4         71.59         71.39         1.20 o                         
  11   5   4        176.90        145.20         2.44 o                         
 -11   6   4          0.08          0.31         0.57 o                         
 -10   6   4          6.40          5.24         0.86 o                         
  -9   6   4         30.44         33.46         1.34 o                         
  -8   6   4         68.30         75.08         1.21 o                         
  -7   6   4         19.71         23.76         0.77 o                         
  -6   6   4          7.22          8.94         0.62 o                         
  -5   6   4         29.10         25.66         0.71 o                         
  -4   6   4        480.58        467.96         3.23 o                         
  -3   6   4         55.01         54.83         0.97 o                         
  -2   6   4         79.76         85.41         0.96 o                         
  -1   6   4          7.27          9.83         0.55 o                         
   0   6   4       1019.56        993.43         5.65 o                         
   1   6   4        188.35        189.76         1.64 o                         
   2   6   4          1.52          1.86         0.50 o                         
   3   6   4         27.25         29.40         0.64 o                         
   4   6   4        758.46        729.14         4.88 o                         
   5   6   4         77.11         78.97         1.09 o                         
   6   6   4          1.22          1.79         0.61 o                         
   7   6   4        136.87        137.25         1.52 o                         
   8   6   4        635.34        633.14         5.15 o                         
   9   6   4         60.43         58.36         1.25 o                         
  10   6   4         32.66         34.90         1.01 o                         
 -10   7   4        374.28        371.71         4.54 o                         
  -9   7   4         55.03         55.04         1.12 o                         
  -8   7   4         15.09         14.95         0.81 o                         
  -7   7   4        390.29        399.71         3.38 o                         
  -6   7   4         12.76         10.26         0.61 o                         
  -5   7   4        114.48        117.72         2.14 o                         
  -4   7   4        381.91        383.50         2.81 o                         
  -3   7   4        111.72        122.33         1.30 o                         
  -2   7   4        409.91        394.47         3.08 o                         
  -1   7   4         61.47         55.00         0.91 o                         
   0   7   4        175.46        170.61         1.44 o                         
   1   7   4        204.51        186.74         1.64 o                         
   2   7   4        170.40        167.37         1.47 o                         
   3   7   4        152.95        149.34         1.59 o                         
   4   7   4         64.16         62.47         0.92 o                         
   5   7   4        211.03        213.02         1.85 o                         
   6   7   4          0.70          2.04         0.64 o                         
   7   7   4        426.16        442.89         3.95 o                         
   8   7   4          9.56          8.75         0.80 o                         
   9   7   4          0.53          0.71         0.57 o                         
  -9   8   4         15.52         15.38         0.72 o                         
  -8   8   4          7.50          5.91         0.72 o                         
  -7   8   4         67.06         70.30         1.08 o                         
  -6   8   4         30.77         34.14         1.07 o                         
  -5   8   4        144.35        148.53         1.61 o                         
  -4   8   4         23.28         21.93         0.73 o                         
  -3   8   4        282.08        294.12         2.52 o                         
  -2   8   4         96.02        103.63         1.43 o                         
  -1   8   4        120.41        128.28         1.43 o                         
   0   8   4        154.52        154.92         1.54 o                         
   1   8   4        231.74        248.66         2.16 o                         
   2   8   4        128.48        118.79         1.41 o                         
   3   8   4         16.16         17.55         0.70 o                         
   4   8   4        162.33        157.38         1.67 o                         
   5   8   4        212.70        206.54         1.96 o                         
   6   8   4         52.32         50.03         1.07 o                         
   7   8   4        372.47        371.86         4.00 o                         
   8   8   4         25.92         23.11         0.76 o                         
  -8   9   4         56.82         61.81         1.19 o                         
  -7   9   4         56.62         50.87         1.00 o                         
  -6   9   4        163.09        183.11         2.04 o                         
  -5   9   4        134.08        138.09         1.66 o                         
  -4   9   4        653.67        676.99         5.23 o                         
  -3   9   4          3.02          4.14         0.62 o                         
  -2   9   4         73.25         78.76         1.17 o                         
  -1   9   4          6.39          5.72         0.72 o                         
   0   9   4         52.56         48.27         1.18 o                         
   1   9   4         15.42         16.35         0.78 o                         
   2   9   4        476.54        486.38         4.24 o                         
   3   9   4        274.11        288.02         3.03 o                         
   4   9   4         25.51         28.17         0.79 o                         
   5   9   4         19.74         17.91         0.73 o                         
   6   9   4        191.45        195.00         2.18 o                         
   7   9   4         16.28         14.88         0.76 o                         
  -6  10   4          6.48          4.88         0.53 o                         
  -5  10   4          1.22          0.25         0.50 o                         
  -4  10   4         31.81         33.24         0.79 o                         
  -3  10   4         53.74         57.61         1.01 o                         
  -2  10   4          4.59          5.02         0.61 o                         
  -1  10   4        100.91        101.11         1.21 o                         
   0  10   4        929.41        938.94         7.64 o                         
   1  10   4         45.42         45.10         1.06 o                         
   2  10   4          2.26          2.67         0.74 o                         
   3  10   4         74.46         79.26         1.27 o                         
   4  10   4        124.22        136.57         1.90 o                         
   5  10   4        195.88        188.34         3.89 o                         
  -3  11   4         10.38          8.44         0.78 o                         
  -2  11   4         47.21         49.34         0.94 o                         
  -1  11   4        250.55        251.22         2.76 o                         
   0  11   4         48.67         43.02         1.20 o                         
   1  11   4         64.18         65.36         1.53 o                         
   2  11   4         76.64         69.94         2.16 o                         
 -13   0   5        140.06        145.71         4.10 o                         
 -11   0   5          1.95          1.77         0.98 o                         
  -9   0   5       1016.65        981.20        10.09 o                         
  -7   0   5       2538.94       2489.38        20.74 o                         
  -5   0   5          1.35          4.06         0.83 o                         
  -3   0   5       8656.77       8906.06        89.59 o                         
  -1   0   5        457.72        427.08         6.88 o                         
   1   0   5        508.19        454.45         7.60 o                         
   3   0   5       4413.52       4495.55        51.38 o                         
   5   0   5       1852.28       1810.57        16.42 o                         
   7   0   5          1.25          2.40         0.82 o                         
   9   0   5        226.16        214.34         3.09 o                         
  11   0   5       1259.90       1206.29        14.83 o                         
 -13   1   5          7.12          6.68         0.58 o                         
 -12   1   5         40.49         42.02         0.95 o                         
 -11   1   5          4.73          7.23         0.76 o                         
 -10   1   5         69.97         73.39         1.18 o                         
  -9   1   5       1758.21       1719.32        11.84 o                         
  -8   1   5       1399.55       1371.05         8.82 o                         
  -7   1   5        742.58        725.15         5.24 o                         
  -6   1   5        736.44        768.18         5.59 o                         
  -5   1   5         17.73         14.71         0.66 o                         
  -4   1   5       1141.83       1263.72         8.83 o                         
  -3   1   5          2.51          4.83         0.76 o                         
  -2   1   5        661.12        618.53         5.74 o                         
  -1   1   5        505.32        472.81         4.83 o                         
   0   1   5        148.66        152.23         2.83 o                         
   1   1   5        588.47        594.31         6.56 o                         
   2   1   5       2096.01       2159.06        21.10 o                         
   3   1   5       2142.36       2196.94        23.62 o                         
   4   1   5        154.81        154.10         3.53 o                         
   5   1   5         14.32         13.13         0.56 o                         
   6   1   5        936.42        978.58         6.09 o                         
   7   1   5        127.35        135.18         1.55 o                         
   8   1   5        259.93        226.65         2.07 o                         
   9   1   5        120.21        109.98         1.68 o                         
  10   1   5         52.52         58.91         1.22 o                         
  11   1   5        409.51        416.04         4.56 o                         
  12   1   5        101.35         81.79         1.98 o                         
 -13   2   5        159.15        172.87         2.10 o                         
 -12   2   5         52.44         48.36         0.97 o                         
 -11   2   5         55.65         57.51         1.21 o                         
 -10   2   5         75.72         82.70         1.21 o                         
  -9   2   5        120.15        117.71         1.46 o                         
  -8   2   5         47.44         48.22         0.93 o                         
  -7   2   5        248.74        241.93         2.03 o                         
  -6   2   5         41.01         43.68         1.06 o                         
  -5   2   5         57.04         67.06         1.22 o                         
  -4   2   5       3073.18       3119.43        23.00 o                         
  -3   2   5        366.96        410.27         3.73 o                         
  -2   2   5        640.18        634.94         5.24 o                         
  -1   2   5        304.48        303.29         2.86 o                         
   0   2   5       1221.22       1129.54         8.82 o                         
   1   2   5        414.46        536.48         6.61 o                         
   2   2   5        115.19         96.78         2.50 o                         
   3   2   5        605.08        643.75        10.11 o                         
   4   2   5       1076.76       1084.61        12.84 o                         
   5   2   5        163.30        184.00         1.51 o                         
   6   2   5          1.27          0.52         0.52 o                         
   7   2   5         12.78         14.91         0.67 o                         
   8   2   5          2.67          3.59         0.63 o                         
   9   2   5        104.22         99.76         1.38 o                         
  10   2   5        278.76        278.04         3.60 o                         
  11   2   5         90.29         90.31         2.14 o                         
  12   2   5        153.51        142.39         4.10 o                         
 -13   3   5        948.08       1005.49        18.49 o                         
 -12   3   5         41.24         36.66         0.90 o                         
 -11   3   5         83.21         99.97         1.54 o                         
 -10   3   5          0.04          0.69         0.66 o                         
  -9   3   5          7.24          8.18         0.65 o                         
  -8   3   5         13.48         16.56         0.64 o                         
  -7   3   5        169.83        153.73         1.64 o                         
  -6   3   5         70.89         61.69         0.94 o                         
  -5   3   5       3275.96       3270.93        21.95 o                         
  -4   3   5         36.09         50.27         1.19 o                         
  -3   3   5        421.32        424.22         3.99 o                         
  -2   3   5          0.53          1.62         0.74 o                         
  -1   3   5       3360.17       3429.98        27.28 o                         
   0   3   5       2198.32       2378.93        19.17 o                         
   1   3   5        186.38        203.13         2.50 o                         
   2   3   5       5966.10       6523.22        63.99 o                         
   3   3   5       1640.62       1669.91        20.60 o                         
   4   3   5          8.38         15.65         0.62 o                         
   5   3   5        326.28        327.21         2.56 o                         
   6   3   5       1133.44       1115.52         6.93 o                         
   7   3   5       1135.77       1123.85         6.98 o                         
   8   3   5         51.43         52.40         0.94 o                         
   9   3   5         24.61         24.82         0.94 o                         
  10   3   5        226.19        221.00         2.43 o                         
  11   3   5         41.90         39.03         1.08 o                         
 -12   4   5         55.32         51.98         1.29 o                         
 -11   4   5         31.10         28.53         0.95 o                         
 -10   4   5         10.62         14.29         0.84 o                         
  -9   4   5         35.88         31.15         0.86 o                         
  -8   4   5        756.87        741.37         4.81 o                         
  -7   4   5         47.05         48.30         0.99 o                         
  -6   4   5         21.76         16.75         0.68 o                         
  -5   4   5         22.24         26.16         0.59 o                         
  -4   4   5        954.60        952.41         6.47 o                         
  -3   4   5       1235.49       1268.66        10.85 o                         
  -2   4   5        235.11        254.21         3.05 o                         
  -1   4   5       1407.74       1396.62        12.36 o                         
   0   4   5       1280.84       1180.02         9.33 o                         
   1   4   5       5061.38       5328.06        41.98 o                         
   2   4   5        167.26        193.82         2.00 o                         
   3   4   5        612.90        649.91         4.37 o                         
   4   4   5         47.12         50.67         0.81 o                         
   5   4   5        534.52        540.50         3.64 o                         
   6   4   5       2442.34       2405.00        14.60 o                         
   7   4   5        823.77        826.14         5.48 o                         
   8   4   5        519.86        516.42         3.82 o                         
   9   4   5        470.23        475.65         4.07 o                         
  10   4   5         19.34         21.32         0.82 o                         
  11   4   5         58.32         66.65         3.32 o                         
 -12   5   5          8.73          8.51         0.73 o                         
 -11   5   5          2.78          3.79         0.87 o                         
 -10   5   5         61.75         67.13         1.41 o                         
  -9   5   5          1.78          7.39         0.70 o                         
  -8   5   5        246.82        203.80         1.91 o                         
  -7   5   5         77.84         81.89         1.13 o                         
  -6   5   5        336.20        320.20         2.54 o                         
  -5   5   5         16.82         15.41         0.70 o                         
  -4   5   5         42.57         47.63         0.82 o                         
  -3   5   5        497.70        541.26         3.99 o                         
  -2   5   5          2.70          2.54         0.59 o                         
  -1   5   5          2.33          1.15         0.56 o                         
   0   5   5         25.82         27.91         0.64 o                         
   1   5   5          3.65          2.84         0.53 o                         
   2   5   5        827.96        839.43         4.65 o                         
   3   5   5        723.72        725.57         4.43 o                         
   4   5   5        172.39        179.51         1.79 o                         
   5   5   5        421.65        399.36         2.74 o                         
   6   5   5          9.36         10.00         0.65 o                         
   7   5   5        110.94        112.97         1.28 o                         
   8   5   5         75.38         73.16         1.49 o                         
   9   5   5         64.89         64.55         1.48 o                         
  10   5   5         52.25         47.09         1.06 o                         
 -11   6   5        103.57         99.51         1.76 o                         
 -10   6   5         38.44         35.96         1.02 o                         
  -9   6   5        352.90        337.48         3.23 o                         
  -8   6   5         14.28          9.98         0.80 o                         
  -7   6   5          1.53          1.86         0.67 o                         
  -6   6   5         92.57         97.42         1.63 o                         
  -5   6   5       1947.38       1901.35        11.49 o                         
  -4   6   5        598.83        607.28         4.18 o                         
  -3   6   5         32.48         37.98         0.95 o                         
  -2   6   5         11.20         12.32         0.60 o                         
  -1   6   5         88.91         89.09         1.07 o                         
   0   6   5         83.98         89.58         1.03 o                         
   1   6   5        318.36        324.42         2.49 o                         
   2   6   5        141.37        152.22         1.40 o                         
   3   6   5        378.73        368.42         2.65 o                         
   4   6   5         91.14         85.25         1.11 o                         
   5   6   5        793.87        787.71         5.22 o                         
   6   6   5          0.06          1.60         0.62 o                         
   7   6   5          0.56          0.67         0.62 o                         
   8   6   5          9.82          7.28         0.69 o                         
   9   6   5        208.12        208.87         2.53 o                         
  10   6   5         17.37         19.33         1.04 o                         
 -10   7   5         59.26         51.97         1.22 o                         
  -9   7   5         59.37         69.92         1.14 o                         
  -8   7   5          6.95          5.05         0.75 o                         
  -7   7   5        158.82        143.53         1.70 o                         
  -6   7   5         50.90         52.22         1.03 o                         
  -5   7   5       1188.62       1203.20         7.85 o                         
  -4   7   5        728.01        716.14         5.07 o                         
  -3   7   5        934.10        952.82         6.29 o                         
  -2   7   5        869.47        887.31         6.49 o                         
  -1   7   5        954.80        938.17         5.88 o                         
   0   7   5        130.17        122.15         1.30 o                         
   1   7   5        144.81        128.77         1.44 o                         
   2   7   5        185.49        175.41         1.54 o                         
   3   7   5        523.13        517.16         3.58 o                         
   4   7   5        181.34        183.62         1.88 o                         
   5   7   5          0.27          0.28         0.63 o                         
   6   7   5        580.37        587.31         5.10 o                         
   7   7   5        287.73        288.59         3.03 o                         
   8   7   5        241.53        246.49         2.68 o                         
   9   7   5         77.36         73.16         1.71 o                         
  -9   8   5        139.99        135.13         3.03 o                         
  -8   8   5        353.70        370.61         4.26 o                         
  -7   8   5          0.94          1.53         0.63 o                         
  -6   8   5        104.96        107.44         1.35 o                         
  -5   8   5         11.82         12.77         0.68 o                         
  -4   8   5        398.22        404.55         3.10 o                         
  -3   8   5         11.21         11.96         0.65 o                         
  -2   8   5        151.18        154.72         2.24 o                         
  -1   8   5        536.17        515.01         5.10 o                         
   0   8   5         72.97         87.75         1.18 o                         
   1   8   5         18.54          9.87         0.65 o                         
   2   8   5        423.36        390.93         3.01 o                         
   3   8   5          5.47          5.42         0.65 o                         
   4   8   5        148.61        156.63         1.53 o                         
   5   8   5        192.92        206.15         1.70 o                         
   6   8   5         17.17         19.89         0.78 o                         
   7   8   5         37.34         37.69         0.97 o                         
   8   8   5        135.69        139.03         1.92 o                         
  -8   9   5          3.60          3.80         0.65 o                         
  -7   9   5        217.52        216.80         3.28 o                         
  -6   9   5         26.22         27.38         0.79 o                         
  -5   9   5         22.61         19.74         1.01 o                         
  -4   9   5          3.10          2.37         0.59 o                         
  -3   9   5        104.36        102.79         1.49 o                         
  -2   9   5        402.67        396.88         3.50 o                         
  -1   9   5        294.13        285.15         2.57 o                         
   0   9   5         16.22         10.81         0.63 o                         
   1   9   5        509.20        480.14         3.88 o                         
   2   9   5         44.36         49.27         1.07 o                         
   3   9   5        109.72        110.86         1.98 o                         
   4   9   5          1.25          1.53         0.64 o                         
   5   9   5          6.69          9.28         0.66 o                         
   6   9   5         11.70         17.09         0.77 o                         
  -6  10   5         27.91         24.99         0.84 o                         
  -5  10   5         19.56         18.46         0.61 o                         
  -4  10   5          2.15          1.23         0.45 o                         
  -3  10   5         40.94         37.90         0.84 o                         
  -2  10   5         53.92         50.79         0.92 o                         
  -1  10   5        110.76        116.18         1.37 o                         
   0  10   5        290.83        292.07         2.93 o                         
   1  10   5          0.72          0.82         0.63 o                         
   2  10   5        254.59        242.91         2.93 o                         
   3  10   5         45.11         36.24         0.86 o                         
   4  10   5        541.41        557.16         6.95 o                         
  -2  11   5        642.47        610.34        10.59 o                         
  -1  11   5        123.74        112.61         2.30 o                         
   0  11   5          1.11          1.34         0.55 o                         
   1  11   5          0.33          0.11         1.12 o                         
 -12   0   6         72.57         70.34         1.29 o                         
 -10   0   6         32.68         41.66         1.44 o                         
  -8   0   6       4151.85       4032.66        35.02 o                         
  -6   0   6       1080.33       1111.05        10.24 o                         
  -4   0   6       5861.74       6192.08        74.66 o                         
  -2   0   6          0.65          0.64         1.28 o                         
   0   0   6         73.44         84.55         2.33 o                         
   2   0   6        100.78         94.45         4.41 o                         
   4   0   6       1302.09       1250.18        11.73 o                         
   6   0   6        242.81        248.82         2.68 o                         
   8   0   6          2.85          3.46         1.02 o                         
  10   0   6          7.23          9.74         1.70 o                         
 -13   1   6        231.67        231.41         3.09 o                         
 -12   1   6        186.32        199.59         2.10 o                         
 -11   1   6         93.94        109.30         1.46 o                         
 -10   1   6       1041.04       1057.60         7.98 o                         
  -9   1   6         17.54         17.35         0.83 o                         
  -8   1   6       1027.80       1044.32         6.98 o                         
  -7   1   6        300.35        295.86         2.33 o                         
  -6   1   6        117.69        113.38         1.22 o                         
  -5   1   6        923.27        894.41         6.50 o                         
  -4   1   6        560.74        630.54         5.39 o                         
  -3   1   6        299.46        374.71         3.73 o                         
  -2   1   6       1537.37       1508.54        12.53 o                         
  -1   1   6        414.24        401.59         4.17 o                         
   0   1   6        353.09        357.25         4.28 o                         
   1   1   6        118.01        122.11         3.07 o                         
   2   1   6         45.62         34.67         1.56 o                         
   3   1   6       1372.66       1420.12        16.22 o                         
   4   1   6         47.86         43.25         0.80 o                         
   5   1   6        274.76        265.26         1.97 o                         
   6   1   6        473.58        517.11         3.83 o                         
   7   1   6          1.59          2.41         0.63 o                         
   8   1   6        284.43        270.10         2.68 o                         
   9   1   6          8.20          8.31         0.72 o                         
  10   1   6        104.39        107.26         1.75 o                         
  11   1   6        146.46        149.18         2.26 o                         
 -13   2   6         57.24         70.51         1.43 o                         
 -12   2   6        135.04        138.20         1.57 o                         
 -11   2   6        231.16        245.96         2.31 o                         
 -10   2   6         61.97         61.53         1.11 o                         
  -9   2   6         41.00         45.39         1.06 o                         
  -8   2   6        789.00        781.71         5.21 o                         
  -7   2   6       1280.29       1215.74         8.02 o                         
  -6   2   6        245.27        244.52         1.91 o                         
  -5   2   6        214.36        183.89         1.73 o                         
  -4   2   6        260.91        268.01         2.82 o                         
  -3   2   6       1512.35       1483.41        11.55 o                         
  -2   2   6        110.96        114.67         1.67 o                         
  -1   2   6        602.35        579.43         6.02 o                         
   0   2   6        229.52        209.80         4.01 o                         
   1   2   6       3458.95       3442.80        40.59 o                         
   2   2   6       1411.91       1500.69        15.35 o                         
   3   2   6       1176.45       1136.00        11.56 o                         
   4   2   6         61.67         60.07         0.87 o                         
   5   2   6        146.42        143.72         1.28 o                         
   6   2   6        282.43        264.18         2.02 o                         
   7   2   6        102.98        100.60         1.46 o                         
   8   2   6          5.44          5.60         0.64 o                         
   9   2   6        280.86        287.97         3.38 o                         
  10   2   6          5.12          3.63         0.91 o                         
  11   2   6        154.10        160.51         5.23 o                         
 -12   3   6        161.10        182.24         2.13 o                         
 -11   3   6         61.02         67.36         1.06 o                         
 -10   3   6        211.30        232.48         2.22 o                         
  -9   3   6          0.71          0.12         0.62 o                         
  -8   3   6         52.73         64.44         0.91 o                         
  -7   3   6         86.12         94.78         1.03 o                         
  -6   3   6       2265.41       2258.79        13.67 o                         
  -5   3   6          8.72         10.41         0.62 o                         
  -4   3   6        104.09        105.71         1.37 o                         
  -3   3   6        630.32        624.19         5.37 o                         
  -2   3   6        398.39        372.68         3.37 o                         
  -1   3   6         11.14         11.50         0.92 o                         
   0   3   6        317.49        316.87         3.48 o                         
   1   3   6       3969.37       4289.11        34.78 o                         
   2   3   6       4603.25       4514.91        38.95 o                         
   3   3   6       1654.88       1768.51        11.22 o                         
   4   3   6        265.75        274.28         2.20 o                         
   5   3   6         11.72         15.56         0.70 o                         
   6   3   6         28.03         27.21         0.78 o                         
   7   3   6         14.25         11.18         0.73 o                         
   8   3   6          1.08          0.77         0.58 o                         
   9   3   6        149.15        146.23         1.91 o                         
  10   3   6        263.82        265.46         3.82 o                         
  11   3   6         60.97         63.01         2.16 o                         
 -12   4   6        356.37        345.66         5.04 o                         
 -11   4   6         20.44         21.11         0.83 o                         
 -10   4   6        108.09        113.57         1.44 o                         
  -9   4   6        453.45        416.33         3.14 o                         
  -8   4   6         12.79          8.92         0.60 o                         
  -7   4   6        741.74        779.47         5.04 o                         
  -6   4   6         13.59         22.37         0.67 o                         
  -5   4   6        528.11        507.82         3.55 o                         
  -4   4   6        204.46        203.75         1.78 o                         
  -3   4   6        125.64        121.64         1.43 o                         
  -2   4   6          7.98          5.62         0.54 o                         
  -1   4   6         41.66         30.85         0.82 o                         
   0   4   6        244.71        262.58         2.41 o                         
   1   4   6         44.28         53.49         0.95 o                         
   2   4   6          3.89          6.06         0.47 o                         
   3   4   6         62.63         70.17         0.92 o                         
   4   4   6         54.18         53.31         0.85 o                         
   5   4   6       2011.14       2001.95        12.39 o                         
   6   4   6        525.00        514.15         3.81 o                         
   7   4   6        451.19        456.61         3.52 o                         
   8   4   6         23.77         23.19         0.70 o                         
   9   4   6         26.13         27.49         0.89 o                         
  10   4   6        164.59        164.91         2.61 o                         
  11   4   6         22.51         23.47         1.33 o                         
 -11   5   6         28.58         27.40         0.95 o                         
 -10   5   6         10.03         16.01         0.82 o                         
  -9   5   6        597.64        589.41         4.81 o                         
  -8   5   6        160.51        139.58         1.61 o                         
  -7   5   6        522.89        514.65         4.15 o                         
  -6   5   6         89.61         95.69         1.32 o                         
  -5   5   6       1418.38       1352.43         8.60 o                         
  -4   5   6        957.21       1002.43         6.54 o                         
  -3   5   6        260.28        297.70         2.46 o                         
  -2   5   6       1059.12       1041.82         7.17 o                         
  -1   5   6       2676.78       2690.32        16.35 o                         
   0   5   6          0.56          0.92         0.54 o                         
   1   5   6        378.20        364.57         2.54 o                         
   2   5   6          2.50          2.55         0.53 o                         
   3   5   6        156.48        155.44         1.45 o                         
   4   5   6         20.74         16.60         0.64 o                         
   5   5   6         50.27         43.48         0.92 o                         
   6   5   6         12.49         11.14         0.64 o                         
   7   5   6        384.12        391.05         3.03 o                         
   8   5   6          6.00          5.10         0.61 o                         
   9   5   6         17.96         20.17         0.76 o                         
  10   5   6         52.78         44.74         1.31 o                         
 -11   6   6          0.23          0.73         0.62 o                         
 -10   6   6         37.37         32.65         1.02 o                         
  -9   6   6          2.62          3.68         0.68 o                         
  -8   6   6         72.34         95.53         1.37 o                         
  -7   6   6          0.13          1.03         0.64 o                         
  -6   6   6         26.90         21.96         0.74 o                         
  -5   6   6         13.35         14.91         0.71 o                         
  -4   6   6         10.14          8.61         0.59 o                         
  -3   6   6        971.35        983.45         6.35 o                         
  -2   6   6        307.33        295.13         2.35 o                         
  -1   6   6         21.57         26.78         0.71 o                         
   0   6   6        381.37        390.06         2.81 o                         
   1   6   6         52.67         45.97         0.97 o                         
   2   6   6         20.86         23.07         0.68 o                         
   3   6   6          0.11          0.65         0.62 o                         
   4   6   6         33.51         35.45         0.81 o                         
   5   6   6          6.79          8.00         0.64 o                         
   6   6   6        342.99        337.00         2.67 o                         
   7   6   6         37.49         41.57         0.84 o                         
   8   6   6        301.79        306.20         3.17 o                         
   9   6   6        114.39        110.17         2.12 o                         
 -10   7   6         47.04         48.19         0.97 o                         
  -9   7   6        473.20        450.66         3.95 o                         
  -8   7   6        155.13        140.31         1.57 o                         
  -7   7   6        261.25        237.30         2.42 o                         
  -6   7   6        307.32        294.73         2.35 o                         
  -5   7   6        491.45        518.02         3.80 o                         
  -4   7   6        427.34        422.12         3.23 o                         
  -3   7   6       1042.78       1050.90         7.01 o                         
  -2   7   6        668.40        649.16         4.88 o                         
  -1   7   6        375.67        373.47         2.94 o                         
   0   7   6         28.45         39.08         0.80 o                         
   1   7   6         11.89          8.43         0.65 o                         
   2   7   6         26.21         32.80         0.77 o                         
   3   7   6        284.16        280.11         2.31 o                         
   4   7   6          7.44          8.35         0.68 o                         
   5   7   6          2.96          3.58         0.68 o                         
   6   7   6        479.26        495.39         4.26 o                         
   7   7   6         14.43         15.02         0.70 o                         
   8   7   6          8.48          7.90         0.71 o                         
  -9   8   6        222.12        214.84         4.10 o                         
  -8   8   6         85.30         88.98         1.28 o                         
  -7   8   6         28.31         32.22         0.85 o                         
  -6   8   6         23.71         22.02         0.83 o                         
  -5   8   6        105.45        109.15         1.35 o                         
  -4   8   6         42.11         43.75         0.88 o                         
  -3   8   6        510.55        520.42         4.13 o                         
  -2   8   6          1.21          0.41         0.66 o                         
  -1   8   6         71.95         76.17         1.15 o                         
   0   8   6         26.55         19.45         0.70 o                         
   1   8   6       1229.92       1194.35         8.40 o                         
   2   8   6         12.47          9.77         0.66 o                         
   3   8   6         40.46         40.34         0.88 o                         
   4   8   6        214.88        222.55         2.03 o                         
   5   8   6        137.48        134.64         1.53 o                         
   6   8   6          0.43          1.18         0.68 o                         
   7   8   6          8.69         12.24         0.82 o                         
  -7   9   6        107.62        104.94         1.97 o                         
  -6   9   6        324.56        330.90         3.02 o                         
  -5   9   6         24.65         22.58         0.69 o                         
  -4   9   6         27.02         25.95         0.68 o                         
  -3   9   6         31.28         32.98         0.83 o                         
  -2   9   6         95.58         99.73         1.19 o                         
  -1   9   6        175.28        175.57         1.90 o                         
   0   9   6          1.29          0.86         0.64 o                         
   1   9   6          5.39          3.49         0.64 o                         
   2   9   6          6.82         10.72         0.68 o                         
   3   9   6         54.05         52.29         1.05 o                         
   4   9   6         70.97         75.29         1.46 o                         
   5   9   6         28.75         31.52         0.89 o                         
   6   9   6        169.93        169.06         3.08 o                         
  -5  10   6          5.66          3.07         0.45 o                         
  -4  10   6         15.65         19.90         0.55 o                         
  -3  10   6        580.67        587.25         5.42 o                         
  -2  10   6        354.97        367.84         3.87 o                         
  -1  10   6         63.79         60.95         1.10 o                         
   0  10   6         15.67         18.20         0.85 o                         
   1  10   6         79.62         76.66         1.27 o                         
   2  10   6        112.64        106.71         2.80 o                         
   3  10   6          0.99          0.01         0.60 o                         
   4  10   6          8.00          6.93         0.65 o                         
 -13   0   7          1.69          3.12         0.91 o                         
 -11   0   7       1004.66       1066.26        10.90 o                         
  -9   0   7       1073.42       1119.22        10.67 o                         
  -7   0   7       1955.47       1866.18        15.88 o                         
  -5   0   7         63.62         48.98         1.03 o                         
  -3   0   7        313.47        297.64         5.56 o                         
  -1   0   7         22.42         35.19         1.94 o                         
   1   0   7       4459.51       4475.96        55.17 o                         
   3   0   7          0.58          6.42         0.78 o                         
   5   0   7          9.16          5.79         0.74 o                         
   7   0   7        457.03        450.62         4.79 o                         
   9   0   7         31.29         35.35         1.79 o                         
  11   0   7         54.00         56.43         2.21 o                         
 -13   1   7        209.69        207.62         3.86 o                         
 -12   1   7          0.79          1.37         0.51 o                         
 -11   1   7          3.70          4.54         0.61 o                         
 -10   1   7        500.53        522.15         3.59 o                         
  -9   1   7          1.37          1.76         0.63 o                         
  -8   1   7        301.30        265.86         2.16 o                         
  -7   1   7        179.63        153.14         1.43 o                         
  -6   1   7        747.84        700.01         4.35 o                         
  -5   1   7       1058.26       1038.13         6.01 o                         
  -4   1   7        197.14        206.75         2.17 o                         
  -3   1   7        546.47        558.52         6.34 o                         
  -2   1   7          9.11          4.10         1.03 o                         
  -1   1   7         22.53         18.52         1.25 o                         
   0   1   7        699.98        729.58         7.61 o                         
   1   1   7         35.67         28.37         1.38 o                         
   2   1   7       2259.86       2328.04        24.07 o                         
   3   1   7         31.82         26.94         0.75 o                         
   4   1   7        133.76        144.05         1.32 o                         
   5   1   7        341.72        338.01         2.52 o                         
   6   1   7        277.70        284.54         2.35 o                         
   7   1   7         81.12         83.87         1.18 o                         
   8   1   7          2.10          2.21         0.66 o                         
   9   1   7          3.02          3.39         0.81 o                         
  10   1   7         98.86        104.40         1.72 o                         
  11   1   7         74.38         82.99         5.04 o                         
 -13   2   7        180.90        182.20         6.94 o                         
 -12   2   7        407.71        424.76         4.18 o                         
 -11   2   7         70.54         71.82         1.03 o                         
 -10   2   7         12.59         12.94         0.67 o                         
  -9   2   7         20.95         21.20         0.75 o                         
  -8   2   7        126.47        122.19         1.59 o                         
  -7   2   7        594.42        617.90         4.10 o                         
  -6   2   7        821.53        796.59         5.11 o                         
  -5   2   7        114.07        104.87         1.10 o                         
  -4   2   7         12.25          6.12         0.57 o                         
  -3   2   7        709.31        695.09         5.97 o                         
  -2   2   7         94.63        126.48         2.52 o                         
  -1   2   7        158.75        163.37         2.50 o                         
   0   2   7        124.47        108.24         2.08 o                         
   1   2   7        224.28        236.01         3.47 o                         
   2   2   7        759.20        779.06         5.83 o                         
   3   2   7          8.25         14.04         0.61 o                         
   4   2   7        690.34        659.92         4.19 o                         
   5   2   7        262.71        255.89         2.13 o                         
   6   2   7        140.23        132.11         1.48 o                         
   7   2   7        456.00        459.03         4.02 o                         
   8   2   7        536.31        539.88         4.22 o                         
   9   2   7         20.07         21.67         0.81 o                         
  10   2   7          0.26         -0.42         0.86 o                         
  11   2   7        297.28        279.84         5.21 o                         
 -12   3   7         29.04         29.49         1.07 o                         
 -11   3   7        325.28        349.27         2.98 o                         
 -10   3   7         20.03         21.82         0.71 o                         
  -9   3   7       1071.42       1104.97         7.10 o                         
  -8   3   7         92.60         85.71         1.01 o                         
  -7   3   7          0.44          1.86         0.51 o                         
  -6   3   7        222.52        206.94         1.78 o                         
  -5   3   7        494.40        469.78         3.28 o                         
  -4   3   7         15.60         17.24         0.58 o                         
  -3   3   7        132.95        106.43         1.42 o                         
  -2   3   7        210.67        219.64         1.97 o                         
  -1   3   7        341.71        335.36         3.37 o                         
   0   3   7        807.82        831.42         6.01 o                         
   1   3   7        672.52        609.20         4.26 o                         
   2   3   7         70.27         67.43         0.86 o                         
   3   3   7        919.97        938.18         6.47 o                         
   4   3   7          3.90          2.77         0.56 o                         
   5   3   7        346.93        334.87         2.57 o                         
   6   3   7        189.09        184.75         2.00 o                         
   7   3   7          2.22          2.78         0.64 o                         
   8   3   7        485.68        496.77         4.48 o                         
   9   3   7        249.91        253.44         3.17 o                         
  10   3   7         65.93         65.88         2.09 o                         
 -12   4   7         15.76         15.73         0.74 o                         
 -11   4   7        228.03        222.88         3.27 o                         
 -10   4   7         64.06         64.83         1.10 o                         
  -9   4   7         93.35        100.24         1.33 o                         
  -8   4   7        706.94        712.15         4.52 o                         
  -7   4   7         83.10         86.81         1.10 o                         
  -6   4   7         14.07         10.54         0.67 o                         
  -5   4   7        189.18        167.69         2.29 o                         
  -4   4   7        175.06        151.46         1.55 o                         
  -3   4   7        630.72        608.41         4.58 o                         
  -2   4   7        166.91        176.71         1.55 o                         
  -1   4   7         12.27         18.54         0.65 o                         
   0   4   7        187.43        168.25         1.74 o                         
   1   4   7        260.27        246.25         2.17 o                         
   2   4   7          7.72          8.11         0.57 o                         
   3   4   7        412.66        422.14         3.18 o                         
   4   4   7         60.89         50.93         0.95 o                         
   5   4   7        672.23        687.11         4.67 o                         
   6   4   7         27.83         34.17         0.86 o                         
   7   4   7        160.14        171.28         1.79 o                         
   8   4   7         24.99         29.74         0.80 o                         
   9   4   7          0.61          1.29         0.67 o                         
  10   4   7         33.33         31.33         2.36 o                         
 -11   5   7         33.08         33.13         1.13 o                         
 -10   5   7        495.56        515.29         5.94 o                         
  -9   5   7        210.56        219.87         2.25 o                         
  -8   5   7         46.43         44.11         1.30 o                         
  -7   5   7         99.12         96.12         1.28 o                         
  -6   5   7        215.29        190.99         2.07 o                         
  -5   5   7         88.22         94.29         1.52 o                         
  -4   5   7       1044.59       1057.02         7.59 o                         
  -3   5   7        609.24        586.74         4.38 o                         
  -2   5   7       1435.06       1411.20         9.70 o                         
  -1   5   7        232.94        238.43         2.16 o                         
   0   5   7        399.47        423.89         3.04 o                         
   1   5   7          9.54         12.42         0.61 o                         
   2   5   7          2.85          5.57         0.61 o                         
   3   5   7        535.29        531.85         3.70 o                         
   4   5   7        462.01        453.96         3.20 o                         
   5   5   7         25.46         28.52         0.79 o                         
   6   5   7        226.98        230.34         1.96 o                         
   7   5   7         62.74         65.23         1.08 o                         
   8   5   7          7.94          8.65         0.88 o                         
   9   5   7        113.31        118.09         2.13 o                         
  10   5   7        188.39        170.09         6.55 o                         
 -11   6   7        136.88        127.13         2.81 o                         
 -10   6   7         26.71         25.03         0.93 o                         
  -9   6   7         41.19         50.13         1.05 o                         
  -8   6   7         22.75         25.27         0.75 o                         
  -7   6   7       1070.26       1081.77         3.82 o                         
  -6   6   7        389.49        377.04         3.20 o                         
  -5   6   7         43.00         40.92         0.94 o                         
  -4   6   7          1.42          1.42         0.68 o                         
  -3   6   7        336.57        340.01         2.80 o                         
  -2   6   7        484.94        478.20         3.58 o                         
  -1   6   7        258.82        252.84         2.28 o                         
   0   6   7        331.96        337.13         2.55 o                         
   1   6   7        573.87        570.61         4.07 o                         
   2   6   7        633.07        621.80         4.51 o                         
   3   6   7         31.72         36.55         0.85 o                         
   4   6   7        407.76        409.09         3.19 o                         
   5   6   7         59.44         65.82         1.10 o                         
   6   6   7        122.50        120.90         1.37 o                         
   7   6   7         24.73         24.07         0.80 o                         
   8   6   7          2.87          4.42         0.67 o                         
   9   6   7        374.30        377.47        10.23 o                         
 -10   7   7        174.59        162.25         3.51 o                         
  -9   7   7        213.39        213.30         2.38 o                         
  -8   7   7         91.16         95.53         1.24 o                         
  -7   7   7        202.11        212.51         1.69 o                         
  -6   7   7        255.81        267.14         2.07 o                         
  -5   7   7          5.32          4.85         0.67 o                         
  -4   7   7         60.26         57.41         1.09 o                         
  -3   7   7          3.90          3.84         0.71 o                         
  -2   7   7          1.72          2.27         0.65 o                         
  -1   7   7        203.72        193.78         1.89 o                         
   0   7   7          0.12          1.30         0.66 o                         
   1   7   7        129.16        114.55         1.40 o                         
   2   7   7        198.44        175.90         1.73 o                         
   3   7   7         19.84         26.08         0.77 o                         
   4   7   7          9.93          8.12         0.63 o                         
   5   7   7        383.20        379.85         3.25 o                         
   6   7   7         28.52         28.85         0.77 o                         
   7   7   7         50.91         51.04         0.93 o                         
   8   7   7          0.04          0.66         0.66 o                         
  -8   8   7        187.27        190.74         2.07 o                         
  -7   8   7          0.06          0.65         0.55 o                         
  -6   8   7         74.43         70.32         0.98 o                         
  -5   8   7         30.42         34.44         0.77 o                         
  -4   8   7        125.22        126.74         1.47 o                         
  -3   8   7        139.96        144.05         1.63 o                         
  -2   8   7         14.14         15.13         0.70 o                         
  -1   8   7         25.52         23.66         0.78 o                         
   0   8   7        361.20        380.43         2.90 o                         
   1   8   7         12.45         13.31         0.77 o                         
   2   8   7          9.37         10.86         0.77 o                         
   3   8   7          1.68          2.11         0.68 o                         
   4   8   7          2.59          4.34         0.58 o                         
   5   8   7         33.54         35.38         0.87 o                         
   6   8   7          5.88          2.98         0.76 o                         
   7   8   7         34.56         34.87         2.08 o                         
  -7   9   7         26.10         27.23         1.28 o                         
  -6   9   7         10.68         10.76         0.90 o                         
  -5   9   7        252.89        259.61         2.10 o                         
  -4   9   7         52.37         54.74         0.84 o                         
  -3   9   7         40.87         42.35         0.81 o                         
  -2   9   7         50.11         58.18         1.13 o                         
  -1   9   7        204.88        226.64         2.80 o                         
   0   9   7         34.59         36.12         0.99 o                         
   1   9   7         13.88         12.03         0.68 o                         
   2   9   7         17.17         18.22         0.73 o                         
   3   9   7         22.42         21.69         0.88 o                         
   4   9   7         82.25         79.66         1.57 o                         
   5   9   7         46.80         45.70         1.99 o                         
  -4  10   7        371.23        356.89         4.09 o                         
  -3  10   7        892.39        894.78         9.30 o                         
  -2  10   7        142.80        144.96         2.19 o                         
  -1  10   7          0.50          0.13         0.51 o                         
   0  10   7         42.05         41.03         1.03 o                         
   1  10   7         36.83         38.58         0.86 o                         
   2  10   7          1.25          1.46         0.68 o                         
   3  10   7          6.94          5.09         0.86 o                         
 -12   0   8        327.83        339.04         6.41 o                         
 -10   0   8         34.81         35.44         1.12 o                         
  -8   0   8          5.89          7.54         0.87 o                         
  -6   0   8        141.71        135.70         2.03 o                         
  -4   0   8       1993.77       1934.89        18.95 o                         
  -2   0   8        119.79        133.66         3.97 o                         
   0   0   8       1242.28       1123.71        14.17 o                         
   2   0   8       1840.78       1938.83        17.05 o                         
   4   0   8       1725.72       1665.62        14.45 o                         
   6   0   8        103.25         96.91         1.75 o                         
   8   0   8        620.21        645.28         8.11 o                         
  10   0   8         31.10         36.61         1.57 o                         
 -12   1   8          0.33          1.04         0.56 o                         
 -11   1   8        171.36        185.76         1.95 o                         
 -10   1   8         17.89         20.29         0.72 o                         
  -9   1   8        842.23        877.58         5.99 o                         
  -8   1   8         27.42         20.28         0.75 o                         
  -7   1   8         16.31         13.63         0.64 o                         
  -6   1   8         15.57         13.01         0.57 o                         
  -5   1   8        208.86        199.33         1.68 o                         
  -4   1   8         43.11         57.09         0.88 o                         
  -3   1   8         51.13         78.12         1.15 o                         
  -2   1   8        144.51        179.51         2.42 o                         
  -1   1   8        347.05        338.61         4.75 o                         
   0   1   8         22.19         21.60         1.12 o                         
   1   1   8        708.72        678.87         4.97 o                         
   2   1   8        133.71        173.73         1.72 o                         
   3   1   8         77.19         50.69         0.96 o                         
   4   1   8       1982.63       2016.60        12.60 o                         
   5   1   8        278.11        296.44         2.37 o                         
   6   1   8         27.08         31.69         0.87 o                         
   7   1   8          9.23         10.51         0.78 o                         
   8   1   8         61.80         59.75         1.41 o                         
   9   1   8        236.28        242.30         3.12 o                         
  10   1   8         20.00         18.39         1.19 o                         
 -12   2   8         51.34         62.94         1.30 o                         
 -11   2   8        646.26        703.05         5.55 o                         
 -10   2   8          3.52          4.14         0.60 o                         
  -9   2   8        182.88        191.44         1.71 o                         
  -8   2   8       2178.77       2106.88        13.42 o                         
  -7   2   8       2946.11       2948.76        18.72 o                         
  -6   2   8         45.22         48.00         0.87 o                         
  -5   2   8         45.07         35.77         0.78 o                         
  -4   2   8         41.98         33.11         0.71 o                         
  -3   2   8        662.94        636.93         4.33 o                         
  -2   2   8        333.39        341.59         2.59 o                         
  -1   2   8         82.49         66.45         0.97 o                         
   0   2   8        106.84         94.70         1.07 o                         
   1   2   8        589.13        602.94         4.00 o                         
   2   2   8        427.53        446.04         3.20 o                         
   3   2   8        366.68        350.49         2.78 o                         
   4   2   8        250.42        241.35         2.03 o                         
   5   2   8        795.07        773.04         5.79 o                         
   6   2   8        396.57        390.76         3.40 o                         
   7   2   8       1484.94       1511.41        11.23 o                         
   8   2   8        524.12        560.45         5.26 o                         
   9   2   8          2.49          1.64         0.72 o                         
  10   2   8         34.54         33.46         1.10 o                         
 -12   3   8         22.17         17.63         0.67 o                         
 -11   3   8         81.43         85.15         1.24 o                         
 -10   3   8        359.86        387.53         3.06 o                         
  -9   3   8        153.52        127.34         1.46 o                         
  -8   3   8        146.30        107.53         1.70 o                         
  -7   3   8       2422.87       2251.17        13.57 o                         
  -6   3   8          8.04          4.80         0.62 o                         
  -5   3   8          0.04          1.40         0.55 o                         
  -4   3   8        180.44        171.00         1.61 o                         
  -3   3   8        262.35        263.71         2.09 o                         
  -2   3   8        119.73         89.58         0.94 o                         
  -1   3   8          5.59          5.11         0.51 o                         
   0   3   8        666.93        670.52         3.93 o                         
   1   3   8          6.75          5.65         0.53 o                         
   2   3   8        425.46        398.12         2.81 o                         
   3   3   8        162.10        175.25         2.25 o                         
   4   3   8         49.83         56.33         0.89 o                         
   5   3   8         46.45         48.07         0.87 o                         
   6   3   8        213.47        220.09         2.04 o                         
   7   3   8       1065.99       1075.23         7.63 o                         
   8   3   8        193.08        190.42         2.16 o                         
   9   3   8          0.66          1.02         0.79 o                         
  10   3   8        125.37        118.32         3.14 o                         
 -11   4   8        820.43        883.03         9.78 o                         
 -10   4   8         17.20         22.44         0.93 o                         
  -9   4   8         82.67         69.61         1.20 o                         
  -8   4   8          1.33          3.65         0.55 o                         
  -7   4   8        136.16        166.27         1.60 o                         
  -6   4   8        398.75        360.30         3.08 o                         
  -5   4   8          9.81          7.15         0.65 o                         
  -4   4   8        142.97        137.18         1.65 o                         
  -3   4   8        173.26        171.68         1.94 o                         
  -2   4   8        248.48        239.53         1.91 o                         
  -1   4   8        183.67        186.63         1.74 o                         
   0   4   8         11.45          6.99         0.57 o                         
   1   4   8         73.58         68.05         1.02 o                         
   2   4   8          4.38          1.86         0.64 o                         
   3   4   8        205.03        232.94         2.71 o                         
   4   4   8        329.30        328.59         2.62 o                         
   5   4   8         41.11         43.08         0.86 o                         
   6   4   8        165.51        169.76         1.81 o                         
   7   4   8          2.30          2.46         0.61 o                         
   8   4   8          4.79          4.89         0.66 o                         
   9   4   8        340.92        358.70         6.13 o                         
 -11   5   8         49.98         54.37         1.38 o                         
 -10   5   8         37.52         36.45         1.10 o                         
  -9   5   8        292.71        309.17         3.62 o                         
  -8   5   8         66.55         66.80         1.04 o                         
  -7   5   8         55.56         64.90         1.15 o                         
  -6   5   8         15.82         15.88         0.81 o                         
  -5   5   8       1072.47       1035.30         8.02 o                         
  -4   5   8        989.63       1014.62         7.28 o                         
  -3   5   8       2650.24       2580.95        15.77 o                         
  -2   5   8       1700.09       1719.02        10.28 o                         
  -1   5   8        286.94        278.55         2.16 o                         
   0   5   8         62.02         70.17         1.03 o                         
   1   5   8          0.74          5.24         0.68 o                         
   2   5   8       2116.06       2149.07        13.93 o                         
   3   5   8       2256.16       2262.62        14.74 o                         
   4   5   8        153.52        178.28         1.74 o                         
   5   5   8        617.70        631.86         4.73 o                         
   6   5   8          9.62         11.38         0.67 o                         
   7   5   8        348.54        361.11         3.25 o                         
   8   5   8         43.77         47.34         1.25 o                         
   9   5   8         46.42         39.89         1.59 o                         
 -10   6   8        176.21        168.18         2.41 o                         
  -9   6   8         13.63         16.73         0.73 o                         
  -8   6   8         95.55        101.07         1.32 o                         
  -7   6   8          0.06          0.76         0.64 o                         
  -6   6   8         34.56         34.96         0.89 o                         
  -5   6   8         10.90         11.28         0.73 o                         
  -4   6   8         65.76         58.51         1.05 o                         
  -3   6   8        813.88        815.24         5.52 o                         
  -2   6   8         17.59         16.07         0.68 o                         
  -1   6   8        146.34        146.10         1.49 o                         
   0   6   8          7.44          8.44         0.64 o                         
   1   6   8        365.74        321.63         2.82 o                         
   2   6   8         42.65         60.68         1.06 o                         
   3   6   8        166.10        144.35         1.61 o                         
   4   6   8         69.39         67.09         1.15 o                         
   5   6   8          0.84          1.88         0.64 o                         
   6   6   8         43.57         38.97         0.96 o                         
   7   6   8          8.63          8.64         0.65 o                         
   8   6   8        592.28        604.01         7.83 o                         
  -9   7   8         55.07         52.32         0.96 o                         
  -8   7   8        128.27        128.65         1.49 o                         
  -7   7   8         51.70         46.89         0.97 o                         
  -6   7   8         53.27         47.24         0.90 o                         
  -5   7   8         33.21         34.68         0.83 o                         
  -4   7   8        391.26        390.12         2.97 o                         
  -3   7   8        314.93        332.51         2.72 o                         
  -2   7   8         24.43         27.26         0.75 o                         
  -1   7   8        673.69        679.32         4.48 o                         
   0   7   8         24.61         33.42         0.94 o                         
   1   7   8        775.56        728.60         5.58 o                         
   2   7   8          6.95          2.35         0.63 o                         
   3   7   8         11.36         15.24         0.71 o                         
   4   7   8         47.93         43.07         1.01 o                         
   5   7   8          0.28          1.58         0.61 o                         
   6   7   8        137.73        154.96         1.96 o                         
   7   7   8        163.02        174.54         2.82 o                         
  -8   8   8         26.82         37.30         1.07 o                         
  -7   8   8          4.33          6.24         0.45 o                         
  -6   8   8        183.27        174.81         1.87 o                         
  -5   8   8         27.99         32.88         0.80 o                         
  -4   8   8         49.32         51.07         1.00 o                         
  -3   8   8        314.34        330.62         2.78 o                         
  -2   8   8          3.74          3.75         0.64 o                         
  -1   8   8         43.51         41.54         0.94 o                         
   0   8   8        175.60        172.41         2.00 o                         
   1   8   8         59.17         58.16         1.09 o                         
   2   8   8         31.93         37.89         0.90 o                         
   3   8   8        179.73        179.01         2.01 o                         
   4   8   8          9.63          9.98         0.66 o                         
   5   8   8         21.87         16.73         0.67 o                         
   6   8   8        150.08        164.60         3.34 o                         
  -6   9   8        211.43        212.70         2.86 o                         
  -5   9   8        158.73        150.81         1.63 o                         
  -4   9   8          0.34          0.66         0.50 o                         
  -3   9   8         24.65         24.21         0.72 o                         
  -2   9   8         77.99         82.28         1.22 o                         
  -1   9   8         16.85         14.41         0.72 o                         
   0   9   8         39.16         33.02         0.95 o                         
   1   9   8         41.81         41.18         1.03 o                         
   2   9   8         75.36         83.64         1.38 o                         
   3   9   8         25.52         28.54         0.98 o                         
   4   9   8          4.50          3.85         0.72 o                         
  -3  10   8        130.46        133.40         2.67 o                         
  -2  10   8         56.85         50.55         1.24 o                         
  -1  10   8        116.13        105.37         1.93 o                         
   0  10   8        468.88        481.11         9.69 o                         
   1  10   8        109.14        103.52         2.06 o                         
 -11   0   9        546.72        607.52         7.40 o                         
  -9   0   9         59.07         52.04         1.57 o                         
  -7   0   9        353.71        361.10         4.33 o                         
  -5   0   9         36.77         38.92         1.09 o                         
  -3   0   9          3.94          3.52         0.86 o                         
  -1   0   9        885.14        801.57         7.82 o                         
   1   0   9        108.62        101.90         2.24 o                         
   3   0   9        273.69        288.26         3.36 o                         
   5   0   9        987.56        960.88        10.32 o                         
   7   0   9         23.92         24.97         1.44 o                         
   9   0   9        394.85        415.46         7.07 o                         
 -12   1   9         17.87         20.10         0.59 o                         
 -11   1   9         27.55         26.41         0.80 o                         
 -10   1   9         22.96         24.38         0.72 o                         
  -9   1   9        750.38        743.31         5.28 o                         
  -8   1   9        253.84        234.96         2.21 o                         
  -7   1   9         32.07         29.89         0.74 o                         
  -6   1   9         65.75         65.73         0.94 o                         
  -5   1   9          5.02          6.26         0.59 o                         
  -4   1   9        117.61        122.28         1.51 o                         
  -3   1   9         91.10         71.66         1.21 o                         
  -2   1   9       1991.60       1946.57        12.53 o                         
  -1   1   9        198.25        191.85         1.85 o                         
   0   1   9          7.34          7.13         0.54 o                         
   1   1   9         44.52         42.81         0.87 o                         
   2   1   9         65.33         43.10         1.19 o                         
   3   1   9        879.42        906.38         6.63 o                         
   4   1   9        376.15        348.79         2.77 o                         
   5   1   9         91.77         91.91         1.28 o                         
   6   1   9        784.15        813.55         6.26 o                         
   7   1   9         75.28         81.28         2.08 o                         
   8   1   9         20.71         20.74         1.02 o                         
   9   1   9        100.56         95.85         2.47 o                         
  10   1   9        195.10        197.61         3.87 o                         
 -12   2   9        125.60        134.84         2.13 o                         
 -11   2   9        157.50        169.86         1.89 o                         
 -10   2   9        281.03        290.21         2.47 o                         
  -9   2   9         40.90         35.92         0.80 o                         
  -8   2   9        518.23        571.40         3.94 o                         
  -7   2   9        156.34        135.24         1.52 o                         
  -6   2   9         19.34         15.53         0.71 o                         
  -5   2   9          9.90          8.66         0.58 o                         
  -4   2   9       1078.72       1038.54         6.64 o                         
  -3   2   9         25.32         25.15         0.66 o                         
  -2   2   9         31.08         27.92         0.67 o                         
  -1   2   9         83.32         77.15         1.26 o                         
   0   2   9        446.85        418.71         2.83 o                         
   1   2   9        535.36        512.41         3.49 o                         
   2   2   9        427.84        368.08         3.14 o                         
   3   2   9         21.14         20.60         0.72 o                         
   4   2   9        513.68        498.01         3.71 o                         
   5   2   9          4.28          4.14         0.74 o                         
   6   2   9         66.84         65.24         1.84 o                         
   7   2   9        459.08        477.05         4.36 o                         
   8   2   9        441.04        455.00         5.17 o                         
   9   2   9        174.96        172.22         2.45 o                         
  10   2   9         86.31         86.73         5.04 o                         
 -12   3   9          0.86          0.59         0.49 o                         
 -11   3   9          9.12         10.97         0.58 o                         
 -10   3   9         10.07          9.50         0.59 o                         
  -9   3   9         49.40         43.49         0.85 o                         
  -8   3   9        401.00        386.05         3.02 o                         
  -7   3   9         22.76         27.07         0.78 o                         
  -6   3   9        277.67        271.50         2.25 o                         
  -5   3   9       1517.81       1459.80         8.82 o                         
  -4   3   9         81.32         71.01         1.05 o                         
  -3   3   9        526.94        523.04         3.50 o                         
  -2   3   9        126.05        120.31         1.18 o                         
  -1   3   9        431.45        417.67         2.83 o                         
   0   3   9        255.26        259.93         1.99 o                         
   1   3   9        178.43        165.40         1.59 o                         
   2   3   9        410.49        422.51         3.65 o                         
   3   3   9        647.70        640.34         4.98 o                         
   4   3   9        222.95        239.56         2.18 o                         
   5   3   9          2.12          4.03         0.66 o                         
   6   3   9        539.18        548.48         4.68 o                         
   7   3   9        685.21        722.18         6.37 o                         
   8   3   9        139.52        134.96         1.86 o                         
   9   3   9        134.92        122.25         2.28 o                         
 -11   4   9         56.14         55.92         1.30 o                         
 -10   4   9          1.73          1.87         0.68 o                         
  -9   4   9         31.44         26.11         0.83 o                         
  -8   4   9         27.88         35.65         0.77 o                         
  -7   4   9        408.20        361.52         2.71 o                         
  -6   4   9        148.82        142.75         2.06 o                         
  -5   4   9         33.83         34.28         0.92 o                         
  -4   4   9          1.41          1.30         0.64 o                         
  -3   4   9        504.50        497.09         3.58 o                         
  -2   4   9          9.26          6.00         0.54 o                         
  -1   4   9        411.24        392.39         2.97 o                         
   0   4   9        649.44        620.82         4.21 o                         
   1   4   9         38.73         47.54         0.91 o                         
   2   4   9        310.57        294.73         2.75 o                         
   3   4   9        297.60        306.48         2.72 o                         
   4   4   9        245.82        251.38         2.20 o                         
   5   4   9        295.04        298.67         2.74 o                         
   6   4   9        118.59        110.87         1.51 o                         
   7   4   9        128.09        123.86         1.68 o                         
   8   4   9        250.41        252.19         3.34 o                         
   9   4   9         45.50         38.24         1.91 o                         
 -11   5   9          8.27          8.93         1.29 o                         
 -10   5   9          0.98          0.82         0.67 o                         
  -9   5   9        273.89        288.11         3.14 o                         
  -8   5   9        173.31        182.48         2.03 o                         
  -7   5   9         21.80         20.45         0.83 o                         
  -6   5   9        157.12        164.75         1.84 o                         
  -5   5   9        119.49        117.55         1.57 o                         
  -4   5   9         46.30         50.68         1.10 o                         
  -3   5   9        296.24        300.46         2.53 o                         
  -2   5   9         57.54         58.53         1.06 o                         
  -1   5   9        209.66        192.26         1.72 o                         
   0   5   9         74.12         73.02         1.03 o                         
   1   5   9        344.73        337.62         3.12 o                         
   2   5   9       1851.68       1909.53        12.91 o                         
   3   5   9          6.45          8.49         0.75 o                         
   4   5   9         17.29         17.45         0.78 o                         
   5   5   9         61.24         60.71         1.04 o                         
   6   5   9        293.11        297.32         2.86 o                         
   7   5   9         13.69         16.07         0.72 o                         
   8   5   9        124.67        116.70         2.29 o                         
 -10   6   9         17.01         14.62         0.93 o                         
  -9   6   9         54.76         53.55         0.95 o                         
  -8   6   9          0.27         -0.07         0.57 o                         
  -7   6   9         69.51         77.55         1.03 o                         
  -6   6   9        328.58        332.96         2.85 o                         
  -5   6   9        144.18        158.49         1.69 o                         
  -4   6   9        259.37        276.75         2.41 o                         
  -3   6   9         60.71         59.86         1.00 o                         
  -2   6   9        174.99        179.67         1.89 o                         
  -1   6   9          9.68         13.10         0.67 o                         
   0   6   9          1.58          3.25         0.65 o                         
   1   6   9        736.87        734.86         5.47 o                         
   2   6   9          5.87          8.32         0.74 o                         
   3   6   9        468.95        472.26         4.05 o                         
   4   6   9         45.07         44.57         1.21 o                         
   5   6   9         98.05        109.55         1.39 o                         
   6   6   9        256.79        266.63         2.88 o                         
   7   6   9          1.33          2.07         0.69 o                         
  -9   7   9        285.35        275.65         7.35 o                         
  -8   7   9         30.33         30.65         0.69 o                         
  -7   7   9         97.02         99.71         1.23 o                         
  -6   7   9          4.16          5.20         0.58 o                         
  -5   7   9        263.61        266.22         2.38 o                         
  -4   7   9          0.13          0.67         0.54 o                         
  -3   7   9          0.05          1.00         0.61 o                         
  -2   7   9        455.79        466.28         3.43 o                         
  -1   7   9        506.05        517.92         3.76 o                         
   0   7   9          1.23          2.02         0.57 o                         
   1   7   9          0.16          0.41         0.64 o                         
   2   7   9         13.55         19.10         0.71 o                         
   3   7   9        104.52        106.12         1.29 o                         
   4   7   9          0.30          0.32         0.63 o                         
   5   7   9          0.38          1.14         0.57 o                         
   6   7   9         89.04         85.49         1.46 o                         
  -7   8   9          8.63          8.13         0.49 o                         
  -6   8   9         25.19         21.75         0.68 o                         
  -5   8   9         30.16         30.44         0.79 o                         
  -4   8   9        265.28        277.14         2.85 o                         
  -3   8   9         46.12         53.58         1.44 o                         
  -2   8   9        266.91        272.99         2.73 o                         
  -1   8   9        146.86        143.56         1.79 o                         
   0   8   9        176.50        181.06         2.16 o                         
   1   8   9        197.59        200.45         1.97 o                         
   2   8   9         11.47          7.75         0.64 o                         
   3   8   9         25.32         23.39         0.78 o                         
   4   8   9        404.69        413.09         4.41 o                         
   5   8   9          3.93          5.00         0.71 o                         
  -5   9   9         12.60         16.09         0.68 o                         
  -4   9   9         12.65         15.87         0.55 o                         
  -3   9   9         11.02         10.31         0.65 o                         
  -2   9   9          8.13          7.11         0.61 o                         
  -1   9   9         29.56         29.07         0.87 o                         
   0   9   9         67.59         73.99         1.47 o                         
   1   9   9        132.21        130.99         2.01 o                         
   2   9   9          0.39          0.85         0.58 o                         
   3   9   9        264.14        234.44         5.10 o                         
 -12   0  10          8.10         10.21         1.06 o                         
 -10   0  10         11.37         15.56         1.03 o                         
  -8   0  10         17.17         18.80         1.65 o                         
  -6   0  10       1242.18       1266.47        10.73 o                         
  -4   0  10       1088.86       1020.26         9.43 o                         
  -2   0  10         28.63         24.31         0.91 o                         
   0   0  10        617.72        601.30         7.16 o                         
   2   0  10       1743.63       1725.57        14.97 o                         
   4   0  10       1274.07       1319.72        13.01 o                         
   6   0  10        706.43        704.90         8.32 o                         
   8   0  10       2588.05       2574.79        38.99 o                         
 -12   1  10         12.22          9.90         0.67 o                         
 -11   1  10         24.48         31.95         0.76 o                         
 -10   1  10         33.59         35.25         0.84 o                         
  -9   1  10        232.96        258.22         2.43 o                         
  -8   1  10          2.96          1.79         0.61 o                         
  -7   1  10         18.12         11.01         0.67 o                         
  -6   1  10        184.87        180.81         1.66 o                         
  -5   1  10        422.43        435.84         3.22 o                         
  -4   1  10        321.85        323.21         2.46 o                         
  -3   1  10        396.82        395.23         3.00 o                         
  -2   1  10       1013.13        955.43         6.31 o                         
  -1   1  10        518.68        513.11         3.70 o                         
   0   1  10          9.76          8.09         0.60 o                         
   1   1  10          2.99          2.85         0.62 o                         
   2   1  10         41.08         43.45         0.90 o                         
   3   1  10          1.79          2.99         0.66 o                         
   4   1  10          9.01          6.93         0.77 o                         
   5   1  10         18.91         14.97         0.80 o                         
   6   1  10        201.43        211.40         2.80 o                         
   7   1  10         20.93         16.82         0.93 o                         
   8   1  10        616.34        621.70         8.47 o                         
   9   1  10         99.24         93.21         2.11 o                         
 -11   2  10        135.47        137.87         2.17 o                         
 -10   2  10        141.78        143.88         1.66 o                         
  -9   2  10        230.82        240.15         2.02 o                         
  -8   2  10          1.11          1.77         0.61 o                         
  -7   2  10         30.21         23.90         0.77 o                         
  -6   2  10        681.47        620.65         4.49 o                         
  -5   2  10          5.54          8.26         0.64 o                         
  -4   2  10        316.79        315.39         2.53 o                         
  -3   2  10        808.00        800.11         5.21 o                         
  -2   2  10          0.66          3.18         0.62 o                         
  -1   2  10        934.36        936.30         5.91 o                         
   0   2  10        273.64        263.34         2.11 o                         
   1   2  10        441.22        426.38         3.37 o                         
   2   2  10         52.30         46.67         1.11 o                         
   3   2  10         15.77         12.61         0.77 o                         
   4   2  10        112.55        116.05         1.50 o                         
   5   2  10        535.12        556.90         4.68 o                         
   6   2  10         83.91         86.76         1.40 o                         
   7   2  10        133.09        140.75         2.07 o                         
   8   2  10         99.23        105.21         2.62 o                         
   9   2  10        118.19        108.21         2.45 o                         
 -11   3  10         15.03         12.15         0.63 o                         
 -10   3  10         96.31        104.76         1.32 o                         
  -9   3  10         22.40         27.90         0.84 o                         
  -8   3  10         98.17        105.26         1.31 o                         
  -7   3  10         37.24         36.94         0.85 o                         
  -6   3  10        171.22        170.49         1.60 o                         
  -5   3  10         44.90         46.39         0.95 o                         
  -4   3  10         50.91         52.07         0.99 o                         
  -3   3  10       1152.56       1167.03         7.27 o                         
  -2   3  10       2072.36       2016.80        11.68 o                         
  -1   3  10        950.46        973.54         6.16 o                         
   0   3  10        203.21        194.64         1.75 o                         
   1   3  10         30.11         28.80         0.77 o                         
   2   3  10       1192.41       1193.80         8.98 o                         
   3   3  10          0.82          0.27         0.76 o                         
   4   3  10        344.25        331.51         3.07 o                         
   5   3  10         71.12         80.23         1.32 o                         
   6   3  10        292.80        314.40         3.14 o                         
   7   3  10          7.91          7.30         0.68 o                         
   8   3  10         57.78         58.74         1.60 o                         
   9   3  10         10.14         10.40         1.59 o                         
 -11   4  10         30.14         26.00         0.75 o                         
 -10   4  10        271.21        273.13         3.43 o                         
  -9   4  10         23.64         22.59         0.97 o                         
  -8   4  10         35.41         36.64         0.91 o                         
  -7   4  10        736.16        750.89         5.01 o                         
  -6   4  10        553.85        568.08         4.26 o                         
  -5   4  10       1143.63       1143.11         8.51 o                         
  -4   4  10         69.01         70.25         1.06 o                         
  -3   4  10         41.86         40.60         0.81 o                         
  -2   4  10       1582.28       1578.73         9.05 o                         
  -1   4  10          9.11          9.96         0.66 o                         
   0   4  10        129.59        126.35         1.45 o                         
   1   4  10        188.55        192.81         2.33 o                         
   2   4  10        276.54        261.40         2.47 o                         
   3   4  10          4.89          1.88         0.68 o                         
   4   4  10        146.15        143.06         2.02 o                         
   5   4  10        373.53        391.26         3.67 o                         
   6   4  10        144.69        151.85         1.77 o                         
   7   4  10         18.20         19.50         0.75 o                         
   8   4  10          2.63          3.46         0.70 o                         
 -10   5  10         16.73         17.68         0.75 o                         
  -9   5  10         88.93         98.48         1.39 o                         
  -8   5  10         14.11         12.39         0.68 o                         
  -7   5  10        169.42        188.61         1.87 o                         
  -6   5  10          0.39          1.55         0.70 o                         
  -5   5  10        268.60        265.82         2.62 o                         
  -4   5  10         65.27         58.80         1.14 o                         
  -3   5  10          7.05          5.79         0.74 o                         
  -2   5  10         70.61         62.62         1.26 o                         
  -1   5  10        411.22        408.98         3.38 o                         
   0   5  10        201.96        199.82         2.15 o                         
   1   5  10        360.80        360.99         3.17 o                         
   2   5  10        193.59        176.31         1.96 o                         
   3   5  10        166.52        193.66         2.07 o                         
   4   5  10        157.58        158.52         2.09 o                         
   5   5  10          2.69          3.22         0.77 o                         
   6   5  10        117.36        110.17         1.68 o                         
   7   5  10        542.84        564.07         7.13 o                         
  -9   6  10         29.39         29.36         0.78 o                         
  -8   6  10        206.62        220.65         2.08 o                         
  -7   6  10          6.04          4.93         0.54 o                         
  -6   6  10        126.41        129.51         1.48 o                         
  -5   6  10         47.54         49.46         0.93 o                         
  -4   6  10        148.04        160.08         1.90 o                         
  -3   6  10          5.31          6.94         0.65 o                         
  -2   6  10         11.51         12.54         0.73 o                         
  -1   6  10         10.53         13.00         0.69 o                         
   0   6  10        251.56        271.55         2.58 o                         
   1   6  10        149.99        158.73         1.71 o                         
   2   6  10        101.22         91.44         1.28 o                         
   3   6  10        187.56        168.80         1.88 o                         
   4   6  10          4.40          3.32         0.72 o                         
   5   6  10         59.53         62.06         1.12 o                         
   6   6  10         33.02         29.59         0.84 o                         
   7   6  10          0.73          0.78         0.63 o                         
  -8   7  10         96.29        106.01         1.60 o                         
  -7   7  10         10.33          7.26         0.46 o                         
  -6   7  10        251.90        262.60         2.41 o                         
  -5   7  10          0.74          0.54         0.52 o                         
  -4   7  10        145.51        154.69         1.49 o                         
  -3   7  10         94.57         95.51         1.27 o                         
  -2   7  10        164.93        164.60         1.71 o                         
  -1   7  10        828.66        862.97         4.21 o                         
   0   7  10         42.71         37.76         0.91 o                         
   1   7  10          5.60          5.92         0.67 o                         
   2   7  10         39.14         50.23         0.93 o                         
   3   7  10       1179.07       1189.39         7.77 o                         
   4   7  10        706.30        674.33         6.45 o                         
   5   7  10        177.35        169.59         1.59 o                         
  -6   8  10        163.90        163.62         1.85 o                         
  -5   8  10         79.83         87.86         1.05 o                         
  -4   8  10         36.01         37.10         0.79 o                         
  -3   8  10         64.18         71.09         1.19 o                         
  -2   8  10          0.01          0.58         0.59 o                         
  -1   8  10        243.76        237.74         3.47 o                         
   0   8  10          2.01          2.27         0.63 o                         
   1   8  10        629.06        648.64         6.73 o                         
   2   8  10         26.11         22.79         0.78 o                         
   3   8  10        227.04        212.52         3.23 o                         
   4   8  10         11.58         14.10         0.77 o                         
  -4   9  10          9.73         10.45         0.77 o                         
  -3   9  10        109.09        114.47         1.58 o                         
  -2   9  10         51.28         54.61         1.24 o                         
  -1   9  10         10.19         13.71         0.80 o                         
   0   9  10        212.62        201.48         3.21 o                         
   1   9  10         37.86         36.32         1.06 o                         
 -11   0  11       1415.11       1576.83        13.59 o                         
  -9   0  11         93.45        101.82         2.15 o                         
  -7   0  11         31.85         44.33         1.27 o                         
  -5   0  11         85.29         72.02         1.43 o                         
  -3   0  11       1859.85       1859.18        15.03 o                         
  -1   0  11         26.27         29.87         1.12 o                         
   1   0  11       1492.05       1505.53        13.86 o                         
   3   0  11        330.58        373.14         5.15 o                         
   5   0  11          7.63          7.12         1.18 o                         
   7   0  11        478.58        483.72        10.56 o                         
 -11   1  11         37.71         31.07         0.84 o                         
 -10   1  11        141.16        140.80         1.69 o                         
  -9   1  11          7.38          6.52         0.57 o                         
  -8   1  11         35.16         29.07         1.19 o                         
  -7   1  11        461.06        430.96         3.32 o                         
  -6   1  11        721.80        665.06         4.66 o                         
  -5   1  11         81.08         83.32         1.21 o                         
  -4   1  11        465.40        459.60         3.25 o                         
  -3   1  11         18.33         19.50         0.70 o                         
  -2   1  11       1599.69       1576.82         9.80 o                         
  -1   1  11        208.05        217.54         1.96 o                         
   0   1  11        520.28        533.92         4.09 o                         
   1   1  11        131.29        134.00         1.53 o                         
   2   1  11         59.50         60.92         1.15 o                         
   3   1  11         85.59         85.79         1.64 o                         
   4   1  11        620.09        653.32         5.54 o                         
   5   1  11        254.85        262.03         2.71 o                         
   6   1  11         38.08         46.24         1.59 o                         
   7   1  11        328.11        346.98         4.32 o                         
   8   1  11        692.67        706.85        10.19 o                         
 -11   2  11         82.34         90.55         1.88 o                         
 -10   2  11         14.19         17.29         0.69 o                         
  -9   2  11          1.78          0.96         0.59 o                         
  -8   2  11         53.37         41.18         0.89 o                         
  -7   2  11          0.36          3.08         0.63 o                         
  -6   2  11        804.91        783.78         5.33 o                         
  -5   2  11         23.41         20.06         0.75 o                         
  -4   2  11        555.10        548.92         3.88 o                         
  -3   2  11         35.94         39.02         0.83 o                         
  -2   2  11        436.89        434.27         3.25 o                         
  -1   2  11         87.94         89.43         1.21 o                         
   0   2  11        623.54        608.05         4.40 o                         
   1   2  11          0.67          0.74         0.67 o                         
   2   2  11        146.09        144.28         1.75 o                         
   3   2  11          2.19          0.97         0.74 o                         
   4   2  11        202.48        203.63         2.24 o                         
   5   2  11        227.07        235.58         2.55 o                         
   6   2  11         40.39         42.61         1.18 o                         
   7   2  11         60.27         60.53         1.46 o                         
   8   2  11         58.62         54.45         2.16 o                         
 -11   3  11        108.56        103.45         2.09 o                         
 -10   3  11         88.73         94.40         1.14 o                         
  -9   3  11        167.29        178.72         1.95 o                         
  -8   3  11         50.91         51.44         0.92 o                         
  -7   3  11         79.38         89.66         1.20 o                         
  -6   3  11        407.10        397.66         3.32 o                         
  -5   3  11        491.56        509.91         4.20 o                         
  -4   3  11          0.44          0.35         0.60 o                         
  -3   3  11        607.44        590.17         4.07 o                         
  -2   3  11       1180.66       1211.67         7.97 o                         
  -1   3  11        371.13        382.69         3.02 o                         
   0   3  11         29.95         32.80         0.89 o                         
   1   3  11          3.20          3.00         0.66 o                         
   2   3  11         18.95         20.29         0.93 o                         
   3   3  11         70.29         81.49         1.29 o                         
   4   3  11         70.26         83.86         1.34 o                         
   5   3  11         62.25         65.61         1.23 o                         
   6   3  11          4.61          4.09         0.78 o                         
   7   3  11        220.81        236.22         3.41 o                         
   8   3  11          4.14          2.84         0.80 o                         
 -10   4  11         49.78         47.43         0.97 o                         
  -9   4  11        200.55        202.72         2.71 o                         
  -8   4  11        857.27        882.58         7.86 o                         
  -7   4  11        786.55        806.62         5.73 o                         
  -6   4  11        759.95        721.45         5.20 o                         
  -5   4  11         12.66         11.56         0.66 o                         
  -4   4  11         57.92         57.49         0.96 o                         
  -3   4  11       1829.06       1852.90        11.38 o                         
  -2   4  11        916.28        921.43         6.01 o                         
  -1   4  11        861.56        862.47         6.44 o                         
   0   4  11         81.71         79.21         1.09 o                         
   1   4  11        202.82        209.33         2.27 o                         
   2   4  11        425.16        416.25         3.87 o                         
   3   4  11          0.27          1.07         0.68 o                         
   4   4  11        148.42        155.40         1.81 o                         
   5   4  11        353.80        357.22         3.74 o                         
   6   4  11          3.29          4.00         0.63 o                         
   7   4  11        133.51        116.52         3.12 o                         
  -9   5  11         37.69         42.67         0.85 o                         
  -8   5  11         63.60         72.37         1.04 o                         
  -7   5  11         15.22         18.72         0.70 o                         
  -6   5  11          7.60          9.22         0.66 o                         
  -5   5  11        348.00        351.10         3.03 o                         
  -4   5  11        642.35        662.70         5.35 o                         
  -3   5  11          1.23          2.01         0.71 o                         
  -2   5  11        572.79        569.30         4.69 o                         
  -1   5  11        143.64        146.82         1.78 o                         
   0   5  11        332.16        338.72         3.20 o                         
   1   5  11         16.54         12.64         0.76 o                         
   2   5  11         19.36         29.09         0.90 o                         
   3   5  11          0.83          0.66         0.67 o                         
   4   5  11         79.10         77.01         1.31 o                         
   5   5  11         27.31         31.58         0.91 o                         
   6   5  11        238.38        244.42         2.56 o                         
   7   5  11         10.73          4.88         0.67 o                         
  -8   6  11         27.24         28.30         0.67 o                         
  -7   6  11        218.72        220.41         2.21 o                         
  -6   6  11        102.51        104.36         1.26 o                         
  -5   6  11        312.04        329.90         2.78 o                         
  -4   6  11         58.18         61.14         0.98 o                         
  -3   6  11        350.96        367.00         3.12 o                         
  -2   6  11         88.70         86.44         1.32 o                         
  -1   6  11         13.64         15.58         0.82 o                         
   0   6  11         51.71         51.95         1.04 o                         
   1   6  11        606.69        613.81         4.92 o                         
   2   6  11        239.24        222.26         2.45 o                         
   3   6  11        142.18        140.10         1.61 o                         
   4   6  11        153.52        135.71         1.58 o                         
   5   6  11        325.93        336.82         3.81 o                         
   6   6  11         31.25         32.62         1.28 o                         
  -7   7  11        175.80        194.87         2.75 o                         
  -6   7  11        485.56        489.12         4.56 o                         
  -5   7  11         35.38         34.69         0.76 o                         
  -4   7  11          0.65          0.62         0.51 o                         
  -3   7  11        103.40        108.78         1.46 o                         
  -2   7  11          7.85          7.00         0.68 o                         
  -1   7  11        115.62        111.30         1.40 o                         
   0   7  11          9.23          6.83         0.64 o                         
   1   7  11         41.05         36.03         0.83 o                         
   2   7  11        388.94        375.81         3.84 o                         
   3   7  11        787.05        768.74         8.14 o                         
   4   7  11         22.77         19.57         0.68 o                         
  -5   8  11        109.53         96.85         1.45 o                         
  -4   8  11        125.21        129.60         1.83 o                         
  -3   8  11         45.31         46.60         1.34 o                         
  -2   8  11        112.92        124.30         1.95 o                         
  -1   8  11        110.91        100.01         1.85 o                         
   0   8  11          4.44          6.77         0.57 o                         
   1   8  11        192.81        203.91         3.48 o                         
   2   8  11         54.93         52.06         1.23 o                         
 -10   0  12         79.26         87.00         1.71 o                         
  -8   0  12         89.51         86.63         1.50 o                         
  -6   0  12          1.87          1.62         0.71 o                         
  -4   0  12        594.55        597.01         6.52 o                         
  -2   0  12       1084.11       1060.22         9.54 o                         
   0   0  12        640.30        617.54         6.34 o                         
   2   0  12         17.67         15.37         0.91 o                         
   4   0  12        317.68        336.66         5.06 o                         
   6   0  12         89.13         93.63         3.87 o                         
   8   0  12        444.22        417.27        14.68 o                         
 -10   1  12        114.17        121.83         1.89 o                         
  -9   1  12        171.84        182.06         1.81 o                         
  -8   1  12        119.25        130.74         1.39 o                         
  -7   1  12        120.60        105.08         1.69 o                         
  -6   1  12          2.89          2.45         0.59 o                         
  -5   1  12        247.82        247.96         1.98 o                         
  -4   1  12        116.20        112.22         1.24 o                         
  -3   1  12         63.12         63.95         1.02 o                         
  -2   1  12        481.71        476.59         3.73 o                         
  -1   1  12        717.57        728.76         5.11 o                         
   0   1  12          5.73          8.32         0.70 o                         
   1   1  12          7.55          8.91         0.64 o                         
   2   1  12          0.92          1.70         0.64 o                         
   3   1  12         44.39         50.45         0.94 o                         
   4   1  12        177.16        184.96         2.46 o                         
   5   1  12         16.51         18.52         0.89 o                         
   6   1  12        108.34        119.65         2.18 o                         
   7   1  12        233.43        242.07         4.30 o                         
 -10   2  12         10.66          9.04         0.51 o                         
  -9   2  12          5.15          4.36         0.55 o                         
  -8   2  12        135.93        139.68         1.45 o                         
  -7   2  12        288.24        278.85         2.60 o                         
  -6   2  12        154.94        148.59         1.40 o                         
  -5   2  12         24.25         28.21         0.73 o                         
  -4   2  12         53.95         46.69         0.84 o                         
  -3   2  12        512.99        491.77         3.50 o                         
  -2   2  12         82.97         86.07         1.20 o                         
  -1   2  12        449.49        475.59         3.70 o                         
   0   2  12          0.45          0.14         0.71 o                         
   1   2  12        162.72        173.72         1.99 o                         
   2   2  12         14.86         15.04         0.78 o                         
   3   2  12         12.78         13.32         0.87 o                         
   4   2  12         76.18         77.36         1.25 o                         
   5   2  12        272.62        288.98         4.17 o                         
   6   2  12          2.68          1.25         0.75 o                         
   7   2  12         10.04         10.08         0.78 o                         
 -10   3  12        238.77        233.13         4.20 o                         
  -9   3  12          1.54          0.88         0.49 o                         
  -8   3  12         65.59         79.28         1.01 o                         
  -7   3  12          0.00         -0.02         0.54 o                         
  -6   3  12        501.31        506.99         3.98 o                         
  -5   3  12         48.70         47.77         0.87 o                         
  -4   3  12        839.80        844.25         5.62 o                         
  -3   3  12        389.31        397.87         3.02 o                         
  -2   3  12         76.84         68.94         1.05 o                         
  -1   3  12        182.25        174.40         1.98 o                         
   0   3  12        442.36        453.11         3.93 o                         
   1   3  12        132.50        131.77         2.36 o                         
   2   3  12        284.76        289.62         2.71 o                         
   3   3  12         15.68         15.10         0.88 o                         
   4   3  12        123.15        110.81         1.41 o                         
   5   3  12         67.51         67.19         1.20 o                         
   6   3  12         78.80         82.04         1.48 o                         
   7   3  12         28.16         21.80         1.20 o                         
  -9   4  12         29.24         25.69         0.67 o                         
  -8   4  12        539.58        557.11         5.21 o                         
  -7   4  12          7.21          6.73         0.60 o                         
  -6   4  12          2.06          2.14         0.58 o                         
  -5   4  12         24.06         24.89         0.77 o                         
  -4   4  12          0.61          0.77         0.54 o                         
  -3   4  12        595.84        624.14         4.45 o                         
  -2   4  12         53.40         54.23         1.03 o                         
  -1   4  12         28.16         30.97         0.88 o                         
   0   4  12        625.17        617.87         5.39 o                         
   1   4  12         98.35        106.98         1.53 o                         
   2   4  12          5.00          6.82         0.67 o                         
   3   4  12         25.40         23.47         0.98 o                         
   4   4  12         42.65         39.79         0.91 o                         
   5   4  12         73.61         80.56         1.30 o                         
   6   4  12          6.30          4.95         0.59 o                         
  -9   5  12         96.38         91.89         4.04 o                         
  -8   5  12        165.92        174.08         2.08 o                         
  -7   5  12          2.69          2.71         0.53 o                         
  -6   5  12        187.03        179.80         1.83 o                         
  -5   5  12        324.38        331.77         2.91 o                         
  -4   5  12          4.33          3.64         0.70 o                         
  -3   5  12         67.23         59.70         1.08 o                         
  -2   5  12          0.21          0.19         0.60 o                         
  -1   5  12        230.41        241.57         2.37 o                         
   0   5  12         53.32         50.00         1.10 o                         
   1   5  12         25.27         28.02         0.94 o                         
   2   5  12         41.66         40.49         1.12 o                         
   3   5  12        420.28        434.55         4.41 o                         
   4   5  12         23.98         19.75         0.76 o                         
   5   5  12         14.92         15.74         0.69 o                         
   6   5  12         56.28         45.12         2.56 o                         
  -7   6  12         23.10         20.64         0.88 o                         
  -6   6  12        260.41        265.04         2.49 o                         
  -5   6  12        279.79        288.97         2.70 o                         
  -4   6  12        655.34        652.42         5.34 o                         
  -3   6  12         10.06          9.90         0.61 o                         
  -2   6  12         45.65         41.71         0.92 o                         
  -1   6  12         19.72         18.33         0.78 o                         
   0   6  12          5.26          5.15         0.64 o                         
   1   6  12         43.87         46.51         0.96 o                         
   2   6  12        123.79        124.80         1.73 o                         
   3   6  12        362.65        366.47         4.52 o                         
   4   6  12        322.68        321.73         4.48 o                         
   5   6  12          0.55          0.76         0.78 o                         
  -6   7  12          7.49          7.72         0.63 o                         
  -5   7  12        237.51        243.95         3.38 o                         
  -4   7  12        193.44        192.20         2.59 o                         
  -3   7  12          0.37         -0.36         0.58 o                         
  -2   7  12         95.35         99.32         1.41 o                         
  -1   7  12         13.90         14.41         0.64 o                         
   0   7  12        118.14        124.55         1.69 o                         
   1   7  12          0.37         -0.18         0.53 o                         
   2   7  12        147.61        139.22         1.72 o                         
   3   7  12         11.95         15.45         0.57 o                         
  -3   8  12         78.86         71.08         1.52 o                         
  -2   8  12        108.95         97.65         1.74 o                         
  -1   8  12         55.39         43.17         1.17 o                         
   0   8  12         26.78         26.73         0.89 o                         
  -9   0  13         32.41         26.49         1.01 o                         
  -7   0  13          1.76          1.79         0.77 o                         
  -5   0  13       1336.85       1306.44        12.20 o                         
  -3   0  13         39.59         40.46         1.15 o                         
  -1   0  13        244.80        255.26         3.20 o                         
   1   0  13         81.76         75.38         1.55 o                         
   3   0  13        105.44         99.92         2.16 o                         
   5   0  13        330.00        349.48         6.14 o                         
   7   0  13        157.98        158.58         6.22 o                         
 -10   1  13         43.82         31.46         0.98 o                         
  -9   1  13        416.09        415.98         4.87 o                         
  -8   1  13         55.73         53.45         0.90 o                         
  -7   1  13        111.58        108.25         1.45 o                         
  -6   1  13        603.71        576.75         4.38 o                         
  -5   1  13         87.17         89.83         1.11 o                         
  -4   1  13        128.03        125.88         1.39 o                         
  -3   1  13          2.55          2.24         0.59 o                         
  -2   1  13        607.66        616.88         4.40 o                         
  -1   1  13          1.50          1.40         0.63 o                         
   0   1  13         36.08         37.58         0.76 o                         
   1   1  13         16.18         20.16         0.76 o                         
   2   1  13        165.88        165.90         1.98 o                         
   3   1  13          3.86          4.00         0.72 o                         
   4   1  13         28.07         36.98         1.21 o                         
   5   1  13          6.59          8.22         0.89 o                         
   6   1  13        249.08        266.26         4.50 o                         
  -9   2  13         65.20         63.68         0.95 o                         
  -8   2  13        613.53        616.00         5.12 o                         
  -7   2  13         60.67         61.56         1.01 o                         
  -6   2  13         77.66         81.25         1.05 o                         
  -5   2  13         63.96         68.34         1.15 o                         
  -4   2  13         64.67         60.77         0.93 o                         
  -3   2  13          0.69          1.01         0.61 o                         
  -2   2  13       1593.54       1626.53        11.29 o                         
  -1   2  13        754.89        777.31         6.18 o                         
   0   2  13        860.46        851.58         6.34 o                         
   1   2  13          1.83          1.91         0.62 o                         
   2   2  13        210.18        219.60         2.55 o                         
   3   2  13         15.77         20.66         0.82 o                         
   4   2  13       1172.71       1158.69        11.13 o                         
   5   2  13          1.38          1.61         0.69 o                         
   6   2  13         14.00         15.55         0.77 o                         
  -9   3  13         91.98         89.47         1.58 o                         
  -8   3  13         45.55         45.01         0.82 o                         
  -7   3  13         13.40         12.95         0.67 o                         
  -6   3  13          0.07         -0.29         0.55 o                         
  -5   3  13        717.12        705.16         5.17 o                         
  -4   3  13          5.93          4.08         0.61 o                         
  -3   3  13         24.97         25.10         0.76 o                         
  -2   3  13         18.31         19.35         0.72 o                         
  -1   3  13         48.83         51.69         1.09 o                         
   0   3  13         75.69         72.61         1.17 o                         
   1   3  13         10.26          9.96         0.73 o                         
   2   3  13        123.19        141.01         1.66 o                         
   3   3  13         31.35         40.26         0.93 o                         
   4   3  13          0.82          0.75         0.59 o                         
   5   3  13         41.32         37.05         0.98 o                         
   6   3  13          0.46         -0.13         0.63 o                         
  -8   4  13         28.06         24.25         0.82 o                         
  -7   4  13         30.36         33.71         0.86 o                         
  -6   4  13         95.12         88.94         1.08 o                         
  -5   4  13         25.15         23.71         0.75 o                         
  -4   4  13        171.30        178.79         1.92 o                         
  -3   4  13         51.78         49.44         0.93 o                         
  -2   4  13         14.82         13.63         0.67 o                         
  -1   4  13          4.19          2.39         0.61 o                         
   0   4  13          2.17          3.54         0.65 o                         
   1   4  13         78.10         72.17         1.82 o                         
   2   4  13         33.88         32.54         0.81 o                         
   3   4  13          0.69          2.56         0.65 o                         
   4   4  13        398.29        375.26         3.76 o                         
   5   4  13         97.54         96.48         1.53 o                         
  -7   5  13        315.11        331.58         3.41 o                         
  -6   5  13          0.88          2.19         0.56 o                         
  -5   5  13        568.73        562.91         5.15 o                         
  -4   5  13        310.16        305.41         2.89 o                         
  -3   5  13          0.64          1.01         0.62 o                         
  -2   5  13         21.95         22.32         0.84 o                         
  -1   5  13        174.63        179.22         2.12 o                         
   0   5  13         89.63         89.31         1.68 o                         
   1   5  13         82.82         87.97         1.48 o                         
   2   5  13        362.64        366.47         3.87 o                         
   3   5  13          0.77          0.62         0.49 o                         
   4   5  13          6.58          6.47         0.51 o                         
  -6   6  13        385.31        382.43         5.01 o                         
  -5   6  13         79.01         72.93         1.12 o                         
  -4   6  13         54.95         52.82         0.83 o                         
  -3   6  13         24.96         25.73         0.63 o                         
  -2   6  13         15.36         12.93         0.64 o                         
  -1   6  13         34.58         36.29         0.86 o                         
   0   6  13        187.07        183.95         2.27 o                         
   1   6  13        133.17        155.76         2.08 o                         
   2   6  13         47.42         45.31         0.91 o                         
   3   6  13         43.60         44.94         0.93 o                         
  -4   7  13        100.17         99.03         1.76 o                         
  -3   7  13         13.61         14.08         0.96 o                         
  -2   7  13          0.56          0.40         0.53 o                         
  -1   7  13        550.83        559.00         6.53 o                         
   0   7  13         40.62         43.34         1.10 o                         
   1   7  13          6.16          6.32         0.77 o                         
  -8   0  14        228.63        246.50         3.88 o                         
  -6   0  14       1420.69       1369.22        14.26 o                         
  -4   0  14        500.53        507.89         5.18 o                         
  -2   0  14        175.40        178.59         2.55 o                         
   0   0  14        128.96        136.21         2.12 o                         
   2   0  14        298.12        299.16         4.00 o                         
   4   0  14        485.03        462.15         7.52 o                         
  -9   1  14        244.10        226.84         3.21 o                         
  -8   1  14          1.99          2.07         0.45 o                         
  -7   1  14         45.23         43.92         0.90 o                         
  -6   1  14        225.33        239.49         2.48 o                         
  -5   1  14          6.33          8.43         0.56 o                         
  -4   1  14         28.13         29.17         0.74 o                         
  -3   1  14          0.20          0.46         0.56 o                         
  -2   1  14        103.30        108.19         1.31 o                         
  -1   1  14         22.50         25.15         0.65 o                         
   0   1  14         35.65         32.66         0.72 o                         
   1   1  14          0.00          0.03         0.58 o                         
   2   1  14        115.35        112.76         1.52 o                         
   3   1  14        371.15        372.41         3.64 o                         
   4   1  14         48.38         55.10         1.52 o                         
   5   1  14          0.43          0.61         0.64 o                         
  -8   2  14         32.03         29.70         0.66 o                         
  -7   2  14         44.87         42.46         0.75 o                         
  -6   2  14          6.90         10.78         0.65 o                         
  -5   2  14          0.86          0.68         0.58 o                         
  -4   2  14          0.24          0.38         0.59 o                         
  -3   2  14        306.79        328.03         2.82 o                         
  -2   2  14        623.22        649.36         5.28 o                         
  -1   2  14        262.70        281.33         2.46 o                         
   0   2  14        485.70        476.73         3.51 o                         
   1   2  14        357.59        350.93         3.21 o                         
   2   2  14         12.72         11.05         0.69 o                         
   3   2  14        146.36        134.17         1.55 o                         
   4   2  14          9.26         11.54         0.76 o                         
   5   2  14        234.95        249.44         4.20 o                         
  -8   3  14        127.11        121.86         2.43 o                         
  -7   3  14         63.67         60.26         1.56 o                         
  -6   3  14        123.78        127.28         1.68 o                         
  -5   3  14         44.76         46.26         0.80 o                         
  -4   3  14          2.12          3.33         0.54 o                         
  -3   3  14         19.89         18.57         0.66 o                         
  -2   3  14        238.04        249.99         2.09 o                         
  -1   3  14        193.39        199.45         1.80 o                         
   0   3  14         46.61         49.87         0.90 o                         
   1   3  14         77.72         82.17         1.15 o                         
   2   3  14        214.40        213.99         2.09 o                         
   3   3  14         18.40         15.78         0.69 o                         
   4   3  14        310.72        315.05         4.79 o                         
  -7   4  14         59.40         52.27         0.95 o                         
  -6   4  14          1.93          2.60         0.58 o                         
  -5   4  14          1.92          1.15         0.58 o                         
  -4   4  14          1.65          2.16         0.52 o                         
  -3   4  14         12.51         14.72         0.61 o                         
  -2   4  14         47.02         45.99         1.24 o                         
  -1   4  14         28.58         27.40         1.01 o                         
   0   4  14         23.89         24.67         0.79 o                         
   1   4  14         56.05         62.42         0.97 o                         
   2   4  14          0.50          0.13         0.54 o                         
   3   4  14        204.76        192.24         3.73 o                         
   4   4  14          0.76          0.50         0.64 o                         
  -6   5  14        517.33        513.48         7.17 o                         
  -5   5  14        401.20        386.41         4.39 o                         
  -4   5  14         18.07         20.15         0.62 o                         
  -3   5  14         30.42         28.60         0.72 o                         
  -2   5  14          9.38          6.93         0.58 o                         
  -1   5  14        411.69        422.28         3.71 o                         
   0   5  14         93.42         86.87         1.00 o                         
   1   5  14          1.13          1.71         0.51 o                         
   2   5  14         53.76         49.10         0.98 o                         
   3   5  14        291.31        268.12         4.90 o                         
  -4   6  14          1.01          1.15         0.55 o                         
  -3   6  14         16.08         15.54         0.58 o                         
  -2   6  14          2.33          2.71         0.42 o                         
  -1   6  14         59.54         54.82         0.97 o                         
   0   6  14         71.12         65.25         1.10 o                         
   1   6  14          0.27          0.36         0.82 o                         
  -7   0  15        355.90        361.86         5.97 o                         
  -5   0  15         28.42         24.78         1.10 o                         
  -3   0  15        422.82        451.39         4.72 o                         
  -1   0  15        588.33        602.60         6.91 o                         
   1   0  15       1636.84       1621.88        18.47 o                         
   3   0  15          0.92          1.11         0.84 o                         
  -7   1  15          2.30          1.31         0.44 o                         
  -6   1  15        342.35        350.85         3.38 o                         
  -5   1  15        152.26        156.38         1.72 o                         
  -4   1  15          8.10         11.32         0.55 o                         
  -3   1  15         20.99         22.83         0.72 o                         
  -2   1  15        288.71        293.40         2.47 o                         
  -1   1  15        185.10        194.30         1.73 o                         
   0   1  15         24.67         24.18         0.70 o                         
   1   1  15         21.68         23.92         0.75 o                         
   2   1  15        339.16        336.95         3.67 o                         
   3   1  15          0.95          0.00         0.55 o                         
   4   1  15         99.15        106.01         2.26 o                         
  -7   2  15        185.10        185.45         2.65 o                         
  -6   2  15         51.56         49.77         1.08 o                         
  -5   2  15         98.63        101.10         1.33 o                         
  -4   2  15         91.89         99.69         1.24 o                         
  -3   2  15         20.53         21.13         0.61 o                         
  -2   2  15          3.18          2.95         0.49 o                         
  -1   2  15        138.48        140.56         1.72 o                         
   0   2  15        123.74        134.09         1.49 o                         
   1   2  15         54.37         52.75         0.87 o                         
   2   2  15         49.13         41.51         0.84 o                         
   3   2  15         65.86         60.79         1.34 o                         
  -6   3  15         58.67         51.08         1.52 o                         
  -5   3  15        238.22        251.29         3.88 o                         
  -4   3  15         16.15         16.91         0.56 o                         
  -3   3  15          2.19          1.63         0.48 o                         
  -2   3  15          0.75          1.48         0.47 o                         
  -1   3  15        163.84        175.70         1.79 o                         
   0   3  15          1.37          2.12         0.51 o                         
   1   3  15          1.94          0.95         0.52 o                         
   2   3  15          0.40          0.84         0.46 o                         
   3   3  15        490.85        473.66         7.45 o                         
  -5   4  15         13.96         15.14         0.56 o                         
  -4   4  15         24.99         27.25         0.74 o                         
  -3   4  15         53.29         55.51         1.47 o                         
  -2   4  15         52.91         55.55         1.15 o                         
  -1   4  15          1.38          0.22         0.55 o                         
   0   4  15        148.44        143.57         2.76 o                         
   1   4  15        281.36        281.86         3.97 o                         
   2   4  15         76.30         78.56         2.02 o                         
  -3   5  15          3.23          2.95         0.53 o                         
  -2   5  15        366.01        355.54         4.36 o                         
  -1   5  15         28.22         20.19         0.67 o                         
   0   5  15        239.85        215.49         3.29 o                         
  -6   0  16        118.11        108.04         2.17 o                         
  -4   0  16        307.81        288.97         3.47 o                         
  -2   0  16        777.38        771.92        11.26 o                         
   0   0  16       2505.60       2568.93        49.63 o                         
   2   0  16         59.70         49.77         2.62 o                         
  -6   1  16        277.46        241.01         4.46 o                         
  -5   1  16         38.30         46.25         1.51 o                         
  -4   1  16        154.04        142.31         1.68 o                         
  -3   1  16          2.38          5.12         0.49 o                         
  -2   1  16         64.24         62.81         1.04 o                         
  -1   1  16         19.60         11.79         0.69 o                         
   0   1  16         95.64        100.90         1.60 o                         
   1   1  16         91.48         75.54         2.51 o                         
   2   1  16          8.58          7.25         1.00 o                         
  -5   2  16        321.89        307.43         5.20 o                         
  -4   2  16         93.31         85.16         1.12 o                         
  -3   2  16        464.96        461.89         4.80 o                         
  -2   2  16         13.08         12.41         0.55 o                         
  -1   2  16         77.87         79.22         1.88 o                         
   0   2  16        167.86        152.95         2.39 o                         
   1   2  16        338.31        332.34         5.98 o                         
  -4   3  16        280.31        269.93         5.86 o                         
  -3   3  16          2.87          3.85         0.50 o                         
  -2   3  16        101.64         94.42         1.38 o                         
  -1   3  16         31.52         35.94         1.22 o                         
   0   3  16         50.68         49.21         1.40 o                         
                                                                                
