# Supplementary material for: Crystal structures of three homologues with increasing ring size: 2-meth­oxy-4-(thio­phen-2-yl)-5,6,7,8-tetra­hydro­quinoline-3-carbo­nitrile, 2-meth­oxy-4-(thio­phen-2-yl)-6,7,8,9-tetra­hydro-5H-cyclo­hepta­[b]pyridine-3-carbo­nitrile and 2-meth­oxy-4-(thio­phen-2-yl)-5,6,7,8,9,10-hexa­hydrocyclo­octa[b]pyridine-3-carbo­nitrile
Source: Acta Crystallogr E Crystallogr Commun. 2023 Mar 15;79(Pt 4):335–40. doi: 10.1107/S2056989023001883 (PMC10088300; doi:10.1107/S2056989023001883)
Supplement: Supplementary file 3 [file e-79-00335-1bsup3.hkl]

data_1b                                                                         
_shelx_title ' quik_m7_5 in P2(1)/n'                                            
_shelx_refln_list_code          4                                               
_shelx_F_calc_maximum      122.83                                               
_exptl_crystal_F_000       600.00                                               
_reflns_d_resolution_high  0.7885                                               
                                                                                
loop_                                                                           
 _space_group_symop_operation_xyz                                               
 'x, y, z'                                                                      
 '-x+1/2, y+1/2, -z+1/2'                                                        
 '-x, -y, -z'                                                                   
 'x-1/2, -y-1/2, z-1/2'                                                         
                                                                                
_cell_length_a     8.6856                                                       
_cell_length_b    13.7435                                                       
_cell_length_c    12.0379                                                       
_cell_angle_alpha  90.000                                                       
_cell_angle_beta   99.925                                                       
_cell_angle_gamma  90.000                                                       
                                                                                
_shelx_F_squared_multiplier     1.000                                           
                                                                                
loop_                                                                           
 _refln_index_h                                                                 
 _refln_index_k                                                                 
 _refln_index_l                                                                 
 _refln_F_squared_calc                                                          
 _refln_F_squared_meas                                                          
 _refln_F_squared_sigma                                                         
 _refln_observed_status                                                         
   0   0  -2       4773.06       4264.26        12.13 o                         
   0   0   4        860.20        851.90         4.73 o                         
   0   0  -6         70.95         88.78         2.31 o                         
   0   0   8       1786.90       1791.71         5.61 o                         
   0   0  10        678.68        673.11         2.70 o                         
   0   0 -12         71.00         66.54         0.94 o                         
   0   0  14         60.45         62.29         0.96 o                         
   0   1   1        517.87        456.74         2.72 o                         
   0  -1   2        882.21        785.83         3.29 o                         
   0   1   3        107.70        102.25         1.34 o                         
   0   1  -4        273.40        272.35         2.20 o                         
   0   1  -5       1408.06       1419.49         5.65 o                         
   0   1   6        171.53        206.42         1.95 o                         
   0  -1  -7        481.42        536.04         3.59 o                         
   0  -1  -8        184.94        190.00         1.16 o                         
   0  -1   9        296.38        287.72         1.10 o                         
   0   1  10        113.23        101.02         0.82 o                         
   0   1  11        174.31        168.05         2.88 o                         
   0  -1  12         64.95         67.86         0.65 o                         
   0   1 -13        280.61        296.28         2.12 o                         
   0  -1  14          6.94          6.97         0.31 o                         
   0  -2   0        110.12        121.84         1.16 o                         
   0  -2  -1       2124.08       2022.67         5.81 o                         
   0   2  -2         49.22         51.39         1.93 o                         
   0  -2   3        461.22        474.61         3.81 o                         
   0  -2   4        967.90        967.54         5.21 o                         
   0   2  -6          9.55          7.69         0.61 o                         
   0   2  -7         49.80         45.84         1.04 o                         
   0   2  -8        933.56        990.13         2.86 o                         
   0  -2  -9          5.75          5.41         0.28 o                         
   0  -2 -10         13.66         11.10         0.35 o                         
   0   2  11        339.42        320.23         3.10 o                         
   0  -2  12          0.47          0.00         0.25 o                         
   0   2  13        275.44        280.48         2.60 o                         
   0   2  14         10.97         13.55         0.41 o                         
   0  -3  -1       1893.09       1787.18         6.42 o                         
   0  -3   2         22.89         21.03         0.74 o                         
   0   3   3         33.77         30.03         0.81 o                         
   0   3   4       1250.54       1267.09         4.75 o                         
   0  -3   6         24.17         18.23         0.61 o                         
   0   3   7        210.18        208.50         1.16 o                         
   0   3   8        547.91        542.79         2.18 o                         
   0   3   9        249.55        238.66         1.11 o                         
   0  -3 -10         16.81         15.52         0.38 o                         
   0  -3  11         56.10         54.20         1.86 o                         
   0   3 -12        108.95        116.70         0.77 o                         
   0   3 -13         35.59         35.02         0.76 o                         
   0  -3  14         26.32         27.85         0.59 o                         
   0   4   0         82.96         56.09         1.82 o                         
   0  -4  -1        123.56         92.89         1.15 o                         
   0  -4   2        494.65        482.35         2.60 o                         
   0   4  -3       1843.65       1832.30         6.34 o                         
   0   4   4         27.65         29.78         0.58 o                         
   0   4   6        194.70        185.35         1.79 o                         
   0   4   7         64.85         66.45         0.54 o                         
   0  -4   8        371.62        378.76         1.82 o                         
   0  -4   9        176.32        168.95         0.87 o                         
   0   4  10        104.73         79.88         0.67 o                         
   0  -4  11        412.24        395.60         4.37 o                         
   0  -4  12         62.71         57.26         0.56 o                         
   0  -4  13        151.99        165.53         1.34 o                         
   0  -4  14         71.58         76.29         0.80 o                         
   0  -5   1       2357.42       2393.56         8.69 o                         
   0  -5  -2         19.88         15.53         0.48 o                         
   0  -5   3          6.78          9.68         0.39 o                         
   0   5  -4        263.03        288.91         1.68 o                         
   0  -5   5        257.98        223.33         5.14 o                         
   0   5   6        279.43        278.96         1.42 o                         
   0   5   7          8.56          4.58         0.21 o                         
   0  -5  -8         65.84         74.30         0.76 o                         
   0   5   9        692.04        657.29         2.26 o                         
   0   5  10        497.89        478.06         1.54 o                         
   0  -5  11        210.09        210.18         3.73 o                         
   0   5 -12         56.18         61.01         0.65 o                         
   0   5 -13         50.18         48.67         0.92 o                         
   0   5 -14         27.07         23.69         0.46 o                         
   0   6   0         52.60         40.67         1.47 o                         
   0  -6   1          6.99          6.08         0.65 o                         
   0  -6  -2         87.57         99.37         0.98 o                         
   0  -6   4       1708.29       1826.59         4.31 o                         
   0   6  -5         71.74         68.47         1.36 o                         
   0  -6   6        292.80        307.86         0.99 o                         
   0   6  -7         21.53         20.36         0.29 o                         
   0   6   8         81.53         83.14         0.76 o                         
   0   6   9          1.06          1.13         0.25 o                         
   0   6 -10        195.09        193.62         1.02 o                         
   0   6  11         38.03         47.94         1.33 o                         
   0   6  12         32.95         33.27         0.56 o                         
   0   6 -13          5.02          7.45         0.63 o                         
   0   6 -14        119.77         97.51         1.30 o                         
   0  -7   1          1.96          1.25         0.49 o                         
   0  -7  -2        365.94        378.01         2.33 o                         
   0   7  -3        153.36        148.98         2.01 o                         
   0  -7   4        347.29        380.49         1.54 o                         
   0   7  -5         94.42         93.20         1.01 o                         
   0  -7   6        191.46        195.21         0.71 o                         
   0   7   7          6.94          6.70         0.23 o                         
   0  -7   8         93.30         91.40         0.79 o                         
   0   7  -9         70.43         76.29         0.62 o                         
   0   7  10         39.10         41.97         0.51 o                         
   0   7  11         50.20         49.81         1.43 o                         
   0   7 -12          2.11          2.12         0.27 o                         
   0   7  13          9.96         13.62         0.91 o                         
   0  -8   0         17.99         20.72         1.01 o                         
   0  -8   1        106.62        116.17         1.19 o                         
   0   8  -2          0.62          0.31         0.35 o                         
   0   8  -3        144.00        141.87         1.96 o                         
   0  -8   4        216.05        224.60         0.93 o                         
   0   8   5         98.72         96.36         0.84 o                         
   0   8   6        222.38        219.82         0.96 o                         
   0   8  -7        186.84        177.76         0.95 o                         
   0   8   8        174.28        183.92         1.43 o                         
   0   8   9          1.38          1.25         0.26 o                         
   0   8  10        188.50        202.01         1.09 o                         
   0   8 -11         45.76         47.05         1.91 o                         
   0  -8  12          0.42          0.36         0.26 o                         
   0   8 -13        229.98        233.24         2.23 o                         
   0  -9   1         34.72         24.36         0.39 o                         
   0  -9  -2        872.09        850.40         2.28 o                         
   0   9  -3        258.66        252.19         2.36 o                         
   0   9  -4         37.27         29.80         0.40 o                         
   0   9   5         79.77         84.76         0.85 o                         
   0   9  -6         89.11         80.06         0.58 o                         
   0   9  -7        130.46        133.11         0.79 o                         
   0   9  -8        465.66        449.00         2.19 o                         
   0  -9  -9        115.09        122.03         0.98 o                         
   0  -9  10         47.14         50.36         0.67 o                         
   0   9  11          5.83          2.21         1.72 o                         
   0   9  12        105.74        108.13         0.95 o                         
   0 -10   0        387.13        369.85         2.18 o                         
   0 -10   1        492.99        468.58         1.75 o                         
   0 -10  -2         61.12         58.51         0.56 o                         
   0  10  -3        537.81        528.07         4.70 o                         
   0  10   4          4.03          4.10         0.25 o                         
   0 -10   5         90.86         86.66         0.84 o                         
   0  10  -6        193.15        188.04         0.93 o                         
   0  10  -7       1115.83       1166.98         3.03 o                         
   0  10  -8        202.00        195.64         1.69 o                         
   0  10  -9         86.30         87.55         1.07 o                         
   0  10  10         25.00         25.71         0.60 o                         
   0  10  11         58.94         62.96         2.39 o                         
   0  10  12          0.41          0.68         0.28 o                         
   0 -11   1          1.62          2.04         0.30 o                         
   0  11   2        239.03        236.54         1.16 o                         
   0  11   3        405.78        364.07         3.79 o                         
   0  11   4          4.34          3.04         0.29 o                         
   0  11  -5         89.00         89.17         0.92 o                         
   0  11  -6          0.68          0.82         0.26 o                         
   0 -11   7         87.59         93.53         0.84 o                         
   0  11  -8        196.41        201.43         1.64 o                         
   0  11  -9          3.46          3.61         0.39 o                         
   0  11  10         35.01         36.39         0.68 o                         
   0  11 -11         56.47         49.76         0.75 o                         
   0  12   0       1303.89       1319.31         5.14 o                         
   0 -12  -1          0.43          0.71         0.29 o                         
   0  12   2         48.84         46.10         0.56 o                         
   0 -12   3         29.20         22.72         1.11 o                         
   0  12  -4         92.64         93.99         0.73 o                         
   0 -12   5          9.89          9.20         0.61 o                         
   0  12  -6          2.61          2.51         0.28 o                         
   0 -12  -7         26.23         22.24         0.48 o                         
   0  12   8         45.89         54.99         0.90 o                         
   0  12  -9          2.74          3.09         0.31 o                         
   0 -12  10         83.97         84.41         0.91 o                         
   0  13   1         81.81         82.55         0.85 o                         
   0 -13   2        127.71        128.53         0.85 o                         
   0 -13   3         53.34         57.08         1.10 o                         
   0  13  -4         14.63         14.35         0.37 o                         
   0  13  -5        562.28        564.41         2.14 o                         
   0  13   6         40.84         43.81         0.72 o                         
   0 -13   7          4.34          5.00         0.37 o                         
   0 -13   8         52.63         53.08         0.88 o                         
   0  13  -9         84.87         84.77         1.18 o                         
   0  14   0          1.82          3.38         0.52 o                         
   0 -14   1         41.16         45.01         0.55 o                         
   0  14   2         18.60         18.40         0.41 o                         
   0  14   3         88.66         86.26         1.22 o                         
   0  14   4        148.20        142.52         0.93 o                         
   0  14   5          2.97          4.19         0.47 o                         
   0 -14   6         19.07         20.07         0.46 o                         
   0  14  -7        106.67        112.51         1.06 o                         
   0 -14   8         35.62         35.35         0.98 o                         
   0 -15  -1          0.97          1.30         0.29 o                         
   0 -15   2         35.03         37.83         0.48 o                         
   0  15  -3         64.42         66.05         0.93 o                         
   0  15  -4         67.68         71.67         0.74 o                         
   0  15   5        241.49        254.16         1.66 o                         
   0 -15   6         73.06         69.04         0.76 o                         
   0  15   7          2.35          1.74         0.25 o                         
   0  16   0         34.81         34.61         0.83 o                         
   0 -16  -1        148.68        146.75         0.89 o                         
   0 -16   2          0.46          0.41         0.26 o                         
   0  16  -3         54.65         56.36         1.07 o                         
   0  16   4         52.34         55.98         0.79 o                         
   0  16   5         20.94         19.07         0.47 o                         
   0  17  -1          2.04          1.24         0.22 o                         
   0  17   2         31.55         27.48         0.51 o                         
   0  17   3         12.58          9.10         0.96 o                         
  -1   0  15         34.62         44.99         0.70 o                         
   1   0 -13          3.43          3.11         0.38 o                         
  -1   0  11          0.13          1.03         0.39 o                         
   1   0  -9        198.41        197.65         1.81 o                         
  -1   0   7        384.90        355.71         2.37 o                         
   1   0  -5        945.82        986.94         5.79 o                         
   1   0  -3       3387.47       2949.11         9.86 o                         
   1   0  -1       1343.28       1124.99         6.66 o                         
   1   0   1        781.77        747.74         3.38 o                         
  -1   0  -3       3111.72       3163.64        11.49 o                         
   1   0   5          3.02          1.95         0.54 o                         
  -1   0  -7        672.57        726.05         4.31 o                         
  -1   0  -9          7.60          8.36         0.46 o                         
  -1   0 -11         40.85         49.70         0.73 o                         
   1   0  13         20.79         21.25         0.56 o                         
  -1  -1  15          6.70          6.74         0.31 o                         
  -1  -1  14        104.94        111.19         2.23 o                         
  -1   1  13         34.10         38.52         0.47 o                         
  -1  -1  12         55.20         54.31         0.59 o                         
  -1  -1  11          0.52          0.61         0.30 o                         
  -1  -1  10        237.17        224.67         1.21 o                         
   1   1  -9        215.57        218.02         1.20 o                         
  -1   1   8        163.43        163.19         0.81 o                         
   1  -1  -7         14.90          9.73         0.46 o                         
   1  -1  -6        149.05        148.44         1.22 o                         
  -1   1   5          2.66          2.10         0.39 o                         
   1   1  -4          2.02          2.44         0.41 o                         
   1  -1  -3        454.34        434.15         2.39 o                         
  -1   1   2         21.85         18.12         0.47 o                         
  -1  -1   1       3300.55       2957.41         9.61 o                         
   1   1   0       2221.80       2059.34         6.85 o                         
   1  -1   1       2177.62       2086.30         6.48 o                         
   1   1   2        461.01        446.84         2.10 o                         
   1  -1   3        155.56        147.74         1.45 o                         
   1  -1   4        280.57        286.21         2.42 o                         
  -1   1  -5        755.86        774.29         4.23 o                         
  -1  -1  -6        503.30        514.57         4.17 o                         
  -1   1  -7         43.22         37.31         0.68 o                         
   1   1   8        219.84        216.83         1.29 o                         
   1   1   9         44.26         38.52         0.51 o                         
   1   1  10        116.08        116.12         1.38 o                         
   1  -1  11          9.99          8.25         0.37 o                         
   1  -1  12        319.91        318.25         2.66 o                         
  -1  -1 -13          1.88          1.30         0.26 o                         
   1   1  14         34.70         33.95         0.67 o                         
  -1  -2  15          0.24          0.31         0.25 o                         
  -1  -2  14         34.96         38.63         1.54 o                         
   1   2 -13        211.55        216.66         1.08 o                         
   1  -2 -12        130.95        137.54         0.91 o                         
   1   2 -11        103.40         98.17         0.73 o                         
   1   2 -10        292.05        289.48         1.32 o                         
  -1  -2   9        610.61        615.32         2.09 o                         
  -1   2   8         41.06         37.00         0.47 o                         
   1   2  -7          6.45          5.20         0.46 o                         
   1   2  -6         72.01         66.57         0.82 o                         
   1  -2  -5        843.86        880.52         3.62 o                         
  -1  -2   4        246.79        254.82         1.37 o                         
   1   2  -3       2247.70       2141.94         5.39 o                         
  -1   2   2          1.91          2.33         0.36 o                         
  -1  -2   1       3710.95       3523.05         6.78 o                         
   1   2   0        208.13        206.50         1.87 o                         
  -1   2  -1         11.76         15.84         0.68 o                         
   1   2   2       1275.65       1232.19         5.36 o                         
  -1   2  -3         57.49         55.09         1.03 o                         
   1  -2   4        489.52        488.28         4.04 o                         
  -1  -2  -5       2463.86       2604.24         9.40 o                         
  -1  -2  -6         55.09         62.29         1.09 o                         
  -1  -2  -7        809.73        831.81         3.39 o                         
   1  -2   8        726.03        688.52         1.83 o                         
   1  -2   9        299.17        310.86         1.29 o                         
   1  -2  10        162.04        151.92         1.89 o                         
  -1   2 -11        111.76        101.11         0.88 o                         
   1  -2  12        311.57        322.74         1.91 o                         
   1  -2  13          4.11          5.97         0.31 o                         
   1   2  14          1.85          1.27         0.25 o                         
  -1  -3  14          7.89          8.41         1.08 o                         
   1   3 -13         76.84         83.56         0.90 o                         
  -1   3  12         38.16         37.41         0.51 o                         
  -1  -3  11         87.19         87.37         0.69 o                         
  -1  -3  10         37.45         27.06         0.48 o                         
  -1  -3   9        208.38        206.17         1.20 o                         
   1   3  -8          3.87          5.41         0.25 o                         
   1   3  -7       1274.87       1273.74         3.55 o                         
   1  -3  -6        622.31        665.19         2.64 o                         
   1  -3  -5        936.55        997.15         3.20 o                         
  -1   3   4        460.95        472.46         2.39 o                         
  -1  -3   3        249.62        273.08         1.49 o                         
   1  -3  -2          6.67          5.92         0.46 o                         
   1  -3  -1       4225.57       4022.44        15.52 o                         
  -1  -3   0       2154.27       2135.15         6.58 o                         
  -1  -3  -1        294.81        293.90         2.02 o                         
   1  -3   2        272.90        260.34         1.81 o                         
  -1   3  -3       1026.16       1057.94         5.13 o                         
   1  -3   4        328.43        327.98         3.37 o                         
   1   3   5          5.99          6.93         0.65 o                         
  -1   3  -6         35.23         41.04         0.93 o                         
  -1   3  -7        714.29        685.13         2.18 o                         
   1  -3   8          0.38          0.04         0.22 o                         
   1   3   9        602.46        593.51         2.07 o                         
   1  -3  10         76.92         70.67         1.30 o                         
  -1  -3 -11        224.50        210.22         1.14 o                         
  -1   3 -12         57.39         55.42         0.82 o                         
   1  -3  13        154.92        149.26         0.84 o                         
  -1   3 -14         24.66         22.46         0.50 o                         
  -1  -4  14         68.49         67.53         1.30 o                         
   1   4 -13          2.10          2.63         0.28 o                         
   1   4 -12         52.17         49.70         0.57 o                         
  -1   4  11         66.98         63.15         0.59 o                         
  -1  -4  10          3.58          6.25         0.30 o                         
  -1   4   9       1180.36       1180.55         3.66 o                         
   1  -4  -8        113.23        117.40         0.67 o                         
  -1  -4   7          3.68          3.09         0.25 o                         
   1  -4  -6       1193.64       1270.60         4.22 o                         
   1   4  -5        560.19        606.73         2.50 o                         
   1  -4  -4         75.93         85.33         0.80 o                         
  -1  -4   3         29.39         24.85         0.44 o                         
   1   4  -2        100.77         93.52         1.37 o                         
  -1   4   1       4367.32       4692.81        18.45 o                         
  -1  -4   0          0.60          1.80         0.41 o                         
   1  -4   1        684.13        670.65         3.03 o                         
   1   4   2       2483.91       2398.23         5.73 o                         
  -1  -4  -3        239.72        234.82         1.53 o                         
   1  -4   4        559.53        554.95         4.15 o                         
  -1   4  -5          2.00          1.30         0.47 o                         
   1   4   6         71.76         72.17         0.95 o                         
   1  -4   7        649.33        681.05         2.40 o                         
  -1  -4  -8        559.68        577.58         1.80 o                         
   1  -4   9          7.26          9.69         0.33 o                         
   1   4  10         70.16         56.98         1.41 o                         
  -1   4 -11          6.16          9.01         0.31 o                         
  -1   4 -12         65.19         70.11         0.72 o                         
   1  -4  13          3.86          4.60         0.30 o                         
  -1   4 -14         37.52         33.99         0.66 o                         
  -1  -5  14        144.97        132.99         1.88 o                         
   1   5 -13          2.18          3.01         0.27 o                         
  -1   5  12         95.91         88.51         0.82 o                         
   1   5 -11         30.47         31.03         0.46 o                         
  -1   5  10         50.83         48.98         0.56 o                         
  -1   5   9       1149.55       1141.88         3.61 o                         
  -1   5   8         51.75         49.60         0.47 o                         
  -1  -5   7        242.40        222.69         0.86 o                         
   1  -5  -5         11.04          8.81         0.39 o                         
  -1  -5   4        374.77        372.11         1.91 o                         
   1   5  -3        550.41        539.57         2.42 o                         
  -1  -5   2        143.43        142.12         1.86 o                         
   1  -5  -1        726.06        726.77         4.50 o                         
   1  -5   0        220.03        200.31         2.18 o                         
  -1  -5  -1         16.46         11.37         0.55 o                         
   1  -5   2        133.33        119.98         1.04 o                         
   1  -5   3        593.80        595.86         2.24 o                         
   1  -5   4        681.57        633.80         4.25 o                         
  -1  -5  -5          9.97         12.17         0.58 o                         
   1   5   6        454.77        440.67         1.42 o                         
  -1   5  -7        194.77        195.46         1.07 o                         
  -1   5  -8          2.28          3.02         0.24 o                         
   1  -5   9        191.58        175.87         0.84 o                         
   1  -5  10        105.71        100.54         1.84 o                         
   1   5  11         95.93         99.19         0.87 o                         
  -1   5 -12         92.24         93.35         0.89 o                         
  -1   5 -13         21.27         19.34         0.39 o                         
  -1   5 -14         13.03         12.16         0.42 o                         
   1   6 -14         25.49         27.29         0.53 o                         
  -1   6  13          7.31          6.21         0.27 o                         
  -1   6  12         37.32         31.34         0.44 o                         
  -1  -6  11         37.58         32.27         0.49 o                         
   1  -6 -10         19.96         15.29         0.41 o                         
  -1  -6   9        372.79        372.30         1.74 o                         
   1  -6  -8         49.93         49.02         0.44 o                         
   1   6  -7        113.07        103.36         0.54 o                         
   1   6  -6        192.88        190.70         2.12 o                         
   1  -6  -5        775.69        773.76         2.58 o                         
   1  -6  -4         62.51         60.43         0.73 o                         
  -1   6   3        362.46        333.81         1.51 o                         
  -1  -6   2         32.88         28.89         0.88 o                         
   1   6  -1         78.55         71.72         1.40 o                         
   1  -6   0        885.58        869.10         5.39 o                         
   1   6   1       1593.76       1603.32         3.99 o                         
  -1   6  -2          0.21          0.78         0.33 o                         
  -1   6  -3        114.20        112.53         0.98 o                         
  -1   6  -4        122.51        132.07         2.16 o                         
   1   6   5        470.01        487.41         1.42 o                         
   1   6   6         35.44         33.66         0.34 o                         
   1  -6   7        327.02        340.56         1.33 o                         
  -1   6  -8          0.13          0.49         0.23 o                         
   1   6   9          6.65          5.83         0.28 o                         
  -1   6 -10         30.19         32.99         0.96 o                         
  -1   6 -11        133.06        134.44         0.83 o                         
   1  -6  12          3.96          3.53         0.43 o                         
  -1   6 -13         65.58         68.12         0.80 o                         
   1   7 -13          3.20          2.52         0.26 o                         
  -1   7  12        103.57         98.56         0.82 o                         
   1   7 -11         62.53         57.27         0.64 o                         
   1   7 -10          0.62          0.48         0.28 o                         
  -1   7   9        101.17         92.98         0.84 o                         
  -1  -7   8         57.31         53.74         0.49 o                         
  -1   7   7         14.28         14.60         0.29 o                         
   1   7  -6        298.68        309.09         1.62 o                         
  -1   7   5        704.82        707.55         1.89 o                         
  -1   7   4       1632.42       1676.78         4.20 o                         
  -1  -7   3        406.39        443.03         3.46 o                         
  -1  -7   2          0.25          0.49         0.31 o                         
  -1  -7   1        239.56        247.97         2.24 o                         
   1  -7   0        638.88        658.48         3.58 o                         
   1  -7   1        109.77        101.82         1.18 o                         
  -1   7  -2       2269.32       2401.07        10.76 o                         
  -1  -7  -3        143.41        139.60         1.04 o                         
   1  -7   4        663.09        610.72         2.08 o                         
   1   7   5         18.13         17.29         0.31 o                         
   1   7   6       1332.21       1352.86         2.50 o                         
   1  -7   7         41.75         38.62         0.54 o                         
   1   7   8        426.18        429.03         1.41 o                         
  -1   7  -9        287.35        312.10         1.35 o                         
   1   7  10        487.41        494.86         3.41 o                         
   1  -7  11          0.23          0.58         0.25 o                         
   1  -7  12         53.46         54.81         0.71 o                         
   1  -7  13         33.91         29.63         0.47 o                         
   1   8 -13         38.64         40.10         0.62 o                         
   1   8 -12         50.58         51.91         0.79 o                         
   1   8 -11         57.28         56.78         0.62 o                         
   1   8 -10         35.76         38.75         0.50 o                         
  -1  -8   9        328.90        339.39         1.78 o                         
  -1  -8   8        242.60        241.85         1.19 o                         
  -1   8   7         80.60         72.93         0.54 o                         
   1   8  -6        647.35        614.84         2.42 o                         
  -1  -8   5         22.67         18.38         0.32 o                         
   1   8  -4        332.05        302.48         3.30 o                         
  -1  -8   3          5.24          8.88         0.34 o                         
  -1   8   2        255.85        270.56         2.08 o                         
  -1  -8   1          0.37          1.84         0.50 o                         
  -1  -8   0        160.94        153.45         1.67 o                         
   1  -8   1         61.66         81.44         0.96 o                         
  -1   8  -2        937.10        980.43         5.43 o                         
   1   8   3        142.52        153.16         0.71 o                         
   1   8   4        848.91        848.69         2.53 o                         
   1   8   5         13.73         11.48         0.29 o                         
   1   8   6         28.18         23.73         0.34 o                         
  -1   8  -7        182.09        202.76         1.19 o                         
  -1   8  -8         19.32         16.16         0.37 o                         
   1   8   9         55.44         56.82         0.62 o                         
   1   8  10        215.12        217.26         2.39 o                         
   1   8  11         59.43         63.23         0.76 o                         
   1  -8  12         33.40         30.13         0.66 o                         
   1  -8  13         11.19         11.26         0.57 o                         
  -1  -9  13          4.74          3.88         0.46 o                         
  -1  -9  12         14.46         14.35         0.38 o                         
   1   9 -11        109.12        117.00         0.80 o                         
  -1   9  10          9.76         10.66         0.40 o                         
  -1   9   9        133.57        129.62         1.21 o                         
  -1   9   8         46.31         40.25         0.51 o                         
  -1   9   7        118.29        115.88         0.80 o                         
  -1   9   6         88.39         89.51         1.12 o                         
  -1   9   5        242.10        245.00         1.06 o                         
   1   9  -4         52.86         45.61         1.14 o                         
   1   9  -3         83.35         86.69         0.66 o                         
  -1  -9   2         41.26         39.79         0.50 o                         
  -1   9   1        477.41        469.78         1.80 o                         
  -1  -9   0        359.35        357.74         1.45 o                         
   1  -9   1        614.88        642.09         1.98 o                         
  -1   9  -2        238.82        247.11         1.81 o                         
   1  -9   3        150.26        137.68         0.70 o                         
   1   9   4        534.17        561.55         2.17 o                         
   1   9   5        269.26        276.99         1.13 o                         
   1  -9   6        179.94        169.81         1.04 o                         
   1   9   7        909.34        920.00         2.97 o                         
  -1   9  -8        339.08        349.68         1.53 o                         
   1  -9   9        111.34        114.72         0.84 o                         
  -1   9 -10         98.48        110.26         1.63 o                         
   1  -9  11         41.03         44.31         0.59 o                         
  -1   9 -12         60.53         57.59         1.06 o                         
   1  10 -12         44.35         44.58         0.57 o                         
   1  10 -11         72.81         77.88         0.81 o                         
  -1  10  10         32.33         31.09         0.59 o                         
   1  10  -9          1.32          1.09         0.35 o                         
  -1  10   8         33.93         36.57         0.55 o                         
  -1 -10   7          0.06          0.17         0.26 o                         
   1  10  -6        373.43        369.53         1.83 o                         
  -1 -10   5         64.72         57.99         0.55 o                         
   1  10  -4        517.86        521.89         3.34 o                         
   1  10  -3          6.55          9.57         0.35 o                         
  -1  10   2         10.70         10.67         0.34 o                         
  -1  10   1         97.03         93.34         0.74 o                         
  -1  10   0         10.11          9.01         0.31 o                         
   1  10   1         15.29         13.03         0.36 o                         
  -1  10  -2          1.29          2.40         0.59 o                         
   1 -10   3          9.32          9.31         0.30 o                         
   1 -10   4        473.55        476.22         1.85 o                         
  -1  10  -5         22.35         28.71         0.42 o                         
  -1  10  -6        261.45        238.47         1.12 o                         
   1  10   7         27.40         26.13         0.56 o                         
  -1  10  -8         17.13         14.20         0.40 o                         
  -1  10  -9         42.71         43.96         0.71 o                         
  -1  10 -10        109.38        109.42         1.57 o                         
   1  10  11          9.65          8.93         0.41 o                         
  -1  11  11         92.72         90.18         1.01 o                         
  -1 -11  10         26.89         26.17         0.48 o                         
  -1 -11   9        155.49        171.01         1.47 o                         
  -1 -11   8        101.98        105.22         0.95 o                         
  -1 -11   7        109.98        101.43         0.81 o                         
  -1 -11   6        397.31        395.44         2.32 o                         
   1  11  -5         71.34         69.78         0.63 o                         
  -1 -11   4         44.55         40.24         1.27 o                         
  -1 -11   3        435.29        448.07         1.56 o                         
   1  11  -2         71.78         83.07         0.67 o                         
   1  11  -1       2663.10       2753.46         5.41 o                         
  -1  11   0        187.24        207.63         1.29 o                         
  -1  11  -1          0.28         -0.08         0.28 o                         
   1 -11   2         26.32         35.54         0.88 o                         
   1 -11   3         58.55         56.69         0.59 o                         
   1 -11   4        271.07        270.66         1.30 o                         
   1  11   5         17.68         14.49         0.36 o                         
   1  11   6        176.15        188.65         1.05 o                         
   1 -11   7        201.19        227.64         1.55 o                         
   1  11   8         96.66        103.13         1.00 o                         
   1  11   9          5.92          6.55         0.38 o                         
   1  11  10         37.12         32.68         1.38 o                         
   1 -11  11          5.00          3.80         0.33 o                         
  -1 -12  11          2.26          1.77         0.62 o                         
  -1  12  10         26.38         24.92         0.51 o                         
  -1  12   9         54.66         55.37         1.01 o                         
  -1 -12   8        382.19        398.46         1.94 o                         
  -1  12   7          0.11          0.45         0.29 o                         
  -1 -12   6        191.69        196.13         1.36 o                         
   1  12  -5        111.89        116.14         0.84 o                         
   1  12  -4        100.44        100.34         1.58 o                         
   1  12  -3        250.02        242.36         1.27 o                         
  -1  12   2          5.14          2.52         0.28 o                         
   1  12  -1        168.25        167.96         1.11 o                         
   1 -12   0         50.41         51.15         0.54 o                         
   1 -12   1        564.90        581.47         2.24 o                         
   1 -12   2         99.77        101.73         1.99 o                         
   1  12   3          0.13          0.82         0.31 o                         
   1 -12   4         16.70         15.25         0.55 o                         
  -1  12  -5          2.28          1.75         0.26 o                         
  -1  12  -6          0.03          0.14         0.28 o                         
   1  12   7        177.79        173.42         1.75 o                         
   1  12   8          9.38         11.32         0.40 o                         
  -1  12  -9        100.51        108.67         1.05 o                         
  -1  12 -10         17.58         17.85         1.17 o                         
  -1  13  10          3.37          3.38         0.33 o                         
  -1  13   9         46.87         45.93         1.09 o                         
  -1 -13   8        156.20        164.97         1.44 o                         
  -1  13   7        262.84        275.29         1.49 o                         
   1  13  -6         21.12         25.08         0.79 o                         
   1  13  -5         19.21         19.72         0.40 o                         
   1  13  -4          8.13          5.02         0.98 o                         
   1 -13  -3         12.46         10.04         0.36 o                         
   1 -13  -2        166.70        165.60         1.02 o                         
  -1  13   1         33.62         31.80         0.61 o                         
   1  13   0        312.22        310.72         1.46 o                         
  -1  13  -1         17.80         16.00         0.44 o                         
   1  13   2        513.71        487.60         2.05 o                         
   1  13   3          4.55          4.56         0.33 o                         
  -1  13  -4          9.74          9.75         0.53 o                         
  -1  13  -5         10.70          8.83         0.35 o                         
  -1  13  -6         20.98         21.92         0.49 o                         
   1  13   7        223.80        242.81         1.81 o                         
   1  13   8          2.19          1.59         0.30 o                         
  -1  13  -9          1.03          1.06         0.23 o                         
  -1  14   9         98.14         96.84         1.53 o                         
   1  14  -8         30.95         28.35         0.65 o                         
  -1  14   7          0.06          0.17         0.28 o                         
  -1  14   6         53.21         56.42         0.93 o                         
   1  14  -5        171.56        180.42         1.10 o                         
   1  14  -4         93.57         93.96         1.66 o                         
  -1  14   3         33.16         35.15         0.51 o                         
   1  14  -2        542.01        536.61         1.88 o                         
  -1 -14   1         49.83         51.76         0.74 o                         
  -1  14   0         83.34         84.57         0.75 o                         
  -1  14  -1         20.20         18.28         0.39 o                         
   1 -14   2          2.81          1.70         0.51 o                         
   1  14   3         33.97         31.53         0.54 o                         
   1 -14   4         21.70         22.02         0.63 o                         
   1 -14   5         11.94         10.10         0.39 o                         
   1  14   6          5.03          4.75         0.30 o                         
   1 -14   7        134.06        139.65         1.29 o                         
   1  14   8         48.44         45.69         0.59 o                         
  -1  15   7         82.75         75.61         1.11 o                         
   1  15  -6          2.76          2.86         0.43 o                         
  -1 -15   5         36.75         33.56         0.42 o                         
  -1  15   4        223.77        236.37         2.01 o                         
   1  15  -3         44.59         49.17         0.54 o                         
  -1 -15   2        185.54        194.70         1.19 o                         
   1 -15  -1         11.43         12.13         0.39 o                         
   1  15   0         25.27         26.09         0.37 o                         
  -1  15  -1          0.34          0.60         0.26 o                         
   1 -15   2         24.83         23.69         0.85 o                         
   1 -15   3         38.16         36.73         0.59 o                         
  -1  15  -4        159.43        167.87         1.74 o                         
   1  15   5         35.26         32.67         0.53 o                         
   1 -15   6          0.07          0.45         0.22 o                         
  -1  15  -7         59.66         51.29         0.93 o                         
  -1 -16   6         69.83         52.86         1.04 o                         
  -1  16   5          1.94          1.52         0.24 o                         
  -1 -16   4        131.72        120.42         1.78 o                         
   1  16  -3         29.88         26.93         0.47 o                         
  -1 -16   2        353.50        388.33         2.14 o                         
  -1  16   1          0.18          0.28         0.26 o                         
   1 -16   0         68.70         67.19         0.76 o                         
   1 -16   1          3.23          2.79         0.27 o                         
   1  16   2         18.31         12.32         0.54 o                         
   1 -16   3          4.27          3.77         0.28 o                         
   1  16   4        329.02        321.17         1.55 o                         
   1  16   5          5.27          3.59         0.27 o                         
   1  17  -2          4.42          2.86         0.20 o                         
  -1  17   1         92.28         84.29         0.83 o                         
  -1  17   0         36.60         36.29         0.47 o                         
   1 -17   1        172.88        149.44         1.48 o                         
   1  17   2          1.13          0.74         0.54 o                         
  -2   0  14        329.23        357.18         2.47 o                         
   2   0 -12        227.52        214.30         1.49 o                         
   2   0 -10       1015.27       1062.68         4.45 o                         
   2   0  -8         55.28         54.36         0.69 o                         
   2   0  -6        107.19        100.25         0.98 o                         
   2   0  -4       2013.31       1956.65         8.21 o                         
   2   0  -2       2183.33       2014.95         9.17 o                         
   2   0   0       3034.85       2896.78         9.35 o                         
  -2   0  -2       3036.69       2997.64         6.74 o                         
  -2   0  -4       2219.24       2285.71        11.47 o                         
  -2   0  -6        807.68        826.80        10.00 o                         
  -2   0  -8         15.15         11.54         0.56 o                         
  -2   0 -10        966.83        921.52         4.15 o                         
  -2   0 -12        263.60        236.73         1.70 o                         
   2   0  14        111.19        113.31         1.71 o                         
  -2  -1  15        159.05        176.68         1.28 o                         
   2   1 -14         85.35         90.90         0.90 o                         
   2  -1 -13        115.32        114.93         0.89 o                         
   2  -1 -12         10.24          9.79         0.34 o                         
   2  -1 -11          3.92          5.03         0.29 o                         
   2  -1 -10       1518.00       1494.11         3.74 o                         
   2  -1  -9        708.19        684.80         2.23 o                         
  -2   1   8        411.20        390.59         1.09 o                         
  -2  -1   7        272.67        257.14         1.28 o                         
   2   1  -6        190.85        182.02         0.97 o                         
   2  -1  -5        507.71        501.78         1.74 o                         
  -2  -1   4        486.81        472.56         2.41 o                         
  -2  -1   3         44.93         37.60         0.53 o                         
   2  -1  -2      12293.51      10619.82        20.70 o                         
   2  -1  -1       1382.58       1263.04         4.31 o                         
   2   1   0       3123.17       2933.56         6.68 o                         
   2  -1   1        648.36        617.87         2.38 o                         
   2  -1   2        428.63        399.97         2.56 o                         
   2  -1   3        200.87        206.02         2.14 o                         
  -2  -1  -4        187.00        175.40         1.56 o                         
  -2  -1  -5        521.47        589.04         3.92 o                         
  -2  -1  -6         83.45        113.82         1.92 o                         
   2  -1   7         22.08         23.09         0.36 o                         
   2   1   8        129.70        127.64         0.69 o                         
   2  -1   9        140.79        153.24         2.09 o                         
  -2   1 -10          0.44          0.25         0.30 o                         
  -2   1 -11        558.80        588.00         2.41 o                         
   2   1  12         15.26         16.27         0.41 o                         
  -2  -1 -13          1.57          2.13         0.25 o                         
   2  -1  14         52.34         51.01         1.24 o                         
   2   2 -15         64.74         67.85         0.81 o                         
  -2   2  14         39.49         42.50         0.66 o                         
  -2  -2  13          8.02          9.00         0.38 o                         
   2  -2 -12          7.84          8.62         0.33 o                         
  -2   2  11         43.10         39.96         0.53 o                         
   2   2 -10        424.54        421.78         1.80 o                         
   2   2  -9         17.43         14.73         0.31 o                         
  -2  -2   8         67.35         61.74         0.51 o                         
  -2  -2   7         85.65         86.12         0.71 o                         
  -2  -2   6         14.33         13.02         0.37 o                         
   2   2  -5        414.94        412.55         1.60 o                         
   2  -2  -4        499.58        480.28         2.09 o                         
   2   2  -3         50.35         46.06         0.74 o                         
   2  -2  -2       5263.97       5037.26        11.72 o                         
  -2  -2   1      15087.52      14326.57        16.42 o                         
   2  -2   0       9766.62       9194.72        17.48 o                         
   2  -2   1       2187.42       2079.92         7.38 o                         
   2   2   2       1285.21       1251.65         4.92 o                         
  -2   2  -3         15.19         13.60         0.57 o                         
  -2  -2  -4        672.74        743.93         4.44 o                         
  -2   2  -5          0.72          0.58         0.32 o                         
   2  -2   6        834.50        865.80         4.34 o                         
   2  -2   7        379.95        399.30         1.21 o                         
   2  -2   8        113.16        112.88         0.67 o                         
   2   2   9       1132.62       1123.94         5.56 o                         
   2  -2  10        120.41        110.72         0.86 o                         
   2   2  11         36.45         38.02         0.65 o                         
   2   2  12         27.00         24.46         0.39 o                         
  -2   2 -13         36.50         35.41         0.59 o                         
   2  -2  14         30.90         27.48         0.85 o                         
  -2  -3  15          0.02         -0.03         0.54 o                         
   2  -3 -14         38.99         37.27         0.47 o                         
   2   3 -13         10.65         11.09         0.37 o                         
   2  -3 -12        184.35        171.73         1.05 o                         
  -2  -3  11        169.05        154.48         0.96 o                         
   2  -3 -10        682.55        653.62         2.72 o                         
   2   3  -9        154.82        145.10         0.84 o                         
   2  -3  -8        280.67        277.10         1.20 o                         
  -2   3   7        611.91        625.42         1.93 o                         
  -2  -3   6        134.72        142.56         0.92 o                         
  -2  -3   5        238.40        242.85         1.07 o                         
   2   3  -4          0.55          0.86         0.28 o                         
  -2   3   3        488.51        483.68         2.26 o                         
  -2  -3   2         98.98        101.88         1.25 o                         
  -2   3   1       1849.60       1813.00         6.03 o                         
  -2   3   0        409.84        439.27         2.30 o                         
   2   3   1       1028.73       1024.52         4.24 o                         
   2  -3   2         67.37         63.39         0.78 o                         
   2  -3   3        327.32        346.92         7.58 o                         
  -2   3  -4        226.00        200.43         1.56 o                         
   2  -3   5         65.42         67.52         1.11 o                         
  -2  -3  -6       1142.17       1133.65         3.23 o                         
  -2   3  -7          0.25          0.08         0.21 o                         
   2  -3   8        241.48        218.96         0.89 o                         
   2  -3   9        141.03        130.81         1.63 o                         
   2   3  10        168.24        164.00         1.02 o                         
   2   3  11          4.89          6.67         0.44 o                         
  -2   3 -12          3.21          3.26         0.25 o                         
   2   3  13         12.84         13.08         0.37 o                         
   2  -3  14        281.58        274.63         2.42 o                         
  -2  -4  14          4.79          5.33         0.26 o                         
   2   4 -13         22.52         21.45         0.39 o                         
   2   4 -12         16.77         13.24         0.35 o                         
  -2   4  11          3.28          3.27         0.29 o                         
   2  -4 -10        782.56        795.46         2.72 o                         
  -2   4   9        183.52        175.84         0.92 o                         
  -2   4   8         23.03         23.89         0.34 o                         
  -2   4   7        274.18        262.02         4.74 o                         
  -2  -4   6        176.11        188.84         1.12 o                         
   2  -4  -5        477.97        491.06         2.22 o                         
   2   4  -4        911.07        994.80         3.35 o                         
  -2  -4   3        177.73        182.11         1.23 o                         
   2   4  -2         10.14         18.03         0.50 o                         
  -2   4   1       1546.83       1524.98         6.56 o                         
  -2  -4   0       2033.74       2051.17         7.23 o                         
   2   4   1       2288.85       2396.35         7.63 o                         
  -2   4  -2        250.46        279.55         1.44 o                         
   2  -4   3        556.04        526.98         9.98 o                         
   2  -4   4         10.35         10.01         0.42 o                         
  -2   4  -5        985.00       1059.93         4.37 o                         
   2  -4   6         67.27         58.62         0.64 o                         
   2   4   7        140.56        151.70         0.85 o                         
   2   4   8         17.04         15.11         0.34 o                         
   2   4   9         60.32         64.20         1.27 o                         
   2   4  10        156.45        144.76         0.97 o                         
   2  -4  11        152.34        169.01         1.10 o                         
   2  -4  12         15.19         14.49         0.34 o                         
  -2   4 -13        140.33        140.91         1.67 o                         
  -2  -5  14         11.46         10.88         0.32 o                         
   2  -5 -13         14.93         13.54         0.29 o                         
   2   5 -12         22.73         24.73         0.47 o                         
   2  -5 -11         52.96         54.88         0.62 o                         
  -2  -5  10         83.71         91.73         0.99 o                         
   2   5  -9          0.87          0.64         0.27 o                         
  -2   5   8          0.05          0.36         0.23 o                         
  -2   5   7        100.10        100.03         1.10 o                         
  -2  -5   6        194.91        188.46         0.87 o                         
  -2  -5   5       1291.57       1359.81         3.50 o                         
  -2   5   4        294.48        278.79         1.28 o                         
   2   5  -3       1091.87       1108.72         4.78 o                         
  -2  -5   2       1192.15       1189.91         4.72 o                         
   2  -5  -1        181.14        173.73         1.85 o                         
   2  -5   0        295.18        323.39         1.72 o                         
  -2   5  -1        384.00        397.09         1.92 o                         
  -2   5  -2       1693.03       1770.41         4.32 o                         
   2  -5   3        683.45        677.29         3.62 o                         
  -2  -5  -4        278.92        281.11         1.74 o                         
   2   5   5        214.73        230.24         1.17 o                         
   2  -5   6        564.17        568.91         1.94 o                         
  -2   5  -7         39.03         38.71         0.42 o                         
   2   5   8         91.15         75.67         0.61 o                         
   2   5   9        269.34        261.54         2.16 o                         
   2   5  10          4.72          3.75         0.29 o                         
  -2   5 -11        203.42        210.95         1.18 o                         
   2   5  12         13.67         13.31         0.31 o                         
   2  -5  13          0.08          0.29         0.28 o                         
  -2   6  14         89.18         87.18         1.13 o                         
   2  -6 -13          3.68          3.24         0.23 o                         
   2   6 -12        193.51        200.65         1.11 o                         
   2  -6 -11         73.87         59.92         0.58 o                         
  -2  -6  10        168.08        176.12         1.41 o                         
   2   6  -9         22.30         25.95         0.46 o                         
  -2  -6   8        199.95        200.10         0.99 o                         
  -2   6   7        126.95        132.22         1.44 o                         
   2   6  -6         85.81         75.12         0.60 o                         
  -2  -6   5        151.43        152.87         0.86 o                         
   2   6  -4        239.82        242.71         1.39 o                         
  -2  -6   3         43.79         40.60         0.74 o                         
  -2  -6   2        248.94        250.26         1.84 o                         
  -2  -6   1         86.89        101.58         1.27 o                         
   2   6   0          0.50          2.07         0.38 o                         
  -2   6  -1        952.88        941.14         5.18 o                         
  -2   6  -2        261.38        259.60         1.78 o                         
   2  -6   3        121.74        130.26         1.45 o                         
   2  -6   4        148.01        154.28         1.06 o                         
   2   6   5         19.79         19.84         0.34 o                         
   2   6   6        227.26        245.33         1.15 o                         
   2   6   7        696.62        729.88         1.64 o                         
   2   6   8         73.66         70.91         0.56 o                         
   2   6   9         25.55         29.76         0.90 o                         
   2   6  10          0.77          0.36         0.24 o                         
  -2   6 -11          5.21          7.13         0.40 o                         
   2   6  12        186.82        196.15         1.15 o                         
  -2   6 -13          0.46          0.82         0.29 o                         
  -2  -7  13        119.60        130.19         0.83 o                         
  -2   7  12         66.28         68.80         0.79 o                         
   2  -7 -11          0.99          2.22         0.26 o                         
  -2  -7  10         69.14         64.63         0.85 o                         
  -2  -7   9         23.52         23.46         0.41 o                         
  -2  -7   8        240.29        232.55         1.06 o                         
  -2   7   7        754.87        747.64         3.29 o                         
  -2  -7   6        169.87        175.45         0.84 o                         
   2   7  -4         60.10         61.94         0.73 o                         
  -2   7   3        172.56        164.90         1.54 o                         
  -2   7   2         50.43         53.53         1.18 o                         
  -2  -7   1        186.97        176.73         1.77 o                         
  -2  -7   0        538.94        543.72         3.07 o                         
  -2   7  -1        153.97        151.15         2.61 o                         
  -2   7  -2          0.90          0.20         0.31 o                         
   2  -7   3        662.71        625.70         2.62 o                         
   2  -7   4        100.47        108.30         0.58 o                         
   2   7   5         12.83          9.87         0.26 o                         
   2  -7   6        661.87        663.85         2.17 o                         
   2   7   7         42.88         40.15         0.42 o                         
  -2   7  -8        102.71        103.54         0.67 o                         
  -2   7  -9        358.38        350.04         2.47 o                         
  -2   7 -10        151.11        159.03         0.99 o                         
   2  -7  11        225.92        229.38         1.31 o                         
   2  -7  12          3.71          2.65         0.26 o                         
   2   8 -13          2.88          3.35         0.27 o                         
  -2   8  12         37.97         40.58         0.65 o                         
  -2  -8  11          1.25          1.31         0.29 o                         
   2   8 -10        211.23        222.41         1.56 o                         
  -2  -8   9          6.89          5.98         0.30 o                         
   2   8  -8        364.03        378.61         1.46 o                         
   2   8  -7        493.73        485.94         2.34 o                         
   2   8  -6        103.22         98.03         0.64 o                         
  -2   8   5        107.00        108.23         3.42 o                         
  -2   8   4         86.70         83.42         0.58 o                         
   2   8  -3         49.52         50.87         0.48 o                         
  -2   8   2        431.73        425.20         1.74 o                         
   2  -8  -1         63.54         59.68         0.57 o                         
   2  -8   0        209.50        218.46         1.23 o                         
   2   8   1        145.00        138.17         2.47 o                         
  -2   8  -2        684.98        687.59         1.46 o                         
   2  -8   3        846.33        849.20         2.53 o                         
  -2  -8  -4          0.06          1.17         0.19 o                         
   2   8   5        209.59        194.34         0.83 o                         
   2   8   6        877.20        891.22         2.97 o                         
   2  -8   7        154.70        158.92         0.86 o                         
   2   8   8          1.85          1.67         0.26 o                         
   2   8   9         73.49         76.89         1.33 o                         
  -2   8 -10        380.98        422.17         1.63 o                         
   2  -8  11        114.32        125.00         1.03 o                         
   2  -8  12          4.78          5.93         0.28 o                         
  -2   9  13         75.05         66.07         1.55 o                         
   2   9 -12         76.69         73.93         0.80 o                         
   2   9 -11         27.25         25.28         0.47 o                         
   2  -9 -10         98.35         91.21         0.97 o                         
  -2  -9   9         52.56         52.75         0.60 o                         
   2   9  -8         25.82         22.22         0.44 o                         
   2   9  -7        387.66        384.05         2.18 o                         
  -2   9   6        226.95        221.30         0.99 o                         
  -2   9   5         11.08         10.06         1.51 o                         
  -2   9   4         66.53         71.52         0.60 o                         
  -2   9   3         86.92         76.34         0.57 o                         
  -2   9   2         63.33         72.11         0.56 o                         
   2   9  -1          3.16          3.20         0.26 o                         
  -2   9   0        186.42        167.48         0.83 o                         
  -2   9  -1        258.38        245.84         1.91 o                         
   2  -9   2          0.14          0.18         0.20 o                         
   2  -9   3        531.99        564.60         1.72 o                         
   2   9   4         93.76         88.87         0.56 o                         
  -2  -9  -5        282.49        289.55         1.11 o                         
   2  -9   6        807.19        800.90         3.45 o                         
   2  -9   7         97.83        101.99         0.72 o                         
   2   9   8        188.11        196.25         1.20 o                         
   2   9   9         25.06         26.44         0.82 o                         
  -2   9 -10        354.13        363.77         2.25 o                         
  -2   9 -11         57.59         62.00         0.76 o                         
  -2   9 -12          6.47          5.47         0.39 o                         
  -2 -10  12         13.02         11.16         0.40 o                         
   2  10 -11        193.28        201.62         1.20 o                         
   2  10 -10          8.27          9.84         0.56 o                         
  -2 -10   9         10.51         14.25         0.38 o                         
  -2 -10   8        155.47        138.42         1.00 o                         
  -2 -10   7        188.01        187.49         1.62 o                         
  -2 -10   6         36.84         31.83         0.45 o                         
   2  10  -5        415.79        415.99         3.82 o                         
  -2 -10   4         41.67         42.53         0.52 o                         
   2  10  -3         69.76         68.82         0.59 o                         
  -2 -10   2          6.16          3.52         0.30 o                         
  -2 -10   1        205.96        199.22         0.91 o                         
  -2  10   0         79.90         80.96         0.58 o                         
   2 -10   1        534.63        519.66         3.10 o                         
   2 -10   2         10.04          8.66         0.29 o                         
   2 -10   3        476.42        475.40         1.79 o                         
  -2 -10  -4         42.64         45.53         0.50 o                         
  -2  10  -5         90.32         99.54         0.72 o                         
   2  10   6        412.64        403.93         2.17 o                         
   2  10   7        104.87        112.38         0.86 o                         
  -2  10  -8          0.79          1.44         0.28 o                         
  -2  10  -9        312.14        357.28         2.31 o                         
   2 -10  10         10.00         10.52         0.40 o                         
   2 -10  11        109.61        108.65         1.18 o                         
  -2  11  11         50.89         51.25         0.79 o                         
  -2 -11  10        149.79        158.65         1.48 o                         
  -2  11   9        106.44        111.28         0.95 o                         
  -2 -11   8         65.76         63.88         0.70 o                         
  -2 -11   7        152.52        152.26         1.29 o                         
  -2 -11   6         68.32         69.70         0.63 o                         
   2  11  -5        126.11        115.66         2.34 o                         
  -2  11   4          0.22          0.40         0.27 o                         
   2 -11  -3       1277.08       1282.20         3.15 o                         
  -2 -11   2        638.18        624.64         2.27 o                         
  -2 -11   1         36.89         36.14         0.46 o                         
  -2 -11   0        207.93        197.80         1.00 o                         
   2  11   1        407.72        406.95         2.90 o                         
  -2 -11  -2        130.24        129.59         0.83 o                         
   2 -11   3        270.25        267.23         1.43 o                         
  -2  11  -4         65.16         67.38         0.59 o                         
   2 -11   5          0.58          0.10         0.25 o                         
   2 -11   6         66.73         68.77         0.92 o                         
   2  11   7        114.99        112.77         0.93 o                         
   2 -11   8         12.13         13.71         0.36 o                         
   2  11   9         22.88         24.89         0.88 o                         
   2 -11  10          9.27          7.57         0.34 o                         
  -2  12  11         36.24         30.99         1.10 o                         
  -2 -12  10         95.21         95.30         1.10 o                         
  -2 -12   9         11.59         11.00         0.37 o                         
  -2 -12   8        259.52        281.93         1.49 o                         
   2  12  -7         95.62         94.35         1.16 o                         
   2  12  -6         67.43         65.27         0.60 o                         
  -2  12   5         94.24         92.23         1.79 o                         
   2  12  -4          5.18          5.13         0.31 o                         
  -2 -12   3        201.97        199.50         1.08 o                         
  -2 -12   2         27.72         27.04         0.48 o                         
  -2 -12   1         36.52         40.67         0.58 o                         
  -2 -12   0        348.15        348.25         1.35 o                         
   2 -12   1         29.04         24.94         1.02 o                         
  -2 -12  -2        143.65        140.86         0.95 o                         
   2  12   3         16.70         16.02         0.64 o                         
   2 -12   4         40.73         43.09         0.55 o                         
   2 -12   5         25.40         26.62         0.46 o                         
  -2  12  -6         74.88         76.38         1.00 o                         
  -2  12  -7          5.51          4.47         0.32 o                         
  -2  12  -8         43.42         40.51         0.69 o                         
  -2  12  -9         43.64         41.77         1.00 o                         
  -2  12 -10          0.99         -0.14         0.46 o                         
  -2 -13  10         40.72         37.97         1.12 o                         
   2  13  -9        246.51        241.09         1.86 o                         
   2 -13  -8         53.67         54.69         0.70 o                         
  -2  13   7         77.11         82.20         1.16 o                         
  -2  13   6         95.99         95.56         0.75 o                         
   2  13  -5        228.21        227.89         2.91 o                         
  -2  13   4         25.88         27.47         0.48 o                         
   2 -13  -3        114.26        121.89         0.91 o                         
   2 -13  -2        197.25        209.22         1.23 o                         
  -2 -13   1         29.63         29.00         0.40 o                         
  -2  13   0          1.97          2.33         0.26 o                         
   2 -13   1         53.29         62.93         1.31 o                         
  -2 -13  -2        134.24        147.37         1.20 o                         
   2 -13   3          9.68          9.41         0.58 o                         
   2 -13   4         39.62         42.12         0.65 o                         
  -2  13  -5         20.79         23.95         0.66 o                         
   2 -13   6         14.89         18.17         0.65 o                         
   2  13   7        279.76        294.52         1.68 o                         
  -2  13  -8          3.90          3.15         0.29 o                         
   2 -13   9         14.35         11.58         0.67 o                         
   2  14  -8         36.14         34.22         0.63 o                         
   2  14  -7         21.35         23.33         0.82 o                         
   2  14  -6         19.17         19.23         0.42 o                         
  -2 -14   5         77.50         70.86         1.60 o                         
   2 -14  -4          7.42          7.07         0.30 o                         
  -2  14   3          1.24          0.88         0.27 o                         
  -2  14   2        502.64        535.13         2.05 o                         
   2 -14  -1         86.46         84.79         0.63 o                         
  -2 -14   0          0.19          0.21         0.25 o                         
   2  14   1         89.17         85.42         1.09 o                         
  -2  14  -2         66.64         67.55         0.74 o                         
   2  14   3         21.74         23.43         0.67 o                         
  -2 -14  -4          1.44          0.98         0.26 o                         
   2  14   5          7.77          7.28         0.35 o                         
  -2  14  -6        240.66        263.80         1.83 o                         
  -2  14  -7         14.22         13.51         0.32 o                         
  -2  14  -8          8.34          6.50         0.60 o                         
   2  15  -7         59.29         52.57         1.11 o                         
  -2 -15   6         66.71         60.01         0.70 o                         
   2  15  -5         40.41         38.74         1.27 o                         
  -2 -15   4          3.26          2.69         0.24 o                         
   2  15  -3         13.67         14.20         0.42 o                         
  -2  15   2         18.92         18.90         0.43 o                         
   2  15  -1         34.33         35.68         0.46 o                         
   2 -15   0          2.85          2.52         0.26 o                         
  -2  15  -1         63.97         66.70         1.10 o                         
   2 -15   2          8.35          8.18         0.31 o                         
  -2  15  -3        158.43        164.25         1.19 o                         
   2  15   4         81.34         78.27         0.81 o                         
   2  15   5         21.45         21.24         0.54 o                         
  -2  15  -6         37.35         38.72         0.87 o                         
   2  16  -5         90.50         83.10         1.85 o                         
  -2 -16   4         22.68         21.96         0.43 o                         
  -2  16   3          7.02          5.85         0.24 o                         
  -2  16   2          0.87          1.89         0.28 o                         
   2  16  -1          5.93          5.41         0.28 o                         
   2 -16   0          0.31          0.30         0.24 o                         
   2  16   1         54.69         58.94         1.04 o                         
   2 -16   2          3.34          4.19         0.23 o                         
   2 -16   3        329.48        319.17         1.82 o                         
   2  16   4          8.55          7.30         0.28 o                         
  -2 -17   2         46.33         44.86         1.26 o                         
  -2  17   1          4.37          3.67         0.26 o                         
  -2  17   0         27.01         25.54         0.55 o                         
  -2  17  -1         12.64          8.09         0.87 o                         
  -3   0  15          5.88          5.56         0.41 o                         
   3   0 -13         10.83         12.28         0.54 o                         
  -3   0  11        865.28        873.17         3.85 o                         
   3   0  -9          1.10          0.88         0.30 o                         
   3   0  -7        116.35        114.57         0.98 o                         
   3   0  -5        166.22        176.11         1.32 o                         
  -3   0   3       2621.19       2726.56        13.15 o                         
  -3   0   1        426.45        401.94         3.08 o                         
   3   0   1       1565.65       1519.18         5.79 o                         
  -3   0  -3         76.88         75.78         1.24 o                         
   3   0   5        811.81        831.35         6.73 o                         
   3   0   7       1007.71       1014.51         3.12 o                         
   3   0   9        257.75        234.51         1.86 o                         
   3   0  11         68.39         52.46         0.98 o                         
   3   0  13         14.18         14.73         0.61 o                         
  -3  -1  15          8.00          7.56         0.33 o                         
  -3   1  14         95.77        103.39         0.82 o                         
   3   1 -13          0.11          0.29         0.27 o                         
  -3   1  12         43.57         42.51         0.52 o                         
  -3   1  11         37.86         40.84         0.63 o                         
  -3   1  10          8.84          6.46         0.29 o                         
  -3  -1   9         89.43         84.26         0.57 o                         
   3   1  -8        468.86        430.22         1.17 o                         
   3  -1  -7        587.20        609.79         1.76 o                         
   3   1  -6        713.09        712.44         2.02 o                         
   3   1  -5        405.19        447.92         1.33 o                         
   3   1  -4         55.60         68.81         0.59 o                         
  -3   1   3        197.27        186.34         1.41 o                         
   3   1  -2        479.15        449.43         2.22 o                         
  -3  -1   1        485.70        479.10         2.86 o                         
  -3  -1   0        496.75        491.86         2.51 o                         
  -3  -1  -1         90.19         83.10         0.91 o                         
  -3   1  -2        341.68        325.54         1.95 o                         
  -3   1  -3        309.45        329.22         1.92 o                         
   3  -1   4        141.99        154.02         1.35 o                         
  -3   1  -5         82.99        112.80         1.74 o                         
   3   1   6        119.81        106.82         0.76 o                         
   3   1   7        150.35        147.03         0.87 o                         
   3   1   8        144.98        132.83         2.44 o                         
   3   1   9         35.64         29.75         0.46 o                         
   3  -1  10        227.40        221.20         1.49 o                         
   3  -1  11         89.54         87.95         0.68 o                         
   3   1  12        185.68        176.42         1.18 o                         
   3   1  13         55.11         53.82         0.69 o                         
  -3  -2  15          0.31          0.55         0.32 o                         
   3   2 -14         11.47         10.63         0.29 o                         
  -3   2  13          0.10          0.18         0.26 o                         
  -3  -2  12         28.60         26.59         0.47 o                         
   3   2 -11         33.88         39.94         0.66 o                         
  -3   2  10        997.64        971.08         2.90 o                         
  -3   2   9        106.79        105.47         0.69 o                         
  -3   2   8        679.35        675.67         1.63 o                         
  -3   2   7         34.66         37.30         0.37 o                         
  -3  -2   6         32.59         31.21         0.50 o                         
  -3  -2   5          6.52          2.88         0.25 o                         
   3  -2  -4        458.19        448.41         1.78 o                         
   3  -2  -3         78.26         77.67         0.83 o                         
   3   2  -2         44.95         41.13         0.51 o                         
   3   2  -1       1748.34       1632.58         4.27 o                         
  -3  -2   0         40.30         29.77         0.58 o                         
   3  -2   1        799.09        812.77         3.02 o                         
  -3   2  -2       1008.71       1087.09        16.65 o                         
  -3   2  -3         64.28         58.18         0.80 o                         
   3  -2   4        126.13        120.86         1.13 o                         
  -3  -2  -5        829.14        866.57         5.04 o                         
   3  -2   6        336.50        359.29         1.19 o                         
   3   2   7        916.41        928.00         2.42 o                         
   3  -2   8        108.91        104.65         1.98 o                         
   3  -2   9          0.07          0.05         0.25 o                         
   3  -2  10         96.36        105.06         0.85 o                         
   3   2  11         85.97         85.80         0.77 o                         
  -3   2 -12          0.96          1.11         0.25 o                         
   3  -2  13          1.66          1.21         0.36 o                         
  -3  -3  14          0.01          0.13         0.25 o                         
  -3   3  13        116.61        118.80         0.77 o                         
   3   3 -12          0.20          0.59         0.28 o                         
   3   3 -11        511.01        540.66         2.58 o                         
   3  -3 -10        173.98        164.23         1.00 o                         
   3  -3  -9         43.87         46.19         0.52 o                         
   3  -3  -8         96.35         97.95         0.61 o                         
  -3  -3   7          7.71          6.10         0.24 o                         
  -3  -3   6          7.94          8.13         0.34 o                         
   3   3  -5        755.42        756.11         3.35 o                         
   3   3  -4        187.54        190.33         0.97 o                         
  -3   3   3        521.97        540.78         1.97 o                         
   3   3  -2        127.91        134.81         1.03 o                         
   3   3  -1        343.50        354.15         1.80 o                         
  -3  -3   0        211.00        243.93         1.38 o                         
   3  -3   1        914.74        864.01         3.08 o                         
   3  -3   2        364.28        390.53         4.37 o                         
  -3   3  -3        441.88        429.47         2.23 o                         
   3   3   4         92.94        106.46         1.20 o                         
   3   3   5       1146.99       1152.87         3.72 o                         
   3   3   6          0.07          0.29         0.21 o                         
   3   3   7          0.12          0.51         0.23 o                         
   3   3   8        566.98        553.83         3.93 o                         
   3   3   9        162.42        160.06         0.96 o                         
   3  -3  10         37.16         37.83         0.63 o                         
   3   3  11         59.13         63.77         0.62 o                         
  -3   3 -12          2.29          3.06         0.27 o                         
   3  -3  13          6.11          5.47         0.37 o                         
  -3   4  14         65.55         61.86         0.65 o                         
   3  -4 -13         55.08         58.50         0.57 o                         
  -3  -4  12          3.21          2.61         0.28 o                         
  -3   4  11        220.90        230.59         1.36 o                         
  -3  -4  10        102.83        110.25         0.86 o                         
   3   4  -9         97.99         97.33         0.64 o                         
   3  -4  -8         33.01         30.57         0.39 o                         
  -3  -4   7         64.90         63.93         0.56 o                         
   3   4  -6        531.39        549.05         1.53 o                         
  -3  -4   5         17.12         19.96         0.44 o                         
   3  -4  -4        416.76        375.79         1.78 o                         
   3   4  -3        139.87        152.88         1.07 o                         
  -3  -4   2        151.55        158.96         1.05 o                         
  -3  -4   1         14.81         16.42         0.38 o                         
   3  -4   0          2.44          5.23         0.35 o                         
   3  -4   1          1.20          1.10         0.31 o                         
  -3   4  -2        274.14        287.97         2.95 o                         
   3  -4   3       1788.99       1948.09         7.58 o                         
   3  -4   4        624.54        664.47         2.85 o                         
   3  -4   5         66.99         58.99         0.68 o                         
  -3  -4  -6         27.72         24.62         0.36 o                         
   3   4   7        218.98        202.85         0.95 o                         
   3   4   8        887.82        926.44         4.95 o                         
   3   4   9          8.94          8.27         0.36 o                         
  -3  -4 -10         88.70         92.66         0.83 o                         
   3  -4  11          9.97         11.20         0.32 o                         
  -3   4 -12         19.11         16.48         0.50 o                         
  -3   4 -13         16.27         11.96         0.71 o                         
  -3  -5  14         32.05         35.26         0.54 o                         
  -3  -5  13         26.27         24.57         0.41 o                         
  -3   5  12         68.71         76.28         0.65 o                         
   3   5 -11          0.33          0.58         0.35 o                         
   3   5 -10          0.86          0.87         0.27 o                         
  -3   5   9         78.37         75.01         0.63 o                         
  -3  -5   7          0.42          0.91         0.23 o                         
  -3  -5   6        281.75        283.28         1.05 o                         
   3   5  -5        657.59        616.81         1.96 o                         
   3  -5  -4         15.76         20.79         0.48 o                         
   3  -5  -3        204.06        212.01         1.41 o                         
  -3  -5   2        971.17       1001.05         3.26 o                         
   3   5  -1          7.98         10.41         0.34 o                         
  -3  -5   0        591.25        662.18         2.69 o                         
  -3   5  -1        651.44        733.76         2.56 o                         
  -3   5  -2        257.22        232.69         2.82 o                         
  -3   5  -3        203.90        195.36         1.52 o                         
   3   5   4          0.31          0.59         0.22 o                         
   3   5   5        567.81        595.71         2.13 o                         
   3   5   6        237.67        239.71         0.93 o                         
   3   5   7         11.17         13.23         0.33 o                         
   3   5   8        721.49        740.33         3.27 o                         
   3   5   9          0.27          0.73         0.28 o                         
  -3   5 -10         13.46         16.52         0.53 o                         
   3  -5  11         30.04         29.80         0.45 o                         
  -3   5 -12         59.03         59.41         0.56 o                         
  -3   5 -13        153.28        141.59         1.85 o                         
  -3   6  14         41.41         43.50         0.99 o                         
  -3  -6  13         67.12         64.26         0.63 o                         
  -3   6  12          0.06          0.10         0.25 o                         
   3   6 -11        223.60        245.21         1.43 o                         
  -3  -6  10          0.50          0.71         0.26 o                         
  -3  -6   9          0.23          0.35         0.26 o                         
  -3   6   8         45.89         43.34         2.07 o                         
  -3  -6   7       1141.50       1144.22         2.75 o                         
  -3  -6   6          6.57          4.05         0.23 o                         
   3   6  -5         28.10         31.09         0.39 o                         
   3  -6  -4        303.34        287.69         1.63 o                         
   3  -6  -3        729.74        738.71         2.94 o                         
  -3  -6   2         96.06         99.10         1.10 o                         
  -3  -6   1       1691.93       1760.53         4.50 o                         
   3  -6   0        333.83        314.08         1.67 o                         
  -3   6  -1       2545.04       2645.19         7.94 o                         
   3  -6   2         72.25         67.63         0.91 o                         
   3   6   3        730.87        775.41         1.73 o                         
   3   6   4        208.28        204.74         0.79 o                         
   3   6   5        225.74        239.40         1.28 o                         
  -3   6  -6         35.58         38.54         0.45 o                         
   3   6   7        299.96        300.41         1.26 o                         
  -3   6  -8        143.30        154.06         2.10 o                         
   3   6   9          1.18          1.10         0.27 o                         
   3   6  10        160.46        179.09         1.04 o                         
   3  -6  11          6.39          5.29         0.29 o                         
  -3   6 -12         25.12         21.97         0.41 o                         
   3   7 -13          0.09          0.11         0.25 o                         
   3   7 -12         66.13         66.01         0.88 o                         
  -3   7  11         82.05         86.78         0.94 o                         
  -3   7  10         91.92         99.12         0.76 o                         
  -3  -7   9        237.41        225.26         1.16 o                         
  -3   7   8        323.35        299.15         3.16 o                         
  -3  -7   7          0.70          1.79         0.24 o                         
  -3  -7   6          3.46          3.49         0.25 o                         
  -3   7   5          0.77          0.81         0.21 o                         
  -3  -7   4         59.49         56.86         0.48 o                         
   3   7  -3        112.70        108.57         0.96 o                         
  -3   7   2        894.03        884.78         3.19 o                         
  -3  -7   1        239.08        245.14         1.41 o                         
   3  -7   0        644.47        665.36         2.40 o                         
   3  -7   1         36.45         36.19         0.43 o                         
   3  -7   2         94.91         91.44         0.75 o                         
   3  -7   3        137.10        144.63         0.66 o                         
   3   7   4          0.58          0.90         0.20 o                         
   3   7   5        663.09        673.91         2.30 o                         
   3  -7   6        596.17        589.88         1.86 o                         
   3   7   7        556.81        583.92         1.98 o                         
   3   7   8        257.34        266.09         2.25 o                         
   3   7   9         61.84         65.74         0.59 o                         
   3  -7  10        158.08        164.63         1.28 o                         
   3  -7  11          5.68          4.68         0.27 o                         
   3  -7  12         34.79         32.45         0.48 o                         
   3   8 -13         63.57         60.63         0.70 o                         
  -3   8  12         18.80         14.96         0.45 o                         
  -3   8  11         38.89         36.95         0.69 o                         
  -3  -8  10        134.93        148.35         1.02 o                         
  -3  -8   9          0.04          0.43         0.26 o                         
  -3   8   8        718.11        743.24         4.26 o                         
  -3   8   7        126.12        127.59         0.82 o                         
  -3   8   6        570.43        573.96         7.61 o                         
  -3  -8   5        200.47        209.71         1.04 o                         
  -3  -8   4        272.37        268.31         1.09 o                         
  -3   8   3         28.26         27.85         0.41 o                         
   3  -8  -2          2.01          1.74         0.22 o                         
  -3   8   1        217.42        197.66         0.84 o                         
  -3   8   0        334.34        330.69         2.46 o                         
   3   8   1          7.56          8.41         0.26 o                         
   3  -8   2         98.44         94.77         0.71 o                         
   3   8   3        180.42        181.06         0.89 o                         
  -3   8  -4        128.78        132.75         0.70 o                         
  -3   8  -5        872.08        868.88         2.88 o                         
   3   8   6          0.92          1.64         0.26 o                         
   3   8   7         10.94         15.26         0.35 o                         
  -3   8  -8         91.36         94.71         1.58 o                         
   3   8   9          8.79          8.91         0.33 o                         
   3   8  10         88.98         93.16         0.87 o                         
   3  -8  11         38.30         41.33         0.56 o                         
  -3   8 -12          7.76          5.12         0.58 o                         
  -3   9  12         47.66         46.63         0.59 o                         
  -3   9  11         78.93         78.31         0.84 o                         
   3  -9 -10          0.49          0.40         0.25 o                         
  -3  -9   9          3.33          4.32         0.31 o                         
   3   9  -8        638.85        637.99         3.76 o                         
  -3  -9   7        311.70        287.62         1.26 o                         
  -3   9   5         17.29         19.64         0.39 o                         
  -3   9   4        142.59        139.46         0.82 o                         
  -3  -9   3        322.49        309.03         1.14 o                         
  -3   9   2        203.34        202.31         0.91 o                         
  -3  -9   1         10.64          8.90         0.30 o                         
   3   9   0         53.08         49.62         1.05 o                         
   3   9   1        218.42        204.64         0.93 o                         
   3  -9   2         80.32         80.91         0.72 o                         
  -3  -9  -3         60.71         55.81         0.49 o                         
   3   9   4          9.51          8.63         0.28 o                         
   3   9   5        812.46        838.47         2.85 o                         
   3   9   6          4.16          8.05         0.33 o                         
   3   9   7          1.54          1.33         0.25 o                         
   3  -9   8        287.49        318.92         1.93 o                         
   3   9   9        296.26        317.29         1.46 o                         
   3  -9  10         30.67         30.87         0.78 o                         
   3  -9  11          0.51          0.58         0.31 o                         
   3  10 -12         22.91         18.41         0.51 o                         
  -3 -10  11         54.69         55.08         0.96 o                         
   3  10 -10        254.89        257.71         1.63 o                         
   3 -10  -9          3.63          3.98         0.33 o                         
   3  10  -8        153.31        132.90         1.86 o                         
   3 -10  -7         22.47         20.05         0.39 o                         
   3  10  -6        199.93        196.29         3.67 o                         
   3 -10  -5         57.25         56.56         0.54 o                         
  -3 -10   4        134.13        123.52         0.80 o                         
  -3  10   3         31.18         28.13         0.55 o                         
   3 -10  -2        288.77        288.67         1.26 o                         
  -3  10   1        194.02        202.02         1.09 o                         
   3  10   0        520.33        525.79         2.68 o                         
   3  10   1         38.36         39.57         0.46 o                         
  -3  10  -2         90.22         85.66         0.83 o                         
   3  10   3        106.57        101.67         0.74 o                         
   3  10   4          6.15          5.08         0.29 o                         
   3  10   5        409.73        405.97         1.98 o                         
   3  10   6         59.99         62.15         0.64 o                         
   3  10   7         65.11         64.58         0.63 o                         
  -3  10  -8          8.52          9.85         0.70 o                         
  -3  10  -9        200.11        215.31         1.96 o                         
  -3  10 -10         71.60         70.10         0.97 o                         
   3  11 -11        164.53        167.71         1.75 o                         
   3  11 -10          3.57          2.34         0.30 o                         
   3  11  -9          3.98          5.80         0.30 o                         
   3  11  -8         16.59         16.24         0.79 o                         
  -3 -11   7          2.43          2.88         0.29 o                         
   3  11  -6        317.97        320.36         4.39 o                         
  -3 -11   5         73.22         72.72         0.63 o                         
  -3  11   4         18.29         14.96         0.38 o                         
  -3 -11   3        887.46        909.14         2.81 o                         
  -3 -11   2        162.60        162.99         1.01 o                         
  -3 -11   1        248.17        245.72         1.03 o                         
   3  11   0         44.83         39.50         0.97 o                         
   3 -11   1        220.07        212.99         1.07 o                         
  -3  11  -2         88.82         89.77         0.89 o                         
   3 -11   3         37.96         39.92         0.48 o                         
   3  11   4        169.68        159.04         1.05 o                         
   3 -11   5         67.16         69.94         0.97 o                         
  -3  11  -6          0.13          0.33         0.27 o                         
  -3  11  -7          2.48          2.14         0.31 o                         
  -3  11  -8         58.65         70.82         1.04 o                         
  -3  11  -9        469.15        472.51         2.77 o                         
   3 -11  10         17.72         12.64         0.60 o                         
  -3  12  10         40.40         40.41         0.83 o                         
   3  12  -9          1.22          1.08         0.30 o                         
  -3 -12   8         37.02         33.69         1.17 o                         
  -3 -12   7         11.02         11.52         0.35 o                         
  -3  12   6         27.99         30.00         1.84 o                         
   3 -12  -5          1.46          1.90         0.25 o                         
   3 -12  -4         91.36         94.13         0.73 o                         
  -3 -12   3       1631.46       1695.99         4.44 o                         
   3  12  -2        228.28        225.30         1.19 o                         
  -3 -12   1         89.35         91.24         0.71 o                         
   3 -12   0        100.10         96.70         1.44 o                         
  -3  12  -1         18.44         17.36         0.38 o                         
   3 -12   2          9.96          8.20         0.56 o                         
   3 -12   3         13.78         12.28         0.41 o                         
   3  12   4          4.15          5.94         0.35 o                         
  -3  12  -5         74.37         77.53         0.96 o                         
   3  12   6          7.64          8.03         0.37 o                         
   3 -12   7         32.49         33.50         0.62 o                         
  -3  12  -8         30.12         34.59         0.87 o                         
   3 -12   9        105.68        100.08         1.19 o                         
  -3 -13   9         44.58         45.93         0.68 o                         
  -3  13   8         23.36         23.18         1.10 o                         
  -3 -13   7          2.17          1.65         0.26 o                         
  -3  13   6        448.94        444.32         4.52 o                         
  -3 -13   5          0.02          0.37         0.28 o                         
   3  13  -4         59.98         57.57         0.54 o                         
  -3 -13   3        693.92        725.44         2.35 o                         
  -3 -13   2        192.80        198.80         0.95 o                         
   3 -13  -1        201.48        211.75         1.09 o                         
  -3  13   0          8.11          8.12         0.77 o                         
   3 -13   1         18.83         21.58         0.42 o                         
  -3  13  -2        562.12        564.50         2.56 o                         
   3 -13   3          7.93          5.73         0.33 o                         
  -3  13  -4        165.88        164.31         0.97 o                         
   3 -13   5         14.99         18.88         0.62 o                         
  -3  13  -6         27.05         26.80         0.59 o                         
   3 -13   7         14.34         12.95         0.36 o                         
  -3  13  -8         85.42         81.08         2.00 o                         
   3  14  -8         41.29         39.20         0.87 o                         
  -3 -14   7         43.10         38.21         0.60 o                         
  -3  14   6         12.84         10.14         1.07 o                         
  -3 -14   5         16.84         15.86         0.32 o                         
  -3  14   4        110.26        113.58         0.76 o                         
   3 -14  -3         83.07         83.79         0.71 o                         
  -3 -14   2         51.40         54.45         0.53 o                         
   3  14  -1         23.83         24.21         0.41 o                         
   3  14   0         93.93         97.23         2.27 o                         
   3 -14   1          5.22          5.62         0.29 o                         
   3  14   2          2.95          2.62         0.42 o                         
   3 -14   3         12.38         15.79         0.36 o                         
   3 -14   4          0.16          0.78         0.26 o                         
   3  14   5        240.23        275.53         2.09 o                         
  -3  14  -6         70.77         72.56         0.79 o                         
  -3  14  -7         51.25         45.78         0.61 o                         
   3  15  -7          3.35          2.59         0.45 o                         
   3  15  -6          0.75          1.03         0.24 o                         
  -3  15   5         37.55         38.21         0.59 o                         
  -3  15   4         72.00         76.24         0.84 o                         
  -3 -15   3          7.81          8.16         0.34 o                         
   3  15  -2         33.22         35.90         0.51 o                         
  -3  15   1        111.34        114.56         0.72 o                         
   3  15   0        222.50        238.84         2.34 o                         
   3  15   1        110.70        103.69         0.65 o                         
   3  15   2        241.77        260.27         1.63 o                         
   3  15   3          9.82          8.57         0.29 o                         
   3  15   4          1.88          1.67         0.23 o                         
   3  15   5         37.27         32.79         0.65 o                         
  -3 -16   4         70.59         66.40         0.90 o                         
  -3 -16   3         12.40         14.09         0.41 o                         
  -3 -16   2          2.23          1.54         0.24 o                         
   3 -16  -1         47.71         45.74         0.52 o                         
   3  16   0        132.00        129.84         1.59 o                         
   3 -16   1         36.29         33.52         0.55 o                         
   3 -16   2         20.81         20.45         0.53 o                         
   3 -16   3          1.64          1.43         0.25 o                         
   4   0 -14        136.45        138.63         1.35 o                         
   4   0 -12        225.11        233.47         2.06 o                         
  -4   0  10         42.39         39.65         0.72 o                         
   4   0  -8         19.16         15.22         0.45 o                         
  -4   0   6       1861.67       1833.32         4.15 o                         
  -4   0   4        867.37        864.84         5.01 o                         
  -4   0   2       3487.55       3430.58        11.54 o                         
   4   0   0          4.72          4.19         0.79 o                         
  -4   0  -2        106.28        120.12         1.95 o                         
  -4   0  -4        676.96        729.30         5.51 o                         
   4   0   6        106.72        113.37         1.08 o                         
  -4   0  -8        364.55        390.61         2.15 o                         
   4   0  10          8.52          8.96         0.48 o                         
   4   0  12        187.20        191.21         2.57 o                         
   4   1 -14         62.50         58.89         0.53 o                         
  -4  -1  13         10.37          8.81         0.28 o                         
   4   1 -12         20.39         21.00         0.49 o                         
   4  -1 -11       1341.45       1359.30         3.21 o                         
  -4  -1  10        481.91        470.35         1.80 o                         
   4  -1  -9        203.95        194.08         0.95 o                         
  -4   1   8        288.46        287.42         0.92 o                         
  -4  -1   7         33.94         32.94         0.30 o                         
  -4   1   6        376.09        372.50         1.05 o                         
   4   1  -5          4.37          8.55         0.27 o                         
  -4   1   4        498.57        503.75         2.00 o                         
   4   1  -3       2103.26       2086.74         3.86 o                         
   4   1  -2       1048.65       1049.29         2.68 o                         
  -4  -1   1       1087.07       1044.27         3.21 o                         
   4  -1   0        775.92        830.08         3.99 o                         
   4   1   1          1.12          1.66         0.39 o                         
   4   1   2         34.29         39.59         0.67 o                         
   4  -1   3        221.15        209.32         1.66 o                         
  -4   1  -4         43.52         38.54         0.67 o                         
   4   1   5         11.19          9.69         0.28 o                         
   4   1   6         42.86         42.67         0.47 o                         
   4  -1   7        144.76        130.20         4.18 o                         
   4  -1   8          7.69          8.02         0.35 o                         
   4  -1   9         80.33         89.11         0.81 o                         
   4   1  10         18.61         19.54         0.42 o                         
   4  -1  11          0.78          0.82         0.27 o                         
   4   1  12          1.07          1.05         0.47 o                         
   4  -1  13         37.58         29.45         1.04 o                         
   4  -2 -14          5.26          5.21         0.24 o                         
   4   2 -13         60.20         58.78         0.55 o                         
   4   2 -12         10.31         10.83         0.42 o                         
   4  -2 -11          0.10          0.82         0.24 o                         
   4  -2 -10        494.57        501.53         1.64 o                         
   4  -2  -9         90.31         83.21         0.58 o                         
  -4  -2   8         73.65         80.69         0.51 o                         
   4   2  -7          1.83          2.54         0.19 o                         
   4  -2  -6         74.99         80.87         0.45 o                         
   4   2  -5          4.76          2.15         0.23 o                         
   4   2  -4       1177.74       1171.04         3.29 o                         
   4   2  -3        151.44        138.55         0.77 o                         
   4  -2  -2         10.34         10.00         0.28 o                         
   4   2  -1        205.12        202.28         1.08 o                         
   4   2   0        888.99        905.87         3.73 o                         
  -4   2  -1          3.22          1.69         0.42 o                         
  -4   2  -2        426.10        470.11         2.57 o                         
   4   2   3         71.52         67.95         0.93 o                         
  -4   2  -4        815.35        842.47         3.07 o                         
   4  -2   5         58.54         58.33         0.48 o                         
   4   2   6        159.45        174.09         0.84 o                         
   4  -2   7        109.43        121.74         4.11 o                         
   4   2   8        148.54        148.75         0.94 o                         
   4  -2   9        653.85        667.62         2.27 o                         
   4  -2  10        153.33        145.94         0.97 o                         
   4  -2  11        146.57        140.54         1.05 o                         
   4  -2  12         32.85         32.73         0.78 o                         
  -4  -3  14          1.03          0.89         0.22 o                         
  -4  -3  13         16.93         16.62         0.34 o                         
  -4  -3  12         54.19         56.99         0.72 o                         
  -4  -3  11          1.45          1.79         0.24 o                         
   4  -3 -10         16.17         16.97         0.35 o                         
  -4  -3   9         12.12         11.86         0.30 o                         
  -4   3   8        130.55        123.00         0.72 o                         
   4  -3  -7          4.27          4.13         0.22 o                         
  -4  -3   6        174.93        160.84         0.70 o                         
   4   3  -5          1.16          1.51         0.23 o                         
  -4  -3   4        735.86        747.11         2.26 o                         
  -4  -3   3         15.73         21.88         0.39 o                         
   4   3  -2        673.96        677.29         2.60 o                         
   4   3  -1        270.97        298.55         1.33 o                         
   4   3   0        832.24        813.03         2.38 o                         
  -4   3  -1        422.76        458.24         1.74 o                         
  -4   3  -2        469.13        461.75         2.36 o                         
  -4  -3  -3         81.60         82.54         0.76 o                         
   4  -3   4        709.37        695.59         2.40 o                         
   4   3   5         32.29         34.63         0.39 o                         
   4  -3   6          1.18          1.48         0.26 o                         
   4  -3   7        568.43        574.05         5.58 o                         
   4   3   8        233.84        221.87         1.54 o                         
  -4   3  -9         48.14         43.27         0.67 o                         
   4  -3  10        108.01        113.92         1.00 o                         
   4   3  11         66.70         60.63         0.59 o                         
   4  -3  12         38.07         49.62         1.10 o                         
  -4  -4  14         37.61         38.26         0.46 o                         
  -4   4  13         46.41         46.33         0.56 o                         
  -4  -4  12         33.21         31.03         0.60 o                         
  -4   4  11         17.94         21.53         0.40 o                         
  -4  -4  10          5.13          6.70         0.29 o                         
   4   4  -9        164.04        160.09         0.80 o                         
  -4  -4   8         26.47         27.26         0.39 o                         
  -4  -4   7         31.44         33.61         0.38 o                         
  -4  -4   6         10.48          9.86         0.24 o                         
   4   4  -5        420.91        429.13         1.24 o                         
   4   4  -4         14.47         11.65         0.42 o                         
   4  -4  -3        787.98        751.64         2.26 o                         
   4   4  -2        612.04        625.56         2.22 o                         
   4  -4  -1        679.53        718.21         2.17 o                         
  -4  -4   0        832.53        846.70         2.71 o                         
   4   4   1        679.23        681.04         2.37 o                         
  -4   4  -2         38.72         42.04         0.66 o                         
   4  -4   3         15.94         15.64         0.35 o                         
   4   4   4        647.61        689.92         2.39 o                         
   4   4   5       1334.17       1414.07         2.97 o                         
   4  -4   6         93.83         94.21         0.69 o                         
   4   4   7        894.11        980.42         7.46 o                         
   4  -4   8         19.55         18.60         0.44 o                         
  -4   4  -9         85.28         89.65         1.09 o                         
   4   4  10          0.39          1.42         0.29 o                         
   4  -4  11        124.08        123.73         0.90 o                         
   4  -4  12         95.18         88.39         0.92 o                         
   4   5 -14        145.53        150.77         1.12 o                         
  -4  -5  13          6.67         10.41         0.33 o                         
  -4  -5  12        129.42        149.87         1.28 o                         
   4   5 -11         23.15         21.61         0.45 o                         
  -4   5  10          0.22          0.28         0.23 o                         
  -4   5   9          6.66          7.13         0.27 o                         
   4  -5  -8        693.45        691.87         1.77 o                         
  -4  -5   7        183.61        190.44         0.90 o                         
   4   5  -6        129.28        130.18         0.68 o                         
   4   5  -5        210.83        206.98         0.81 o                         
  -4  -5   4          2.00          1.79         0.25 o                         
   4  -5  -3         11.53          9.54         0.33 o                         
   4  -5  -2         85.91         93.20         0.82 o                         
  -4  -5   1          7.00         13.36         0.33 o                         
  -4  -5   0        982.96        985.41         3.72 o                         
   4  -5   1        233.20        235.82         3.07 o                         
   4   5   2         70.77         63.25         0.54 o                         
   4   5   3        275.82        281.14         1.08 o                         
   4   5   4        195.06        193.86         1.17 o                         
   4   5   5         53.57         57.08         0.59 o                         
   4  -5   6         87.34         90.36         0.67 o                         
   4   5   7        719.41        724.26         6.03 o                         
  -4   5  -8        142.08        137.25         0.87 o                         
   4   5   9        178.76        192.66         1.32 o                         
   4  -5  10         46.42         55.04         0.57 o                         
  -4   5 -11          5.71          6.94         0.31 o                         
   4  -5  12        120.46        123.87         1.11 o                         
  -4  -6  13         16.47         15.88         0.37 o                         
   4  -6 -12        109.00        122.83         1.26 o                         
   4   6 -11          0.97          1.12         0.30 o                         
  -4   6  10        532.23        553.92         2.19 o                         
  -4  -6   9          1.11          0.60         0.24 o                         
  -4  -6   8        102.63         90.13         0.72 o                         
  -4  -6   7          9.58          9.09         0.35 o                         
  -4  -6   6        156.65        160.89         0.83 o                         
  -4  -6   5          0.23          1.26         0.21 o                         
   4   6  -4        290.17        324.47         1.18 o                         
   4  -6  -3          8.43          6.98         0.27 o                         
   4  -6  -2        688.37        662.04         2.08 o                         
  -4  -6   1       1036.95       1040.88         2.73 o                         
  -4   6   0       1100.39       1144.05         2.29 o                         
   4   6   1        191.78        187.60         1.48 o                         
   4   6   2        363.39        371.56         1.10 o                         
   4   6   3          5.90          8.47         0.24 o                         
   4  -6   4        327.91        342.40         1.48 o                         
   4  -6   5         19.75         16.50         0.34 o                         
   4   6   6          7.01          6.49         0.32 o                         
   4   6   7        144.11        137.75         2.66 o                         
   4   6   8        105.60        112.55         0.80 o                         
   4   6   9          9.11          6.40         0.38 o                         
   4  -6  10          2.66          2.89         0.28 o                         
   4  -6  11         49.31         53.92         0.69 o                         
   4   7 -13          0.04          0.43         0.23 o                         
  -4   7  12         43.86         48.84         0.73 o                         
  -4  -7  11          6.42          5.33         0.32 o                         
   4  -7 -10         36.01         33.72         0.50 o                         
  -4   7   9         13.36          7.95         0.31 o                         
  -4  -7   8        197.51        177.40         1.01 o                         
  -4  -7   7         99.52        108.57         0.71 o                         
  -4  -7   6        137.58        145.23         0.79 o                         
  -4  -7   5        443.90        446.85         1.45 o                         
  -4   7   4        315.52        327.43         1.34 o                         
  -4  -7   3         39.99         37.90         0.37 o                         
  -4  -7   2         25.15         23.00         0.33 o                         
   4   7  -1        188.22        186.80         3.18 o                         
  -4   7   0        608.23        612.18         1.67 o                         
   4   7   1        299.30        306.92         1.61 o                         
   4   7   2         37.05         32.42         0.36 o                         
  -4   7  -3        438.90        433.92         1.23 o                         
   4   7   4         41.81         39.03         0.55 o                         
   4  -7   5         40.78         43.46         0.54 o                         
   4   7   6          7.27          6.78         0.31 o                         
  -4   7  -7        255.88        278.09         2.42 o                         
  -4   7  -8         59.55         59.81         0.63 o                         
   4   7   9        107.79        113.69         0.98 o                         
  -4   7 -10          2.10          2.06         0.29 o                         
   4   7  11          0.18          0.84         0.23 o                         
   4   8 -13         43.21         37.78         0.92 o                         
  -4  -8  12         58.26         57.07         1.03 o                         
  -4   8  11         15.94         15.23         0.40 o                         
   4   8 -10          1.06          0.64         0.30 o                         
  -4  -8   9        164.41        153.58         0.98 o                         
  -4  -8   8         63.85         62.41         0.62 o                         
  -4  -8   7         15.36         14.54         0.34 o                         
  -4  -8   6          3.32          2.67         0.27 o                         
  -4  -8   5          5.36          6.08         0.27 o                         
  -4   8   4         33.65         28.81         0.43 o                         
  -4   8   3          5.16          3.60         0.24 o                         
  -4   8   2         22.57         29.82         0.40 o                         
   4   8  -1        106.37        105.36         1.46 o                         
  -4   8   0          9.38          9.83         0.28 o                         
   4  -8   1        645.41        623.31         2.47 o                         
   4   8   2         67.15         69.97         0.57 o                         
   4   8   3         56.07         49.16         0.46 o                         
   4   8   4        181.29        197.67         1.14 o                         
   4   8   5         97.37         93.89         0.71 o                         
   4   8   6        138.78        145.40         0.94 o                         
   4   8   7         90.88         87.96         1.22 o                         
   4   8   8         77.56         84.42         0.73 o                         
  -4   8  -9         61.56         63.63         0.73 o                         
  -4   8 -10          9.11         11.13         0.45 o                         
  -4   8 -11        114.31         93.48         0.94 o                         
   4  -9 -12        128.89        146.61         1.40 o                         
  -4   9  11        149.98        153.33         1.03 o                         
  -4   9  10         74.00         74.79         0.80 o                         
  -4   9   9         18.75         18.42         0.44 o                         
  -4  -9   8         81.40         83.17         0.69 o                         
  -4  -9   7          4.15          3.67         0.28 o                         
  -4  -9   6          0.22          0.11         0.27 o                         
  -4  -9   5         35.30         36.85         0.48 o                         
  -4   9   4       3415.32       3521.60         6.56 o                         
   4  -9  -3        650.64        623.39         1.88 o                         
  -4   9   2        337.89        327.46         1.20 o                         
   4   9  -1         11.10         11.47         0.92 o                         
   4   9   0        115.41        110.37         0.64 o                         
  -4   9  -1         87.85         83.45         0.98 o                         
   4   9   2        254.19        259.82         1.11 o                         
   4   9   3          0.06          0.55         0.22 o                         
   4   9   4        905.25        883.86         3.35 o                         
  -4   9  -5          0.47          0.81         0.26 o                         
   4   9   6        299.99        318.13         1.81 o                         
  -4   9  -7        286.11        321.66         2.34 o                         
  -4   9  -8          3.40          3.19         0.31 o                         
   4  -9   9         39.01         38.22         0.71 o                         
  -4   9 -10         59.75         54.83         0.71 o                         
  -4  10  11          1.87          1.30         0.25 o                         
  -4  10  10         31.21         30.27         0.52 o                         
  -4  10   9        326.56        349.99         1.68 o                         
  -4 -10   8         55.65         51.60         0.54 o                         
  -4 -10   7         83.19         85.51         0.71 o                         
  -4 -10   6          0.25          0.43         0.25 o                         
  -4 -10   5         40.19         40.77         0.47 o                         
   4 -10  -4         82.23         76.31         0.74 o                         
  -4 -10   3         70.56         68.56         0.55 o                         
  -4  10   2          4.44          4.27         0.28 o                         
  -4  10   1        415.73        418.89         2.67 o                         
  -4 -10   0        154.59        156.45         0.82 o                         
   4 -10   1        376.06        366.69         2.02 o                         
  -4  10  -2         12.06          9.07         0.29 o                         
   4 -10   3         30.23         28.29         0.42 o                         
   4  10   4         27.26         26.75         0.56 o                         
   4  10   5        129.16        133.99         1.01 o                         
  -4  10  -6         24.95         22.44         0.43 o                         
  -4  10  -7          8.50         10.40         0.72 o                         
  -4  10  -8         23.70         23.65         0.49 o                         
   4 -10   9        262.86        283.86         2.38 o                         
  -4  10 -10         31.80         27.34         1.02 o                         
   4  11 -11         32.57         30.56         1.30 o                         
  -4  11  10         76.26         75.97         0.87 o                         
  -4 -11   9          4.76          5.16         0.34 o                         
  -4 -11   8         76.00         74.32         0.78 o                         
  -4 -11   7        132.83        143.96         1.02 o                         
  -4 -11   6         81.40         80.39         0.67 o                         
  -4 -11   5          5.10          3.98         0.32 o                         
  -4  11   4         64.80         62.24         0.76 o                         
  -4  11   3         66.59         68.41         0.59 o                         
   4  11  -2        167.05        174.93         1.00 o                         
   4  11  -1        126.98        125.97         1.61 o                         
   4 -11   0          2.87          2.69         0.26 o                         
   4 -11   1        397.28        385.87         2.14 o                         
   4  11   2          5.23          3.56         0.28 o                         
   4  11   3         17.30         15.56         0.36 o                         
   4  11   4        199.86        221.11         1.65 o                         
   4  11   5          2.07          1.36         0.33 o                         
  -4  11  -6        228.41        239.99         1.51 o                         
  -4  11  -7         58.95         71.01         1.22 o                         
   4  11   8         61.24         55.82         0.82 o                         
   4 -11   9        467.95        405.55         2.74 o                         
   4  12 -10         38.05         33.30         0.71 o                         
   4  12  -9          3.01          2.39         0.26 o                         
  -4 -12   8          4.55          5.41         0.34 o                         
  -4 -12   7          1.26          0.86         0.27 o                         
   4 -12  -6        116.43        115.60         0.96 o                         
   4  12  -5          0.31          0.64         0.29 o                         
  -4 -12   4         16.60         17.12         0.42 o                         
  -4 -12   3         23.92         25.26         0.39 o                         
  -4 -12   2         80.34         80.94         0.60 o                         
   4  12  -1         93.88         94.02         1.87 o                         
  -4 -12   0         17.02         19.08         0.36 o                         
   4 -12   1        191.14        202.35         2.15 o                         
  -4 -12  -2        101.90        105.06         0.79 o                         
   4  12   3         18.06         18.64         0.45 o                         
   4  12   4        178.76        180.52         1.68 o                         
   4  12   5         12.75         10.43         0.39 o                         
  -4  12  -6          4.08          3.65         0.30 o                         
  -4  12  -7         30.02         35.53         0.83 o                         
  -4  12  -8         81.84         70.22         1.29 o                         
   4 -13  -9         55.83         47.41         0.65 o                         
  -4 -13   8         15.89         14.75         0.46 o                         
  -4 -13   7         40.40         38.84         0.57 o                         
  -4 -13   6          0.75          1.06         0.26 o                         
  -4 -13   5         14.57         13.89         0.39 o                         
  -4 -13   4         47.70         48.80         0.66 o                         
  -4 -13   3          2.57          3.39         0.30 o                         
  -4 -13   2          3.81          4.25         0.26 o                         
   4  13  -1        229.83        235.73         2.63 o                         
  -4 -13   0         23.55         24.40         0.39 o                         
   4  13   1         21.11         23.16         0.69 o                         
   4 -13   2          1.26          1.10         0.28 o                         
   4  13   3         31.02         36.26         0.60 o                         
   4  13   4        223.93        254.48         2.22 o                         
  -4  13  -5          6.12          4.65         0.36 o                         
  -4  13  -6          5.48          6.11         0.33 o                         
  -4  13  -7         85.58         84.65         1.38 o                         
  -4 -14   7         20.45         17.68         0.45 o                         
  -4 -14   6         69.06         66.18         0.66 o                         
   4 -14  -5          2.33          2.08         0.24 o                         
  -4 -14   4         94.28         96.80         0.93 o                         
   4 -14  -3         18.85         21.77         0.40 o                         
  -4 -14   2         66.59         62.52         0.68 o                         
   4  14  -1         77.49         74.53         1.50 o                         
  -4 -14   0         80.69         83.05         0.68 o                         
   4  14   1         53.05         58.30         0.89 o                         
   4 -14   2         67.04         67.44         0.62 o                         
   4  14   3         97.53         98.47         0.77 o                         
  -4  14  -4        134.39        141.14         1.21 o                         
  -4  14  -5         68.47         69.51         0.67 o                         
  -4  15   6          0.88          1.62         0.35 o                         
  -4 -15   5          0.05         -0.05         0.18 o                         
  -4 -15   4         63.12         69.61         0.90 o                         
  -4  15   3         42.98         43.42         0.54 o                         
  -4  15   2         27.51         26.88         0.49 o                         
   4  15  -1         40.35         44.04         1.45 o                         
  -4  15   0         51.99         59.85         0.59 o                         
  -4  15  -1          2.74          1.64         0.50 o                         
   4  15   2         24.67         29.18         0.39 o                         
  -4  15  -3         48.97         45.14         0.59 o                         
   4 -15   4         60.07         61.56         1.49 o                         
   4  16  -3         74.56         61.28         1.06 o                         
  -4 -16   2         26.57         24.70         0.51 o                         
   4  16   0          3.10          3.36         0.27 o                         
  -5   0  13         91.33         94.33         1.16 o                         
  -5   0  11        185.41        185.36         1.35 o                         
   5   0  -9        827.69        868.75         3.37 o                         
  -5   0   7         53.79         56.76         0.56 o                         
  -5   0   5          6.08          7.85         0.32 o                         
   5   0  -3          0.07          0.41         0.37 o                         
   5   0  -1          1.77          1.71         0.52 o                         
   5   0   1        839.85        840.69         5.21 o                         
   5   0   3       1778.93       1732.05         8.65 o                         
   5   0   5        342.02        351.15         2.04 o                         
   5   0   7          0.49          1.30         0.39 o                         
   5   0   9        367.30        363.80         2.14 o                         
   5   0  11          3.04          1.77         0.67 o                         
  -5  -1  14         70.73         66.28         0.68 o                         
   5   1 -13        192.78        208.81         1.18 o                         
   5   1 -12         62.21         63.99         0.56 o                         
  -5  -1  11         53.31         55.92         0.56 o                         
   5   1 -10         15.45         15.22         0.34 o                         
   5  -1  -9          3.73          3.84         0.25 o                         
   5   1  -8        200.46        203.04         0.78 o                         
   5   1  -7        245.69        260.63         0.83 o                         
   5   1  -6         51.43         47.32         0.35 o                         
  -5  -1   5        215.20        249.98         0.88 o                         
   5   1  -4         28.60         35.81         0.34 o                         
  -5   1   3          2.51          3.28         0.28 o                         
  -5  -1   2        399.30        379.96         1.40 o                         
   5   1  -1        216.77        209.20         1.37 o                         
   5   1   0        341.56        305.57         1.76 o                         
   5   1   1         53.56         60.59         0.75 o                         
   5  -1   2          3.82          5.31         0.38 o                         
   5   1   3        185.78        193.23         1.24 o                         
  -5   1  -4         70.61         63.37         0.55 o                         
   5   1   5        117.02        127.81         0.76 o                         
   5   1   6        141.56        162.90         4.38 o                         
   5  -1   7         78.51         82.23         0.72 o                         
   5  -1   8        228.46        220.59         1.40 o                         
   5  -1   9         13.55         11.83         0.33 o                         
   5  -1  10         28.06         28.49         0.51 o                         
  -5   1 -11         28.75         29.46         0.64 o                         
   5   1  12          1.36          0.20         0.27 o                         
  -5  -2  14          4.96          4.25         0.22 o                         
  -5   2  13         71.67         73.95         0.72 o                         
   5  -2 -12         96.86        103.35         0.71 o                         
  -5   2  11          1.23          1.15         0.25 o                         
   5  -2 -10         73.63         71.61         0.59 o                         
   5  -2  -9         40.54         41.79         0.42 o                         
   5  -2  -8        285.66        293.04         0.94 o                         
   5   2  -7        378.66        385.92         0.99 o                         
   5  -2  -6         12.20         10.36         0.23 o                         
  -5   2   5       1167.12       1213.42         2.65 o                         
   5   2  -4        584.46        600.31         1.40 o                         
   5  -2  -3        174.10        157.19         0.74 o                         
   5   2  -2        104.83         88.33         0.66 o                         
   5   2  -1          3.35          2.18         0.26 o                         
   5   2   0        537.67        551.59         2.17 o                         
   5  -2   1          9.49         11.85         0.41 o                         
   5  -2   2        900.23        951.57         2.35 o                         
   5  -2   3        939.05        997.09         3.35 o                         
   5  -2   4         64.66         70.39         0.66 o                         
   5  -2   5         58.68         61.11         0.60 o                         
   5   2   6       1133.18       1133.61         7.81 o                         
   5  -2   7         10.14         10.76         0.39 o                         
   5  -2   8         96.12        102.73         0.86 o                         
   5  -2   9          4.23          4.86         0.32 o                         
   5  -2  10          0.26          0.35         0.27 o                         
   5   2  11         55.00         51.15         0.96 o                         
   5   2  12         17.60         11.37         0.52 o                         
  -5  -3  14         14.33         11.26         0.28 o                         
  -5   3  13        122.50        137.54         1.07 o                         
  -5   3  12         27.65         30.95         0.46 o                         
  -5   3  11         28.54         27.61         0.43 o                         
   5  -3 -10         65.83         70.92         0.62 o                         
   5  -3  -9        254.19        248.58         1.02 o                         
  -5  -3   8         94.96         97.38         0.59 o                         
   5   3  -7        196.06        190.44         0.76 o                         
   5   3  -6         83.36         83.45         0.54 o                         
   5  -3  -5        182.75        188.39         0.81 o                         
   5   3  -4        193.92        198.44         0.78 o                         
   5   3  -3        983.57        933.88         2.24 o                         
   5   3  -2         57.24         62.29         0.54 o                         
   5   3  -1         86.12         86.58         0.62 o                         
   5   3   0        205.58        233.25         1.29 o                         
   5   3   1        176.51        154.09         0.98 o                         
   5   3   2         54.66         54.96         0.50 o                         
   5  -3   3        545.31        541.23         2.07 o                         
   5   3   4          1.49          0.90         0.25 o                         
  -5  -3  -5        474.59        476.48         1.66 o                         
   5  -3   6        141.06        126.65         2.83 o                         
   5  -3   7        424.76        432.08         1.89 o                         
   5  -3   8         37.32         36.88         0.63 o                         
   5  -3   9         27.15         25.60         0.49 o                         
   5  -3  10          0.33          0.64         0.25 o                         
   5  -3  11        418.90        422.30         2.74 o                         
   5  -4 -14          1.36          0.67         0.27 o                         
   5   4 -13         47.82         49.62         0.64 o                         
   5  -4 -12        178.48        192.62         1.11 o                         
  -5  -4  11        332.89        339.47         1.79 o                         
  -5   4  10         70.58         69.12         0.64 o                         
   5   4  -9         84.77         95.52         0.63 o                         
   5  -4  -8         72.55         76.57         0.55 o                         
  -5   4   7         85.58         78.96         0.54 o                         
  -5  -4   6          3.20          2.59         0.21 o                         
  -5  -4   5        116.75        130.27         0.75 o                         
   5   4  -4         44.07         41.82         0.40 o                         
   5  -4  -3         42.61         40.81         0.45 o                         
   5  -4  -2         94.10         90.83         0.62 o                         
  -5   4   1        427.93        431.63         1.52 o                         
   5   4   0        275.47        283.77         3.65 o                         
  -5   4  -1          8.74          7.48         0.26 o                         
   5   4   2        273.93        281.13         0.96 o                         
   5   4   3        369.55        388.60         1.60 o                         
   5   4   4         81.78         83.37         0.69 o                         
   5   4   5         36.44         36.80         0.48 o                         
   5   4   6         59.99         66.25         1.88 o                         
   5   4   7        588.39        598.32         2.23 o                         
  -5   4  -8         88.09         90.91         1.05 o                         
   5  -4   9          9.41          9.42         0.39 o                         
   5  -4  10          3.84          3.59         0.28 o                         
   5  -4  11         25.31         21.72         0.71 o                         
   5   5 -13         78.55         71.83         0.72 o                         
   5   5 -12          0.25          0.70         0.31 o                         
   5   5 -11         95.97         99.78         0.90 o                         
  -5   5  10         10.98         10.31         0.32 o                         
   5  -5  -9        488.08        473.29         1.73 o                         
   5  -5  -8         59.26         59.24         0.56 o                         
  -5  -5   7          0.44          0.37         0.23 o                         
  -5  -5   6        122.33        119.73         0.75 o                         
  -5  -5   5         45.39         46.72         0.51 o                         
  -5  -5   4          1.51          1.93         0.22 o                         
  -5   5   3          5.04          3.62         0.26 o                         
  -5   5   2          1.32          2.43         0.23 o                         
   5   5  -1         27.44         19.42         0.31 o                         
   5   5   0        100.80        101.40         1.47 o                         
   5   5   1          1.95          1.70         0.19 o                         
   5   5   2         95.85        106.83         0.58 o                         
   5   5   3         65.42         74.67         0.70 o                         
   5  -5   4        559.45        550.11         1.77 o                         
   5  -5   5        126.69        133.45         0.87 o                         
   5   5   6        270.73        270.72         3.29 o                         
   5   5   7         47.83         49.66         0.65 o                         
   5   5   8         13.55         16.50         0.55 o                         
   5  -5   9         13.30         12.27         0.38 o                         
   5  -5  10         69.33         65.93         0.80 o                         
   5  -5  11          1.79          2.30         0.40 o                         
  -5  -6  13         53.03         60.39         0.95 o                         
  -5   6  12          5.40          5.51         0.29 o                         
   5   6 -11        242.64        247.01         1.58 o                         
  -5   6  10          3.28          3.41         0.30 o                         
  -5  -6   9        272.36        283.28         1.31 o                         
   5  -6  -8          8.46          6.33         0.32 o                         
  -5  -6   7         45.45         55.26         0.57 o                         
  -5  -6   6         18.56         18.26         0.34 o                         
  -5  -6   5        595.07        593.25         2.12 o                         
  -5   6   4         67.55         64.22         0.54 o                         
  -5  -6   3          0.40          0.82         0.23 o                         
   5   6  -2         32.89         29.26         0.37 o                         
   5   6  -1        175.05        174.55         0.92 o                         
   5   6   0        127.79        135.92         2.18 o                         
   5   6   1         57.48         60.50         0.43 o                         
   5   6   2         22.53         21.48         0.34 o                         
   5   6   3         81.97         83.75         0.76 o                         
   5   6   4          7.68          7.13         0.32 o                         
  -5   6  -5         78.21         87.31         0.73 o                         
   5   6   6         25.45         29.84         1.28 o                         
  -5   6  -7          1.26          2.02         0.31 o                         
   5  -6   8        159.65        181.50         1.26 o                         
   5  -6   9         60.04         62.51         0.73 o                         
   5  -6  10         54.73         53.40         0.61 o                         
   5  -6  11          0.21          1.35         0.29 o                         
  -5  -7  13         85.76         80.33         1.00 o                         
  -5   7  12          4.07          3.31         0.27 o                         
  -5   7  11          0.00         -0.04         0.27 o                         
  -5  -7  10         48.97         51.13         0.70 o                         
  -5  -7   9        240.65        219.20         1.33 o                         
   5  -7  -8        130.87        121.81         0.94 o                         
  -5  -7   7        213.12        209.23         1.18 o                         
  -5  -7   6        342.04        338.01         1.42 o                         
  -5  -7   5        300.66        285.86         1.40 o                         
   5   7  -4         32.45         31.70         0.44 o                         
   5   7  -3        125.06        127.04         0.72 o                         
   5   7  -2        100.50        112.62         0.82 o                         
   5   7  -1         45.61         43.39         0.52 o                         
   5   7   0        756.39        766.18         4.08 o                         
  -5   7  -1        152.64        162.34         0.75 o                         
   5   7   2         54.39         58.25         0.60 o                         
   5   7   3         93.25         95.03         0.79 o                         
   5   7   4        865.57        906.11         2.85 o                         
   5  -7   5          1.00          0.56         0.29 o                         
   5   7   6        356.85        374.50         2.73 o                         
   5   7   7         36.73         34.47         0.48 o                         
  -5   7  -8        157.56        162.88         1.24 o                         
   5  -7   9         35.72         39.20         0.55 o                         
   5  -7  10         52.72         48.74         0.64 o                         
  -5   8  12         90.41         85.73         0.90 o                         
  -5   8  11         39.81         39.12         0.48 o                         
  -5   8  10          6.98          7.05         0.30 o                         
  -5  -8   9         26.06         21.80         0.38 o                         
  -5  -8   8        135.86        146.23         1.02 o                         
  -5  -8   7          0.39          1.32         0.29 o                         
  -5  -8   6         13.13         12.82         0.34 o                         
  -5  -8   5        697.46        694.08         2.65 o                         
  -5  -8   4        384.88        386.05         1.66 o                         
  -5   8   3        298.50        302.76         1.13 o                         
   5   8  -2        566.77        586.59         5.46 o                         
   5   8  -1       1539.07       1561.94         3.18 o                         
   5   8   0        496.64        474.14         3.13 o                         
   5  -8   1         88.89        102.41         0.65 o                         
   5   8   2        266.46        266.08         1.18 o                         
   5   8   3        173.16        187.93         1.35 o                         
  -5   8  -4         30.18         25.98         0.42 o                         
   5   8   5         12.30         11.05         0.36 o                         
   5   8   6         73.14         85.85         2.15 o                         
   5   8   7        187.10        204.88         1.29 o                         
  -5   8  -8         88.38         99.18         0.98 o                         
   5  -8   9        100.41         96.80         1.09 o                         
   5  -8  10         33.66         26.80         0.72 o                         
  -5  -9  12          0.74          0.34         0.41 o                         
   5   9 -11          1.15          0.84         0.25 o                         
  -5   9  10         37.77         37.34         0.49 o                         
  -5  -9   9          0.78          1.36         0.25 o                         
   5   9  -8          1.44          1.15         0.28 o                         
  -5  -9   7         67.58         67.91         0.70 o                         
  -5  -9   6        116.29        112.52         0.81 o                         
  -5  -9   5        135.44        142.06         0.98 o                         
  -5  -9   4        104.65        103.15         0.74 o                         
   5   9  -3         10.80         10.03         0.33 o                         
  -5   9   2        518.26        524.19         5.59 o                         
   5   9  -1        971.77        971.79         3.10 o                         
   5   9   0        385.57        390.81         2.91 o                         
   5   9   1         28.28         27.70         0.38 o                         
   5   9   2          1.38          2.35         0.26 o                         
   5  -9   3        464.37        450.37         1.92 o                         
   5   9   4         11.10          9.38         0.33 o                         
  -5   9  -5         42.23         48.84         0.59 o                         
   5   9   6         25.07         27.27         0.82 o                         
   5   9   7         85.11         90.04         0.80 o                         
  -5   9  -8         30.82         32.11         0.68 o                         
   5  -9   9          1.32          1.17         0.26 o                         
   5 -10 -11          2.30          1.35         0.31 o                         
  -5 -10  10         12.45         11.71         0.31 o                         
   5  10  -9         25.60         25.25         0.44 o                         
  -5  10   8         33.58         36.24         0.52 o                         
  -5 -10   7        171.45        174.69         1.00 o                         
  -5 -10   6        123.43        123.57         0.82 o                         
  -5 -10   5        400.47        408.91         2.17 o                         
  -5 -10   4        271.65        271.01         1.30 o                         
   5 -10  -3        256.39        259.63         1.22 o                         
   5  10  -2        200.58        192.14         3.49 o                         
   5 -10  -1         21.65         22.85         0.41 o                         
   5 -10   0        187.33        196.41         2.39 o                         
   5  10   1         72.64         70.66         0.65 o                         
   5  10   2         31.11         40.23         0.46 o                         
  -5  10  -3        203.08        198.71         1.33 o                         
   5  10   4          1.46          1.49         0.27 o                         
   5 -10   5         11.37         12.12         0.38 o                         
   5 -10   6        311.07        347.75         1.95 o                         
  -5  10  -7          2.95          3.09         0.31 o                         
   5 -10   8         71.68         65.21         0.92 o                         
  -5  10  -9         10.42          7.05         0.64 o                         
   5 -11 -10         78.45         79.24         0.84 o                         
  -5 -11   9         14.67         15.31         0.35 o                         
   5 -11  -8          1.08          1.00         0.26 o                         
  -5 -11   7         27.04         27.53         0.49 o                         
   5  11  -6          5.67          4.38         0.30 o                         
  -5 -11   5        177.53        183.31         1.27 o                         
  -5 -11   4         14.30         12.57         0.37 o                         
   5  11  -3         19.06         21.05         0.44 o                         
   5  11  -2        318.03        319.94         3.23 o                         
   5  11  -1          0.22          0.21         0.25 o                         
   5  11   0        152.86        151.81         1.86 o                         
   5  11   1         28.48         23.90         0.43 o                         
   5  11   2        113.08        102.24         0.83 o                         
   5  11   3        196.49        205.42         1.33 o                         
  -5  11  -4         79.46         85.48         0.78 o                         
   5  11   5          0.61          1.09         0.29 o                         
   5 -11   6         23.04         22.53         1.04 o                         
   5 -11   7        164.43        168.88         1.36 o                         
  -5  11  -8         17.72         13.72         0.70 o                         
  -5  12   9         86.25         83.84         0.94 o                         
  -5 -12   8         51.55         56.23         0.71 o                         
  -5 -12   7         17.39         18.49         0.51 o                         
  -5 -12   6          1.77          1.37         0.28 o                         
  -5 -12   5        355.25        382.18         2.26 o                         
   5 -12  -4        136.61        144.44         0.97 o                         
  -5 -12   3         27.80         26.55         0.45 o                         
  -5  12   2         28.15         23.61         1.54 o                         
  -5 -12   1        175.45        186.29         1.10 o                         
   5 -12   0         95.36         93.29         1.25 o                         
  -5  12  -1         12.60         15.05         0.33 o                         
   5  12   2          2.42          2.33         0.28 o                         
  -5 -12  -3         45.70         52.19         0.83 o                         
   5 -12   4         44.03         41.43         0.65 o                         
  -5  12  -5        150.65        164.89         1.31 o                         
  -5  12  -6         43.34         42.74         1.69 o                         
   5 -12   7         10.04         11.02         0.36 o                         
  -5 -13   8          5.57          5.00         0.26 o                         
  -5 -13   7         18.28         19.92         0.48 o                         
  -5 -13   6          6.16          5.48         0.31 o                         
  -5 -13   5          1.02          1.08         0.30 o                         
   5 -13  -4        112.93        122.55         0.91 o                         
  -5 -13   3          0.01          0.19         0.24 o                         
   5  13  -2        448.76        435.88         4.27 o                         
   5  13  -1         64.98         69.81         0.65 o                         
   5  13   0         77.65         77.37         1.12 o                         
   5  13   1          2.64          2.25         0.25 o                         
   5  13   2         56.59         59.43         0.62 o                         
   5  13   3         52.33         55.72         0.84 o                         
  -5  13  -4        102.59        106.26         1.03 o                         
   5  13   5          9.10          9.07         0.38 o                         
  -5  13  -6         14.30         15.68         0.71 o                         
  -5  14   6         26.20         27.99         0.49 o                         
  -5 -14   5        107.33        107.49         1.22 o                         
  -5 -14   4          9.28          8.57         0.33 o                         
  -5 -14   3          9.33          8.87         0.31 o                         
   5  14  -2         12.91         13.00         1.79 o                         
   5 -14  -1         37.52         35.81         0.45 o                         
   5  14   0         21.44         25.50         1.09 o                         
   5  14   1          2.82          2.83         0.28 o                         
   5  14   2          2.44          2.33         0.27 o                         
   5  14   3         35.85         38.53         0.82 o                         
  -5  14  -4          0.43          0.54         0.25 o                         
   5  15  -4         19.04         13.82         0.46 o                         
  -5 -15   3        263.39        254.39         1.61 o                         
  -5 -15   2          0.67          0.53         0.21 o                         
  -5  15   1          4.70          3.91         0.25 o                         
   5 -15   1         46.61         41.64         0.55 o                         
   5 -15   2          0.94          0.53         0.35 o                         
   6   0 -12         95.81         91.52         1.02 o                         
  -6   0  10        333.31        349.60         1.86 o                         
   6   0  -8         30.10         26.76         0.44 o                         
  -6   0   6         80.76         73.73         0.64 o                         
   6   0  -4          4.46          3.53         0.28 o                         
   6   0  -2        153.38        167.02         1.10 o                         
   6   0   0         70.21         80.90         0.89 o                         
   6   0   2        197.82        194.58         2.52 o                         
   6   0   4         27.72         29.24         0.73 o                         
  -6   0  -6       1291.61       1376.84         5.20 o                         
   6   0   8          6.15          4.59         0.46 o                         
   6   0  10        187.12        190.79         2.49 o                         
   6   1 -13         13.54         12.04         0.34 o                         
   6  -1 -12        186.04        178.62         0.97 o                         
  -6   1  11          0.37          1.07         0.22 o                         
   6  -1 -10          7.89          9.82         0.28 o                         
   6  -1  -9        154.65        158.34         0.82 o                         
   6   1  -8         78.64         76.65         0.49 o                         
   6  -1  -7         81.22         83.38         0.50 o                         
  -6   1   6         18.85         16.59         0.28 o                         
  -6  -1   5        456.38        462.01         1.20 o                         
   6  -1  -4        397.78        406.17         1.14 o                         
   6   1  -3          3.59          2.45         0.21 o                         
   6  -1  -2         33.33         33.47         0.42 o                         
  -6  -1   1        714.51        749.18         2.44 o                         
   6  -1   0         13.16         13.60         0.35 o                         
   6  -1   1        424.48        456.04         1.91 o                         
   6   1   2        215.53        217.68         1.67 o                         
   6  -1   3          9.41          9.06         0.32 o                         
   6  -1   4          3.81          3.71         0.30 o                         
   6   1   5        115.33        125.69         4.37 o                         
   6  -1   6        431.56        433.27         1.68 o                         
   6   1   7        562.31        581.48         2.37 o                         
   6   1   8         30.05         30.57         0.44 o                         
   6  -1   9         96.82         90.99         0.82 o                         
   6   1  10          1.07          0.39         0.33 o                         
   6   1  11         54.10         38.20         0.58 o                         
  -6  -2  13         93.26         87.21         0.87 o                         
   6   2 -12         21.00         19.28         0.37 o                         
   6   2 -11          0.55          0.68         0.24 o                         
   6  -2 -10         15.29         12.68         0.31 o                         
   6   2  -9          0.07          0.32         0.22 o                         
   6  -2  -8         10.69          9.78         0.26 o                         
   6   2  -7        334.71        332.96         1.02 o                         
  -6  -2   6        161.58        176.73         0.87 o                         
   6   2  -5        157.71        160.47         0.63 o                         
   6   2  -4        248.65        245.86         0.90 o                         
  -6   2   3        417.36        444.73         1.28 o                         
   6   2  -2        203.81        212.72         0.92 o                         
   6   2  -1        170.84        171.13         0.91 o                         
   6  -2   0        251.48        242.31         1.16 o                         
   6  -2   1        159.51        166.95         0.97 o                         
   6   2   2        606.74        610.09         2.60 o                         
   6  -2   3         56.77         55.31         0.54 o                         
   6  -2   4         67.69         62.72         0.61 o                         
   6  -2   5        162.62        166.44         4.77 o                         
   6  -2   6        340.45        354.14         1.87 o                         
   6  -2   7         36.59         38.31         0.73 o                         
   6  -2   8          7.69          7.58         0.33 o                         
   6  -2   9         27.43         25.11         0.56 o                         
   6   2  10         32.73         32.79         0.61 o                         
   6   2  11         33.35         18.70         0.84 o                         
  -6   3  13        108.23        107.55         1.08 o                         
  -6   3  12         70.95         67.55         0.67 o                         
   6   3 -11        255.27        270.77         1.17 o                         
  -6  -3  10        124.45        125.77         0.85 o                         
   6  -3  -9         76.89         74.18         0.60 o                         
   6   3  -8          7.58          4.97         0.25 o                         
  -6  -3   7          1.03          0.76         0.21 o                         
   6   3  -6        320.09        311.51         1.21 o                         
   6   3  -5        158.70        163.50         0.73 o                         
   6   3  -4        242.54        261.98         0.90 o                         
   6   3  -3        318.77        331.49         1.11 o                         
   6   3  -2        742.14        761.52         1.88 o                         
   6   3  -1          4.10          1.98         0.25 o                         
   6  -3   0        318.33        338.27         1.53 o                         
   6  -3   1         10.12          8.73         0.32 o                         
   6  -3   2        209.71        210.03         1.57 o                         
   6  -3   3          8.77          7.90         0.30 o                         
   6  -3   4          4.55          4.61         0.32 o                         
   6   3   5         76.38         72.91         2.48 o                         
   6  -3   6        103.57        103.46         0.98 o                         
   6  -3   7          4.90          5.99         0.47 o                         
   6  -3   8         54.40         59.54         0.65 o                         
   6   3   9          0.10         -0.03         0.24 o                         
  -6   3 -10         38.28         38.50         0.84 o                         
  -6  -4  13          8.37          6.84         0.29 o                         
  -6   4  12          7.52          6.29         0.30 o                         
   6  -4 -11         11.96         11.68         0.32 o                         
  -6   4  10        314.01        341.37         1.46 o                         
   6  -4  -9        406.87        393.71         1.46 o                         
  -6   4   8         54.34         46.79         0.51 o                         
   6  -4  -7        277.01        277.64         1.04 o                         
   6  -4  -6        193.00        182.46         0.98 o                         
  -6   4   5         11.22         10.04         0.30 o                         
  -6  -4   4        323.69        337.75         1.19 o                         
  -6   4   3          0.69          0.82         0.22 o                         
   6  -4  -2        146.35        143.98         0.76 o                         
   6  -4  -1         65.66         60.80         0.48 o                         
   6  -4   0         92.51         94.36         0.68 o                         
   6  -4   1         90.60         92.48         0.64 o                         
  -6  -4  -2       1172.06       1202.02         3.37 o                         
   6  -4   3        285.95        287.48         1.19 o                         
   6   4   4         68.97         70.85         0.65 o                         
   6   4   5         69.75         62.99         1.94 o                         
   6  -4   6        101.76         99.52         0.92 o                         
   6  -4   7        153.38        167.90         1.18 o                         
  -6   4  -8         84.50         87.18         0.93 o                         
  -6   4  -9         82.22         84.78         0.85 o                         
  -6   4 -10         95.85         92.99         1.00 o                         
  -6   5  13         58.40         56.13         0.71 o                         
  -6   5  12        167.62        180.81         1.18 o                         
   6   5 -11         37.41         38.26         0.54 o                         
  -6   5  10        275.79        275.68         1.45 o                         
  -6  -5   9         58.74         69.05         0.63 o                         
   6  -5  -8          2.27          3.45         0.26 o                         
   6  -5  -7         65.30         61.53         0.58 o                         
  -6  -5   6        243.60        242.80         1.36 o                         
  -6  -5   5        383.60        379.97         1.56 o                         
  -6  -5   4        225.66        213.38         1.12 o                         
   6  -5  -3        583.31        591.28         2.00 o                         
   6   5  -2        100.44         96.49         0.65 o                         
   6   5  -1        156.09        162.90         3.28 o                         
   6   5   0         10.49          9.89         0.29 o                         
   6   5   1        109.68        107.42         0.75 o                         
   6   5   2       1148.55       1178.35         3.19 o                         
  -6   5  -3         23.72         25.33         0.41 o                         
   6  -5   4          0.50          1.19         0.27 o                         
   6   5   5        106.45        108.41         2.81 o                         
   6  -5   6          3.16          3.78         0.32 o                         
   6  -5   7        202.34        205.41         1.38 o                         
   6  -5   8         31.44         35.64         0.54 o                         
  -6   5  -9         64.94         64.36         0.65 o                         
  -6   5 -10        120.65        124.65         1.09 o                         
  -6   6  12          6.82          7.36         0.34 o                         
   6  -6 -11          4.03          4.78         0.30 o                         
  -6  -6  10        171.82        177.26         1.04 o                         
   6  -6  -9          6.10          6.32         0.28 o                         
  -6  -6   8         13.93         15.66         0.35 o                         
  -6  -6   7          0.51          0.32         0.27 o                         
  -6   6   6        174.53        189.91         1.29 o                         
  -6  -6   5         46.39         48.31         0.52 o                         
   6  -6  -4         39.01         37.45         0.47 o                         
   6   6  -3        316.83        317.64         1.40 o                         
   6   6  -2          0.32          0.31         0.24 o                         
   6  -6   0        172.86        177.55         0.94 o                         
   6   6   1         27.10         27.73         0.40 o                         
   6   6   2        371.30        375.72         1.84 o                         
   6  -6   3        208.80        206.24         1.02 o                         
   6  -6   4        293.12        316.31         1.28 o                         
   6   6   5         30.33         32.16         1.33 o                         
  -6   6  -6        175.15        189.49         1.20 o                         
   6   6   7          5.21          7.27         0.47 o                         
   6  -6   8          2.38          2.13         0.27 o                         
  -6   6  -9         22.87         19.50         0.37 o                         
  -6   7  12         33.03         28.45         0.47 o                         
  -6   7  11          1.21          1.09         0.24 o                         
   6  -7 -10         64.73         66.19         0.67 o                         
  -6   7   9        113.21        107.58         0.77 o                         
  -6  -7   8         60.92         66.23         0.57 o                         
  -6  -7   7          0.72          0.41         0.27 o                         
  -6  -7   6          6.23          8.24         0.37 o                         
  -6  -7   5        164.32        167.50         0.84 o                         
   6   7  -4        424.80        410.36         1.48 o                         
   6   7  -3        335.07        341.91         1.35 o                         
   6  -7  -2          0.35          0.20         0.26 o                         
   6   7  -1        322.68        303.29         4.13 o                         
  -6   7   0         24.80         26.79         0.38 o                         
   6   7   1         26.92         25.66         0.40 o                         
   6   7   2        101.52         95.31         0.88 o                         
  -6   7  -3          0.11          0.87         0.25 o                         
   6  -7   4        364.85        378.37         1.43 o                         
   6   7   5        484.58        513.57         3.79 o                         
   6  -7   6         15.29         17.17         0.41 o                         
   6   7   7        226.27        230.78         1.23 o                         
   6  -7   8         87.98         91.35         0.91 o                         
  -6   7  -9         44.33         44.26         0.73 o                         
  -6  -8  11         53.00         48.47         0.57 o                         
   6  -8 -10         29.95         29.75         0.40 o                         
   6   8  -9         16.35         15.57         0.35 o                         
  -6  -8   8        118.87        122.55         0.86 o                         
  -6  -8   7         50.58         51.11         0.60 o                         
  -6  -8   6         59.21         59.03         0.71 o                         
  -6  -8   5          0.42          0.34         0.24 o                         
  -6  -8   4        218.92        227.27         1.07 o                         
   6   8  -3        120.91        128.18         0.82 o                         
   6  -8  -2         73.25         72.16         0.60 o                         
   6   8  -1        722.45        741.71         5.24 o                         
   6  -8   0         98.40         90.19         0.62 o                         
   6   8   1          0.31          0.07         0.24 o                         
   6   8   2        327.59        338.32         1.74 o                         
   6   8   3         15.04         17.35         0.38 o                         
  -6   8  -4         87.50         92.65         0.70 o                         
   6   8   5        214.06        224.59         2.85 o                         
   6  -8   6          0.13          0.21         0.23 o                         
  -6   8  -7        114.30        125.16         0.96 o                         
   6  -8   8          5.29          4.20         0.32 o                         
  -6   8  -9          4.64          2.24         0.39 o                         
   6  -9 -11         30.05         25.66         0.45 o                         
   6  -9 -10         12.58         11.95         0.36 o                         
  -6  -9   9         99.77        109.04         0.95 o                         
  -6  -9   8        104.62        109.97         0.85 o                         
  -6  -9   7         44.16         44.78         0.52 o                         
  -6  -9   6         40.86         44.99         0.64 o                         
  -6  -9   5         20.53         21.98         0.41 o                         
  -6  -9   4          9.13          8.30         0.31 o                         
   6  -9  -3         91.40         94.58         0.72 o                         
   6  -9  -2        114.88        112.62         0.94 o                         
   6   9  -1        641.70        666.69         6.64 o                         
   6   9   0        388.42        396.89         1.74 o                         
  -6   9  -1          0.06          0.28         0.25 o                         
   6   9   2        134.51        133.60         1.18 o                         
   6   9   3          3.31          3.98         0.32 o                         
   6   9   4         14.16         16.09         0.38 o                         
   6   9   5         98.20        102.78         1.93 o                         
   6  -9   6         16.59         18.22         0.38 o                         
  -6   9  -7         57.78         61.85         0.86 o                         
   6  -9   8         62.27         60.23         0.93 o                         
   6  10 -10          3.34          2.71         0.29 o                         
   6 -10  -9         19.46         20.46         0.41 o                         
   6  10  -8          5.33          6.37         0.26 o                         
  -6 -10   7         40.96         43.15         0.59 o                         
  -6 -10   6          0.33          0.50         0.30 o                         
  -6 -10   5         59.82         60.55         0.66 o                         
  -6 -10   4         64.27         65.52         0.67 o                         
  -6 -10   3        118.01        125.72         0.95 o                         
   6  10  -2         19.39         20.11         0.45 o                         
   6  10  -1        152.36        147.13         2.69 o                         
   6 -10   0        172.80        176.53         1.15 o                         
   6  10   1          8.92          9.22         0.36 o                         
   6  10   2          1.32          1.42         0.38 o                         
   6  10   3        103.20        109.40         0.93 o                         
  -6  10  -4         17.65         19.64         0.47 o                         
   6  10   5        108.80        106.69         2.93 o                         
   6 -10   6          6.37          8.98         0.34 o                         
   6 -10   7        109.87        113.32         1.64 o                         
  -6 -11   9         30.03         30.09         0.62 o                         
   6 -11  -8         40.13         39.96         0.53 o                         
   6 -11  -7          7.81          7.97         0.29 o                         
  -6 -11   6        187.38        195.92         1.36 o                         
  -6 -11   5        301.18        318.54         1.50 o                         
  -6 -11   4          3.15          3.40         0.27 o                         
  -6 -11   3          5.13          5.30         0.28 o                         
   6  11  -2         37.86         32.36         0.48 o                         
   6  11  -1         16.70         19.26         1.68 o                         
   6  11   0         16.31         18.35         0.38 o                         
   6 -11   1         44.22         47.24         0.61 o                         
  -6  11  -2        154.67        167.33         1.66 o                         
   6  11   3         14.08         12.11         0.50 o                         
   6  11   4        109.61        115.83         1.15 o                         
   6  11   5         36.98         38.64         1.98 o                         
   6 -11   6         34.15         32.21         0.64 o                         
  -6  12   8         14.63         10.14         0.31 o                         
  -6  12   7          3.83          1.69         0.23 o                         
   6 -12  -6          5.29          5.11         0.30 o                         
  -6 -12   5          5.08          4.85         0.26 o                         
  -6 -12   4          0.54          0.43         0.22 o                         
  -6  12   3         38.50         42.05         0.47 o                         
  -6 -12   2          3.63          4.01         0.27 o                         
   6  12  -1         36.79         36.10         1.70 o                         
  -6 -12   0          0.47          0.54         0.25 o                         
  -6  12  -1         22.97         22.93         0.44 o                         
   6 -12   2         55.04         58.78         1.40 o                         
  -6  12  -3         38.10         37.11         0.62 o                         
   6 -12   4         32.18         30.44         0.61 o                         
   6  12   5         17.54         17.36         1.23 o                         
  -6  13   7        126.31        100.97         1.35 o                         
  -6  13   6          0.07          0.72         0.24 o                         
  -6 -13   5         51.90         52.22         0.57 o                         
  -6 -13   4         50.17         55.47         0.65 o                         
  -6 -13   3         13.81         12.90         0.31 o                         
   6  13  -2         39.10         41.02         0.50 o                         
   6  13  -1         23.46         20.30         1.28 o                         
   6 -13   0         25.21         25.24         0.58 o                         
  -6  13  -1        180.44        190.83         1.43 o                         
   6  13   2         46.56         44.03         0.89 o                         
   6  13   3          0.94          1.08         0.38 o                         
   6  13   4          0.19          0.37         0.27 o                         
   6 -14  -5          0.03          0.20         0.51 o                         
  -6 -14   4        106.51        101.11         1.24 o                         
  -6 -14   3         56.52         57.94         0.86 o                         
  -6 -14   2         34.83         40.41         0.68 o                         
  -6 -14   1          1.41          1.60         0.31 o                         
  -6 -14   0        127.91        125.20         1.28 o                         
  -6  14  -1         37.48         35.98         0.91 o                         
   6  14   2         97.46         90.08         1.55 o                         
  -7   0  13        119.19         98.23         1.35 o                         
   7   0 -11         94.74         91.47         0.98 o                         
  -7   0   9        130.36        135.44         1.04 o                         
  -7   0   7        685.86        714.31         3.22 o                         
   7   0  -5         23.85         24.90         0.46 o                         
   7   0  -3         36.07         35.01         0.66 o                         
   7   0  -1        169.72        174.69         1.21 o                         
   7   0   1       1020.67       1084.00         6.47 o                         
   7   0   3        602.19        627.97         3.51 o                         
   7   0   5        294.24        307.75         2.87 o                         
   7   0   7          7.81          8.12         0.59 o                         
   7   0   9         14.11         12.39         0.62 o                         
   7   1 -13         34.10         27.93         0.59 o                         
  -7   1  12         86.31         92.09         0.79 o                         
   7   1 -11         23.98         22.34         0.43 o                         
   7   1 -10         70.45         69.77         0.59 o                         
   7  -1  -9        198.22        195.01         1.06 o                         
   7   1  -8        255.92        264.92         1.21 o                         
   7   1  -7         53.78         58.68         0.55 o                         
   7   1  -6          7.10          8.07         0.24 o                         
   7   1  -5         11.94         13.75         0.28 o                         
   7   1  -4        444.72        447.13         1.35 o                         
   7   1  -3         20.94         21.24         0.38 o                         
  -7   1   2         10.53         10.57         0.30 o                         
   7  -1  -1         23.69         20.49         0.36 o                         
   7  -1   0         25.24         22.99         0.42 o                         
   7   1   1       1509.46       1512.49         5.19 o                         
   7   1   2         65.07         67.41         0.75 o                         
   7   1   3        123.83        124.81         0.95 o                         
  -7   1  -5        506.28        518.94         2.23 o                         
   7   1   6        321.08        339.51         2.53 o                         
   7   1   7          4.75          5.21         0.34 o                         
   7  -1   8         37.61         34.77         0.47 o                         
   7   1   9         55.50         57.41         0.89 o                         
  -7  -2  13         16.05         13.80         0.53 o                         
  -7   2  12         31.82         26.21         0.52 o                         
   7   2 -11          4.88          5.27         0.28 o                         
  -7  -2  10        133.10        137.39         0.85 o                         
  -7  -2   9          9.01          8.74         0.29 o                         
   7   2  -8         42.95         44.59         0.45 o                         
  -7   2   7         84.98         79.06         0.65 o                         
   7   2  -6         14.65         14.57         0.29 o                         
   7   2  -5        198.31        204.45         0.85 o                         
   7   2  -4          1.35          1.04         0.22 o                         
   7   2  -3        145.84        141.94         0.77 o                         
  -7  -2   2         75.61         72.12         0.59 o                         
   7  -2  -1         34.82         33.42         0.42 o                         
   7  -2   0        103.06        106.82         0.77 o                         
   7   2   1        422.91        422.15         2.05 o                         
   7   2   2         47.85         44.90         0.66 o                         
   7   2   3         51.73         49.07         0.65 o                         
   7  -2   5         22.58         19.80         0.43 o                         
   7  -2   6        313.74        325.54         2.82 o                         
   7   2   7          5.82          5.71         0.29 o                         
   7  -2   8        117.73        116.00         1.28 o                         
   7   2   9          1.67          2.23         0.32 o                         
  -7   3  12         18.45         16.08         0.40 o                         
  -7   3  11         30.29         31.21         0.49 o                         
  -7  -3  10         13.41         12.98         0.34 o                         
   7   3  -9          4.71          5.83         0.28 o                         
  -7  -3   8        172.92        165.67         1.04 o                         
   7  -3  -7        523.86        532.80         2.01 o                         
   7   3  -6          7.19          6.98         0.26 o                         
   7   3  -5          5.11          6.01         0.25 o                         
   7   3  -4         68.90         72.71         0.54 o                         
  -7   3   3        352.16        364.61         1.41 o                         
   7  -3  -2         32.64         34.60         0.46 o                         
   7  -3  -1        254.81        247.36         1.09 o                         
   7  -3   0          0.70          1.51         0.31 o                         
   7  -3   1        679.71        669.39         3.05 o                         
   7  -3   2         59.18         56.69         0.62 o                         
   7   3   3         50.73         45.52         0.56 o                         
   7   3   4         56.45         53.81         2.66 o                         
   7  -3   5         31.65         33.76         0.53 o                         
   7  -3   6         57.48         54.68         0.80 o                         
   7  -3   7          3.25          2.72         0.26 o                         
   7   3   8          3.51          2.88         0.23 o                         
   7   3   9          6.10          6.00         0.34 o                         
  -7   4  12         42.29         40.52         0.61 o                         
  -7   4  11         26.32         25.32         0.43 o                         
   7  -4 -10        207.33        212.80         1.16 o                         
  -7  -4   9         31.87         37.23         0.54 o                         
  -7  -4   8         19.86         22.25         0.37 o                         
  -7  -4   7          1.88          1.63         0.27 o                         
  -7  -4   6        177.84        186.17         1.04 o                         
  -7  -4   5         55.90         56.70         0.52 o                         
  -7  -4   4        105.12        102.19         0.74 o                         
   7   4  -3        305.00        302.82         1.30 o                         
   7  -4  -2        143.09        154.19         0.92 o                         
   7  -4  -1         11.45         11.53         0.36 o                         
   7   4   0         39.51         37.24         0.62 o                         
   7   4   1        783.86        803.77         3.49 o                         
   7   4   2        139.17        135.51         0.92 o                         
   7  -4   3          0.16          0.05         0.27 o                         
   7   4   4        410.36        409.13         6.49 o                         
   7  -4   5         23.26         21.33         0.46 o                         
   7  -4   6         65.35         71.68         0.88 o                         
   7   4   7          4.70          4.17         0.28 o                         
   7   4   8         60.43         50.94         0.64 o                         
  -7   4  -9         16.21         13.02         0.50 o                         
   7   5 -12         11.50         10.32         0.34 o                         
  -7   5  11         53.89         57.58         0.66 o                         
  -7  -5  10         72.23         68.09         0.67 o                         
  -7  -5   9         98.27         95.95         0.73 o                         
   7  -5  -8         91.16         88.16         0.73 o                         
   7  -5  -7        178.31        181.38         1.10 o                         
   7  -5  -6         64.48         66.36         0.62 o                         
   7  -5  -5          7.85          8.80         0.32 o                         
   7   5  -4         48.65         51.07         0.50 o                         
   7  -5  -3        314.41        328.93         1.54 o                         
   7  -5  -2         47.08         50.80         0.53 o                         
   7   5  -1         94.51         97.96         0.82 o                         
   7   5   0         17.01         16.96         0.38 o                         
   7   5   1         83.49         92.21         1.05 o                         
   7   5   2         48.53         49.86         0.68 o                         
  -7  -5  -3         99.33        104.36         0.76 o                         
   7   5   4        208.77        203.09         3.43 o                         
   7   5   5        103.51        105.69         0.84 o                         
   7   5   6         92.67         92.43         1.27 o                         
  -7   5  -7         30.74         29.35         0.54 o                         
   7   5   8          8.56          6.93         0.29 o                         
  -7   5  -9        152.90        142.85         1.77 o                         
  -7   6  12         27.72         20.54         0.71 o                         
  -7   6  11         67.76         69.04         0.65 o                         
  -7  -6  10          2.39          3.19         0.30 o                         
   7  -6  -9        119.30        123.51         0.79 o                         
  -7  -6   8         24.73         26.40         0.42 o                         
   7  -6  -7         99.41         95.45         0.84 o                         
   7  -6  -6         35.48         34.17         0.48 o                         
  -7  -6   5        229.43        231.04         1.17 o                         
   7   6  -4         17.64         16.18         0.37 o                         
   7   6  -3        423.38        427.90         1.76 o                         
   7   6  -2        123.67        122.54         0.85 o                         
   7   6  -1         11.00          9.28         0.36 o                         
   7   6   0          1.36          2.22         0.28 o                         
   7   6   1        168.61        177.79         1.31 o                         
   7   6   2          2.34          2.77         0.31 o                         
   7   6   3         32.93         29.34         0.46 o                         
   7   6   4         37.78         49.29         2.96 o                         
   7  -6   5         30.11         28.84         0.57 o                         
  -7   6  -6          3.93          2.05         0.73 o                         
   7   6   7        133.22        128.64         0.97 o                         
  -7   6  -8         32.77         33.31         0.68 o                         
   7  -7 -11          2.01          1.48         0.23 o                         
   7   7 -10        294.27        298.90         2.01 o                         
   7  -7  -9         91.21         88.09         0.79 o                         
  -7   7   8         90.77         93.99         0.71 o                         
   7   7  -7         87.63         88.51         0.79 o                         
  -7  -7   6          1.12          0.75         0.26 o                         
  -7  -7   5         32.73         33.88         0.48 o                         
   7   7  -4          0.61          0.62         0.24 o                         
   7   7  -3          2.84          2.61         0.26 o                         
   7   7  -2         26.96         25.53         0.43 o                         
   7   7  -1         49.56         51.95         0.66 o                         
   7   7   0         80.79         83.96         0.73 o                         
   7   7   1         68.92         67.19         0.86 o                         
  -7   7  -2         98.64         89.33         0.75 o                         
  -7   7  -3         21.71         25.86         0.48 o                         
   7   7   4         50.21         57.67         2.98 o                         
   7  -7   5         33.44         34.99         0.63 o                         
   7   7   6         53.49         55.23         0.78 o                         
   7  -7   7         12.56         12.95         0.36 o                         
  -7   7  -8          0.22          0.11         0.21 o                         
   7  -8 -10         76.55         75.98         0.71 o                         
  -7   8   9         38.17         37.78         0.50 o                         
  -7   8   8         10.85          9.46         0.29 o                         
  -7  -8   7         53.27         56.36         0.68 o                         
  -7  -8   6        126.18        131.46         0.90 o                         
  -7  -8   5         68.80         72.25         0.61 o                         
  -7  -8   4         27.28         27.44         0.40 o                         
  -7   8   3        328.97        343.41         1.32 o                         
   7   8  -2         82.84         90.08         0.72 o                         
   7   8  -1          3.35          4.41         0.30 o                         
   7  -8   0          8.81          6.06         0.35 o                         
  -7   8  -1        210.18        222.63         1.34 o                         
   7  -8   2        239.84        238.56         1.42 o                         
   7   8   3         44.68         41.93         0.58 o                         
   7  -8   5         23.74         32.26         0.52 o                         
   7  -8   6         33.18         29.90         0.71 o                         
   7  -8   7          2.83          2.70         0.24 o                         
   7  -9 -10          0.73          0.76         0.28 o                         
  -7  -9   9         16.45         15.57         0.34 o                         
   7  -9  -8          1.08          0.46         0.20 o                         
   7  -9  -7        256.63        273.21         1.39 o                         
  -7  -9   6         20.16         18.87         0.42 o                         
  -7  -9   5        129.22        132.43         0.96 o                         
  -7  -9   4         32.97         32.63         0.46 o                         
  -7  -9   3         94.68         96.02         0.77 o                         
  -7  -9   2          0.05          0.01         0.26 o                         
   7  -9  -1        240.60        237.03         1.44 o                         
   7  -9   0        116.74        122.28         1.04 o                         
   7   9   1         98.61         94.06         1.16 o                         
   7   9   2        156.38        159.53         1.60 o                         
  -7   9  -3        198.61        200.96         1.44 o                         
   7  -9   5         40.44         42.36         0.68 o                         
   7   9   6         60.73         61.54         0.83 o                         
  -7  10   9         19.74         21.41         0.65 o                         
  -7 -10   8          0.99          0.77         0.18 o                         
   7 -10  -7          0.40          0.98         0.26 o                         
  -7 -10   6        327.38        352.31         1.51 o                         
  -7 -10   5          0.33          0.84         0.25 o                         
   7 -10  -4          0.79          0.85         0.26 o                         
  -7 -10   3          0.10         -0.12         0.26 o                         
   7 -10  -2        329.42        344.07         2.08 o                         
   7 -10  -1         18.13         19.24         0.47 o                         
  -7  10   0        107.37        113.34         0.97 o                         
   7 -10   1          8.31          9.60         0.51 o                         
  -7  10  -2         13.36         12.23         0.51 o                         
   7 -10   3         18.31         17.59         0.56 o                         
   7  10   5         35.65         29.85         0.74 o                         
  -7 -11   8         10.50          7.48         0.35 o                         
   7  11  -7         16.59         13.92         0.37 o                         
   7 -11  -6          0.70          0.55         0.19 o                         
  -7 -11   5          6.61          6.92         0.28 o                         
   7  11  -4          0.51          0.31         0.26 o                         
  -7 -11   3          0.70          1.46         0.25 o                         
  -7 -11   2        352.07        362.90         2.08 o                         
  -7 -11   1         74.35         71.58         0.72 o                         
   7 -11   0          0.57          1.38         0.28 o                         
   7 -11   1        149.22        159.36         1.59 o                         
  -7  11  -2         18.23         16.78         0.52 o                         
   7 -11   3        111.71        118.75         1.78 o                         
   7 -11   4          2.64          3.33         0.33 o                         
   7 -12  -6          7.34          7.78         0.27 o                         
  -7 -12   5         26.22         27.54         0.45 o                         
  -7 -12   4          0.05          0.29         0.23 o                         
   7 -12  -3          3.51          3.60         0.28 o                         
  -7 -12   2        139.94        137.96         0.95 o                         
  -7 -12   1         93.24         86.16         0.72 o                         
   7  12   0        156.76        171.60         1.24 o                         
   7 -12   1         95.72         97.21         1.33 o                         
  -7  12  -2          6.67          7.05         0.39 o                         
  -7  12  -3         25.95         25.15         0.78 o                         
   7  13  -4         75.71         70.07         0.83 o                         
   7  13  -3          6.40          5.32         0.37 o                         
   7  13  -2         19.44         14.47         0.67 o                         
  -7  13   1        166.88        168.73         1.76 o                         
  -7  13   0         12.98         14.49         0.52 o                         
  -7  13  -1         40.87         37.88         0.84 o                         
  -8   0  12          7.92          5.92         0.55 o                         
  -8   0  10         12.26         10.22         0.47 o                         
  -8   0   8       1348.28       1394.78         5.55 o                         
  -8   0   6          0.64          0.96         0.33 o                         
   8   0  -4         56.73         61.95         0.75 o                         
   8   0  -2         15.06         15.50         0.48 o                         
   8   0   0        859.35        878.27         4.15 o                         
   8   0   2        126.61        123.88         1.30 o                         
  -8   0  -4         19.06         16.99         0.61 o                         
   8   0   6         12.76         12.30         0.51 o                         
   8   0   8        111.01        111.38         1.76 o                         
  -8   1  12        115.33         90.53         1.37 o                         
  -8   1  11         15.09         12.89         0.36 o                         
  -8  -1  10          0.48         -0.05         0.26 o                         
  -8  -1   9         25.56         23.17         0.42 o                         
  -8  -1   8        175.35        179.28         1.37 o                         
  -8  -1   7        101.51        107.10         0.67 o                         
  -8   1   6          1.67          2.51         0.23 o                         
   8   1  -5          9.89         11.07         0.28 o                         
  -8   1   4         24.07         25.19         0.37 o                         
   8  -1  -3        284.72        307.89         1.28 o                         
   8  -1  -2          6.40          5.98         0.28 o                         
   8  -1  -1        168.24        177.50         0.97 o                         
   8   1   0         37.60         39.47         0.66 o                         
   8   1   1         53.80         55.38         0.58 o                         
   8   1   2          7.86          7.19         0.34 o                         
   8   1   3          0.65          0.67         0.27 o                         
   8   1   4          7.74          6.48         0.36 o                         
   8  -1   5        282.18        283.30         2.17 o                         
   8   1   6        139.04        134.12         1.24 o                         
   8  -1   7        137.79        133.19         1.22 o                         
   8   1   8         52.47         48.85         0.79 o                         
  -8  -2  12          0.12         -0.24         0.32 o                         
   8  -2 -11         64.18         59.90         0.82 o                         
  -8   2  10          0.19          0.50         0.27 o                         
  -8   2   9         47.14         43.16         0.66 o                         
  -8  -2   8        231.46        238.33         1.60 o                         
   8  -2  -7         36.12         35.30         0.45 o                         
  -8  -2   6          6.22          6.97         0.28 o                         
  -8   2   5         31.79         32.67         0.40 o                         
  -8  -2   4         45.68         46.59         0.47 o                         
   8  -2  -3        246.35        260.62         1.14 o                         
   8  -2  -2          1.06          1.02         0.26 o                         
   8  -2  -1         33.35         34.76         0.45 o                         
   8   2   0         33.95         39.25         0.72 o                         
   8   2   1         15.43         15.01         0.38 o                         
   8   2   2         33.21         34.08         0.49 o                         
   8  -2   3         21.46         22.87         0.46 o                         
   8   2   4         61.26         66.71         0.76 o                         
   8   2   5        276.39        284.46         1.67 o                         
   8  -2   6        178.17        175.74         1.35 o                         
   8   2   7          4.04          4.40         0.29 o                         
   8  -2   8         31.12         27.29         0.76 o                         
  -8  -3  11          4.72          3.31         0.28 o                         
  -8   3  10         24.64         23.17         0.41 o                         
   8   3  -9          0.61          0.50         0.28 o                         
   8  -3  -8          1.23          1.86         0.32 o                         
  -8  -3   7          5.17          5.35         0.28 o                         
  -8  -3   6        462.88        474.89         1.80 o                         
   8  -3  -5         72.61         74.24         0.63 o                         
   8   3  -4        756.45        803.22         2.65 o                         
   8  -3  -3        394.88        407.92         1.48 o                         
   8  -3  -2        155.91        157.54         0.87 o                         
   8  -3  -1         11.30         13.26         0.36 o                         
   8  -3   0        512.05        535.67         2.31 o                         
   8  -3   1         10.80          9.24         0.33 o                         
   8  -3   2          0.02         -0.02         0.26 o                         
   8   3   3         24.69         21.56         0.45 o                         
   8   3   4        135.36        133.27         1.14 o                         
   8   3   5         35.84         37.64         0.78 o                         
   8   3   6         58.76         55.21         0.93 o                         
   8   3   7        149.11        147.03         1.06 o                         
   8  -3   8        281.28        275.38         2.29 o                         
  -8   4  11        107.58         99.29         0.91 o                         
  -8  -4  10         16.42         17.04         0.40 o                         
   8  -4  -9          0.71          1.16         0.28 o                         
   8  -4  -8          0.33          0.97         0.33 o                         
   8  -4  -7          9.15          7.52         0.30 o                         
   8   4  -6         38.54         38.54         0.48 o                         
   8   4  -5         15.28         15.74         0.34 o                         
  -8  -4   4        398.97        432.18         1.62 o                         
   8  -4  -3          0.07          0.66         0.24 o                         
   8  -4  -2         93.56        100.71         0.73 o                         
  -8   4   1         93.09         97.25         0.73 o                         
   8   4   0        222.44        238.37         1.58 o                         
   8   4   1          0.15          0.24         0.26 o                         
   8  -4   2        190.83        183.20         1.26 o                         
   8   4   3         40.85         42.58         0.56 o                         
   8   4   4          1.98          2.23         0.30 o                         
   8   4   5        151.74        164.41         1.34 o                         
   8   4   6         31.25         32.28         0.68 o                         
   8  -4   7          0.35          0.00         0.27 o                         
  -8  -5  11         33.21         27.34         0.52 o                         
  -8  -5  10         34.89         31.20         0.44 o                         
   8   5  -9         78.03         83.14         0.62 o                         
   8   5  -8          2.66          3.52         0.31 o                         
   8   5  -7         15.85         15.61         0.36 o                         
   8   5  -6         32.96         39.31         0.54 o                         
   8  -5  -5         20.21         23.18         0.42 o                         
  -8  -5   4        348.26        362.87         1.65 o                         
   8  -5  -3        117.11        121.29         0.87 o                         
  -8   5   2          4.60          4.66         0.30 o                         
   8   5  -1         13.47         13.74         0.36 o                         
   8   5   0          0.34          0.73         0.38 o                         
   8  -5   1        254.11        252.66         1.38 o                         
   8  -5   2          7.91          6.94         0.34 o                         
   8   5   3         55.64         52.39         0.67 o                         
   8  -5   4        240.26        262.47         1.95 o                         
   8   5   5         50.11         57.50         1.00 o                         
   8  -5   6         61.96         59.31         0.88 o                         
   8   5   7         54.56         51.80         0.75 o                         
   8  -6 -10        136.99        130.96         1.20 o                         
  -8  -6   9         13.30         10.26         0.30 o                         
   8   6  -8        206.34        222.00         1.54 o                         
   8   6  -7         31.27         32.64         0.45 o                         
   8   6  -6        163.15        163.98         0.89 o                         
   8   6  -5         39.63         40.51         0.51 o                         
  -8   6   4          2.44          2.85         0.27 o                         
   8   6  -3          1.87          1.88         0.26 o                         
   8   6  -2        146.30        152.87         1.01 o                         
   8   6  -1          0.33          0.30         0.32 o                         
   8   6   0        222.51        244.16         1.65 o                         
   8   6   1         48.71         44.75         0.55 o                         
   8  -6   2        100.34        112.83         0.94 o                         
   8   6   3         16.54         15.34         0.38 o                         
   8   6   4          0.61          1.43         0.26 o                         
   8   6   5          5.05          6.44         0.43 o                         
   8  -6   6        207.33        201.68         1.54 o                         
  -8   7  10         69.95         55.70         1.06 o                         
   8  -7  -9          0.38          0.51         0.23 o                         
  -8   7   8         60.82         63.72         0.76 o                         
  -8  -7   7         67.43         67.27         0.70 o                         
  -8   7   6         19.35         18.52         0.40 o                         
   8   7  -5          9.13          9.25         0.30 o                         
  -8  -7   4          5.29          5.48         0.30 o                         
   8   7  -3        124.21        128.50         0.95 o                         
   8   7  -2         84.17         85.34         0.64 o                         
   8   7  -1          6.68          6.99         0.30 o                         
   8   7   0         81.99         89.23         1.04 o                         
   8   7   1        222.75        236.87         1.71 o                         
   8   7   2         18.15         19.12         0.43 o                         
   8   7   3         34.86         37.41         0.55 o                         
  -8   7  -4         13.97         12.95         0.47 o                         
   8   7   5          9.89         12.36         0.52 o                         
   8   7   6        111.33        100.66         1.32 o                         
   8  -8  -9          1.65          1.52         0.24 o                         
  -8   8   8         30.72         26.62         0.48 o                         
  -8  -8   7         23.75         26.13         0.37 o                         
  -8  -8   6         34.30         32.98         0.46 o                         
  -8   8   5         69.83         74.90         0.75 o                         
  -8  -8   4        140.49        147.34         0.96 o                         
  -8  -8   3        104.92        104.81         0.94 o                         
  -8   8   2          1.19          2.09         0.32 o                         
   8   8  -1         76.69         78.89         0.73 o                         
  -8   8   0         39.13         39.53         0.77 o                         
  -8   8  -1          8.73          7.08         0.36 o                         
  -8   8  -2         46.51         46.96         0.79 o                         
  -8   8  -3         36.76         36.31         0.73 o                         
   8  -8   4          5.33          4.39         0.34 o                         
   8  -8   5        229.22        227.92         2.21 o                         
  -8  -9   8        127.90        131.71         1.81 o                         
  -8  -9   7         26.90         26.26         0.37 o                         
  -8  -9   6        113.25        119.12         0.90 o                         
  -8  -9   5         24.67         25.75         0.46 o                         
  -8  -9   4         14.99         13.85         0.35 o                         
  -8  -9   3         35.20         39.96         0.55 o                         
   8  -9  -2         29.72         30.78         0.57 o                         
  -8   9   1          0.11          0.07         0.28 o                         
   8  -9   0         79.48         79.05         1.17 o                         
  -8   9  -1         20.17         19.91         0.48 o                         
  -8   9  -2          2.02          1.75         0.38 o                         
  -8   9  -3          5.94          4.38         0.30 o                         
   8  -9   4         12.75         12.37         0.56 o                         
   8 -10  -7         17.73         15.51         0.43 o                         
   8 -10  -6          4.42          3.97         0.23 o                         
  -8 -10   5         49.89         51.32         0.53 o                         
   8 -10  -4         20.69         21.14         0.39 o                         
  -8 -10   3          0.00          0.15         0.25 o                         
  -8 -10   2         75.31         81.82         0.88 o                         
   8  10  -1         44.71         55.04         0.66 o                         
   8 -10   0         54.35         55.16         0.84 o                         
  -8  10  -1         17.96         13.78         0.48 o                         
   8 -10   2          0.11          0.03         0.26 o                         
   8 -10   3         92.84         90.31         1.36 o                         
   8 -11  -5          3.79          3.90         0.23 o                         
   8  11  -4         43.55         42.06         0.54 o                         
  -8 -11   3          1.05          1.13         0.23 o                         
   8 -11  -2          5.34          3.12         0.28 o                         
   8  11  -1        149.30        141.88         1.14 o                         
   8 -11   0        165.41        170.54         1.40 o                         
   8 -11   1          0.17          0.14         0.28 o                         
   8  11   2          8.62          7.86         0.51 o                         
  -9   0   9         50.42         46.59         1.17 o                         
   9   0  -7         21.46         23.37         0.52 o                         
   9   0  -5        293.87        314.20         1.83 o                         
   9   0  -3          4.94          4.50         0.35 o                         
   9   0  -1        225.60        235.68         2.14 o                         
   9   0   1          8.42          7.79         0.43 o                         
   9   0   3        162.35        167.49         1.25 o                         
   9   0   5         25.51         20.75         0.74 o                         
   9  -1 -10         62.44         58.07         0.67 o                         
  -9  -1   9        503.29        468.28         2.42 o                         
   9   1  -8         79.25         75.51         0.71 o                         
   9   1  -7         38.29         40.65         0.50 o                         
   9  -1  -6          7.82          8.48         0.30 o                         
   9  -1  -5         43.40         49.68         0.55 o                         
   9  -1  -4        149.27        154.89         0.89 o                         
   9  -1  -3          6.26          6.02         0.25 o                         
   9   1  -2        103.13        109.13         0.69 o                         
   9   1  -1         20.42         21.74         0.51 o                         
   9   1   0          1.76          2.14         0.27 o                         
   9   1   1         78.84         81.87         0.66 o                         
  -9   1  -2         99.23        100.16         0.87 o                         
   9   1   3         27.58         29.74         0.52 o                         
   9  -1   4        105.29        116.11         3.11 o                         
   9  -1   5        128.04        118.25         1.19 o                         
   9   1   6         23.38         20.24         0.51 o                         
   9  -2 -10         21.79         18.05         0.36 o                         
   9  -2  -9        129.02        124.85         1.25 o                         
   9   2  -8         63.84         61.48         0.67 o                         
   9  -2  -7          0.99          0.71         0.25 o                         
   9  -2  -6         42.43         43.98         0.48 o                         
   9  -2  -5         20.92         20.79         0.37 o                         
   9  -2  -4         81.04         85.86         0.64 o                         
   9  -2  -3        390.33        403.39         1.55 o                         
   9   2  -2          0.86          0.88         0.22 o                         
   9   2  -1         10.31         10.78         0.41 o                         
   9   2   0        402.12        422.99         1.79 o                         
   9   2   1         24.13         22.75         0.44 o                         
  -9   2  -2        164.97        164.11         1.02 o                         
   9  -2   3         19.15         18.76         0.41 o                         
   9  -2   4         35.11         33.10         1.90 o                         
   9  -2   5          1.08          0.91         0.22 o                         
   9  -2   6          7.65          5.45         0.34 o                         
   9   3 -10         15.48         10.24         0.29 o                         
   9  -3  -9        299.99        285.10         2.40 o                         
   9  -3  -8          9.77         11.15         0.36 o                         
   9  -3  -7         12.49         12.99         0.35 o                         
   9  -3  -6         51.89         50.71         0.55 o                         
   9  -3  -5         84.86         86.21         0.68 o                         
   9  -3  -4        292.21        298.84         1.24 o                         
   9  -3  -3         24.47         26.47         0.38 o                         
   9  -3  -2          9.66          8.87         0.27 o                         
   9  -3  -1         54.40         57.96         0.69 o                         
   9  -3   0          9.95          9.97         0.29 o                         
   9   3   1         88.96         90.91         0.78 o                         
   9  -3   2          7.97          8.65         0.31 o                         
   9   3   3          0.67          0.92         0.27 o                         
   9  -3   4          7.94          9.02         0.92 o                         
   9   3   5         26.51         25.09         0.50 o                         
   9   3   6         13.52          9.38         0.52 o                         
  -9   4  10          0.36          0.01         0.30 o                         
   9  -4  -9         26.37         26.24         0.47 o                         
   9   4  -8          0.15          0.01         0.23 o                         
   9  -4  -7         66.56         67.18         0.68 o                         
   9  -4  -6         45.96         44.67         0.52 o                         
   9  -4  -5         51.81         52.18         0.53 o                         
   9  -4  -4        185.70        190.71         1.11 o                         
   9   4  -3          4.58          3.76         0.24 o                         
   9   4  -2          8.18          7.84         0.28 o                         
   9   4  -1         32.97         31.34         0.54 o                         
  -9  -4   0         67.75         71.72         0.63 o                         
   9   4   1         84.10         81.16         0.74 o                         
   9   4   2          2.39          3.44         0.27 o                         
   9   4   3         19.74         15.96         0.37 o                         
  -9   4  -5         91.79         80.48         0.72 o                         
  -9   5   9          1.14          0.79         0.25 o                         
   9   5  -8          0.25          0.39         0.22 o                         
   9   5  -7          1.01          0.60         0.22 o                         
   9   5  -6          2.92          2.66         0.25 o                         
   9   5  -5          2.05          1.97         0.25 o                         
   9   5  -4          6.86          8.59         0.30 o                         
  -9  -5   3          4.22          5.04         0.26 o                         
   9   5  -2         41.00         41.52         0.56 o                         
   9   5  -1        128.52        148.82         1.15 o                         
   9   5   0          0.07          0.14         0.23 o                         
   9   5   1         17.63         17.60         0.38 o                         
   9   5   2          6.28          4.91         0.30 o                         
   9   5   3         47.86         49.06         0.66 o                         
   9  -5   5          0.77          0.76         0.20 o                         
  -9   6   9          7.61          7.45         0.46 o                         
  -9  -6   8          6.54          5.53         0.23 o                         
   9  -6  -7         35.71         33.73         0.46 o                         
   9   6  -6         21.65         23.26         0.36 o                         
   9   6  -5         92.95         97.40         0.71 o                         
   9   6  -4          0.04          0.06         0.23 o                         
   9   6  -3          1.56          1.35         0.23 o                         
   9   6  -2          3.71          3.89         0.26 o                         
   9  -6  -1        109.71        124.21         1.10 o                         
   9   6   0         31.82         29.40         0.48 o                         
   9   6   1         36.73         39.07         0.51 o                         
   9   6   2         53.13         51.56         0.70 o                         
  -9   6  -3        182.70        187.27         1.58 o                         
   9  -6   4          0.58          0.64         0.22 o                         
  -9   7   8         94.71         82.21         1.04 o                         
   9  -7  -7          3.59          2.87         0.20 o                         
   9  -7  -6          5.31          5.97         0.25 o                         
   9  -7  -5         38.84         42.23         0.50 o                         
  -9   7   4          2.51          2.87         0.26 o                         
   9   7  -3         11.04         10.13         0.29 o                         
  -9  -7   2        133.65        140.60         0.98 o                         
  -9   7   1         43.63         50.23         0.75 o                         
  -9   7   0         39.84         42.23         0.69 o                         
   9   7   1         43.30         45.39         0.76 o                         
   9   7   2         50.89         52.68         0.73 o                         
   9  -7   3         21.04         18.80         0.61 o                         
  -9  -8   7        303.90        257.17         1.71 o                         
  -9  -8   6         28.55         25.81         0.43 o                         
   9  -8  -5         24.97         23.59         0.41 o                         
   9  -8  -4         85.13         87.61         0.82 o                         
   9  -8  -3         60.55         56.59         0.73 o                         
   9  -8  -2         24.64         26.41         0.41 o                         
   9   8  -1         58.48         62.64         1.12 o                         
   9  -8   0         29.28         27.37         0.69 o                         
   9  -8   1          0.08          0.14         0.27 o                         
   9  -8   2          0.57          0.81         0.30 o                         
   9   8   3         14.26         11.88         0.56 o                         
   9  -9  -5          5.69          4.97         0.23 o                         
   9  -9  -4         16.17         15.93         0.37 o                         
  -9  -9   3          9.06          8.58         0.34 o                         
   9  -9  -2         26.99         22.53         0.47 o                         
  -9   9   1        129.73        146.13         2.39 o                         
  -9   9   0          0.08         -0.24         0.27 o                         
   9   9   1          8.70          7.47         0.43 o                         
  -9  10   2         27.97         26.17         0.71 o                         
  10   0  -8          3.66          3.41         0.33 o                         
  10   0  -6          5.68          6.11         0.40 o                         
  10   0  -4        661.04        691.08         3.50 o                         
  10   0  -2         91.54        102.52         1.17 o                         
  10   0   0         49.94         47.44         0.66 o                         
  10   0   2          0.16         -0.12         0.34 o                         
  10  -1  -8         13.95         10.05         0.29 o                         
  10  -1  -7         67.12         64.83         0.62 o                         
  10  -1  -6         40.35         36.57         0.50 o                         
  10   1  -5        309.07        320.16         1.55 o                         
  10   1  -4          0.28          0.42         0.24 o                         
  10   1  -3        100.75        106.99         0.72 o                         
  10   1  -2        192.63        212.46         1.18 o                         
  10   1  -1         49.91         45.01         0.47 o                         
  10   1   0         28.03         27.60         0.35 o                         
 -10   1  -1          0.57          0.76         0.19 o                         
  10   1   2         34.33         32.02         0.54 o                         
  10   1   3        173.89        164.26         1.30 o                         
 -10   2   8         21.70         16.88         0.56 o                         
  10  -2  -7         18.88         16.04         0.38 o                         
  10  -2  -6        101.57         96.00         0.84 o                         
  10  -2  -5         41.79         42.96         0.59 o                         
  10   2  -4         56.90         57.32         0.55 o                         
  10   2  -3          1.80          2.38         0.20 o                         
  10   2  -2         72.18         77.67         0.81 o                         
  10   2  -1         15.72         15.26         0.32 o                         
  10  -2   0         39.08         38.39         0.50 o                         
  10   2   1          5.12          3.77         0.24 o                         
  10  -2   2          6.62          4.82         0.24 o                         
  10   2   3          0.04          0.39         0.21 o                         
 -10   3   8          5.76          4.78         0.46 o                         
  10   3  -7          0.04          0.16         0.23 o                         
  10   3  -6          2.87          2.35         0.23 o                         
  10   3  -5         24.98         23.96         0.48 o                         
  10  -3  -4         27.99         29.91         0.48 o                         
  10  -3  -3          5.74          4.66         0.23 o                         
  10  -3  -2        122.43        138.42         0.95 o                         
  10  -3  -1          1.80          1.52         0.28 o                         
  10  -3   0         44.13         39.20         0.61 o                         
  10  -3   1         57.49         56.14         0.72 o                         
 -10  -3  -2         35.14         35.02         0.58 o                         
 -10   3  -3         28.79         26.11         0.78 o                         
  10   4  -7          3.48          2.80         0.25 o                         
  10   4  -6         21.99         20.57         0.38 o                         
  10   4  -5         45.69         43.26         0.53 o                         
  10   4  -4          0.39          0.02         0.23 o                         
  10   4  -3         81.34         81.68         0.70 o                         
  10   4  -2         48.12         51.30         0.64 o                         
  10   4  -1         48.54         49.50         0.59 o                         
 -10   4   0          5.15          4.59         0.22 o                         
 -10   4  -1         18.64         18.48         0.38 o                         
  10  -4   2          6.82          6.14         0.29 o                         
  10   5  -6         14.89         12.21         0.36 o                         
  10   5  -5         34.57         31.31         0.49 o                         
  10   5  -4         94.95         92.78         0.80 o                         
  10   5  -3         52.04         51.47         0.64 o                         
  10   5  -2         78.75         77.10         0.85 o                         
 -10   5   1         48.14         49.02         0.56 o                         
  10   5   0        102.41        104.17         0.90 o                         
 -10   5  -1          1.19          1.66         0.23 o                         
 -10   5  -2          0.32         -0.04         0.35 o                         
  10   6  -5          0.34          0.50         0.27 o                         
  10   6  -4        188.43        168.66         1.30 o                         
 -10   6   3          0.15          0.20         0.19 o                         
  10  -6  -2         52.95         62.03         0.79 o                         
 -10   6   1         72.50         66.21         0.86 o                         
 -10   6   0          9.50          6.42         0.52 o                         
  10  -6   1         48.48         33.08         0.79 o                         
  10   7  -3          7.56          7.23         0.44 o                         
   0   0   2       4739.35       4271.90         7.46 o                         
   0   0  -4        854.12        845.44         4.36 o                         
   0   0   6         70.45         82.20         1.49 o                         
   0   0  10        673.89        689.09         3.77 o                         
   0   0 -12         70.50         63.22         1.23 o                         
   0   0  14         60.02         63.66         1.29 o                         
   0  -1   1        514.21        459.55         1.73 o                         
   0  -1   2        875.98        802.32         2.65 o                         
   0  -1   3        106.94        100.19         0.77 o                         
   0  -1   4        271.47        259.52         1.30 o                         
   0  -1   5       1398.12       1404.46         5.10 o                         
   0  -1   6        170.32        203.28         1.50 o                         
   0   1   7        478.02        524.20         3.10 o                         
   0   1   9        294.29        286.35         1.31 o                         
   0   1  10        112.43         92.51         0.84 o                         
   0   1  12         64.50         66.06         0.70 o                         
   0   1  14          6.89          7.90         0.35 o                         
   0  -1  15        158.34        131.89         1.42 o                         
   0  -2   1       2109.09       1986.35         5.92 o                         
   0  -2   2         48.88         50.05         0.85 o                         
   0  -2   3        457.96        458.45         2.98 o                         
   0  -2   4        961.06        933.06         3.29 o                         
   0  -2   6          9.49          6.67         0.42 o                         
   0   2   7         49.45         44.29         0.71 o                         
   0   2   9          5.71          5.90         0.26 o                         
   0   2  10         13.57         11.52         0.36 o                         
   0  -2  12          0.47          0.17         0.24 o                         
   0  -2  14         10.90         13.00         0.32 o                         
   0   3   1       1879.72       1724.73         6.28 o                         
   0  -3   2         22.73         22.83         0.77 o                         
   0   3   3         33.53         31.25         0.63 o                         
   0  -3   4       1241.71       1278.63         4.31 o                         
   0   3   6         24.00         21.14         0.54 o                         
   0  -3   7        208.70        206.45         1.08 o                         
   0   3   9        247.79        236.92         1.01 o                         
   0  -3  10         16.69         15.65         0.41 o                         
   0  -3  12        108.18        118.28         1.09 o                         
   0  -3  14         26.13         33.64         0.67 o                         
   0   4   1        122.69         90.13         1.15 o                         
   0   4   2        491.16        503.65         3.67 o                         
   0  -4   3       1830.63       1847.67         4.63 o                         
   0  -4   4         27.45         31.29         0.52 o                         
   0  -4   6        193.33        183.48         1.27 o                         
   0  -4   7         64.39         67.56         0.48 o                         
   0   4   9        175.07        168.48         1.00 o                         
   0   4  10        103.99         81.08         0.69 o                         
   0  -4  12         62.26         56.66         0.71 o                         
   0   4 -14         71.07         78.96         0.79 o                         
   0   5   1       2340.78       2362.41         7.27 o                         
   0   5   2         19.74         14.04         0.50 o                         
   0   5   3          6.73          8.97         0.42 o                         
   0  -5   4        261.17        283.31         1.63 o                         
   0  -5   6        277.45        275.51         1.17 o                         
   0  -5   7          8.50          5.02         0.23 o                         
   0   5   9        687.15        675.07         1.96 o                         
   0   5  10        494.37        482.77         1.70 o                         
   0  -5  12         55.78         62.66         0.74 o                         
   0   5  14         26.88         23.63         0.43 o                         
   0   6   1          6.94          6.66         0.57 o                         
   0   6   2         86.95         97.02         0.93 o                         
   0   6   4       1696.22       1818.07         5.73 o                         
   0  -6   6        290.73        302.25         1.10 o                         
   0  -6   7         21.38         20.25         0.32 o                         
   0  -6   9          1.06          0.84         0.24 o                         
   0  -6 -10        193.72        189.89         0.97 o                         
   0  -6  12         32.72         35.09         0.64 o                         
   0   6  14        118.93        105.04         0.85 o                         
   0   7   1          1.94          1.44         0.39 o                         
   0   7   2        363.36        367.43         2.29 o                         
   0  -7   4        344.84        370.17         1.88 o                         
   0  -7   6        190.11        189.09         0.84 o                         
   0  -7   7          6.89          7.32         0.25 o                         
   0  -7   9         69.93         76.78         0.64 o                         
   0  -7  10         38.82         41.44         0.50 o                         
   0  -7  12          2.09          2.72         0.32 o                         
   0   8   1        105.87        114.46         1.31 o                         
   0   8  -2          0.62          0.32         0.33 o                         
   0  -8   4        214.52        220.74         0.82 o                         
   0  -8   6        220.81        221.68         0.95 o                         
   0  -8   7        185.52        176.70         0.89 o                         
   0  -8   9          1.37          0.93         0.28 o                         
   0  -8  10        187.17        201.50         1.02 o                         
   0  -8  12          0.41          0.18         0.27 o                         
   0   9   1         34.47         23.84         0.40 o                         
   0  -9  -2        865.93        855.12         2.13 o                         
   0  -9  -4         37.01         30.03         0.36 o                         
   0   9   6         88.48         82.17         0.65 o                         
   0  -9   7        129.54        137.54         0.78 o                         
   0   9   9        114.28        127.40         0.99 o                         
   0  -9  10         46.80         51.32         0.63 o                         
   0  -9 -12        104.99        113.53         1.52 o                         
   0  10  -1        489.51        478.64         1.92 o                         
   0  10  -2         60.69         59.26         0.53 o                         
   0  10   4          4.01          3.88         0.26 o                         
   0 -10   6        191.78        183.36         0.97 o                         
   0 -10   7       1107.95       1141.23         3.05 o                         
   0 -10   9         85.69         87.43         0.81 o                         
   0 -10 -10         24.82         26.72         0.53 o                         
   0  10  12          0.41          0.84         0.31 o                         
   0  11  -1          1.60          1.27         0.29 o                         
   0  11  -2        237.35        237.29         1.13 o                         
   0  11   4          4.31          2.57         0.27 o                         
   0 -11  -6          0.68          1.10         0.27 o                         
   0 -11   7         86.97         93.82         0.78 o                         
   0 -11   9          3.43          3.69         0.33 o                         
   0  11  10         34.77         38.18         0.66 o                         
   0  11  11         56.07         50.06         1.14 o                         
   0  12  -1          0.43          0.51         0.29 o                         
   0  12  -2         48.49         46.71         0.57 o                         
   0  12  -4         91.98         90.99         0.75 o                         
   0  12  -6          2.59          3.09         0.32 o                         
   0 -12   7         26.04         23.10         0.44 o                         
   0 -12   9          2.73          3.73         0.32 o                         
   0 -12  10         83.38         81.20         0.92 o                         
   0  13   1         81.23         79.78         0.73 o                         
   0  13  -2        126.81        129.01         1.06 o                         
   0  13  -4         14.53         14.75         0.41 o                         
   0  13  -6         40.55         42.80         0.57 o                         
   0 -13   7          4.31          4.89         0.31 o                         
   0 -13  -9         84.27         86.19         1.19 o                         
   0 -13 -10         14.67         11.68         0.79 o                         
   0 -14  -1         40.87         45.45         0.60 o                         
   0  14  -2         18.47         17.67         0.40 o                         
   0  14  -4        147.15        143.86         0.94 o                         
   0 -14   6         18.94         20.87         0.43 o                         
   0 -14   7        105.92        112.52         0.82 o                         
   0 -15   1          0.96          1.47         0.26 o                         
   0  15  -2         34.78         37.54         0.48 o                         
   0 -15  -4         67.20         67.21         0.68 o                         
   0 -15   6         72.54         70.40         0.66 o                         
   0 -15   7          2.34          2.28         0.25 o                         
   0 -16  -1        147.63        147.77         0.92 o                         
   0 -16  -2          0.46          0.62         0.27 o                         
   0 -16   4         51.97         55.89         0.64 o                         
   0  17   1          2.02          1.21         0.22 o                         
   0 -17   2         31.32         27.09         0.44 o                         
  -1   0  15         34.38         46.07         1.01 o                         
  -1   0  13          3.40          3.03         0.45 o                         
  -1   0  11          0.13          0.69         0.43 o                         
  -1   0   7        382.18        372.77         3.79 o                         
  -1   0   5        939.14        999.62         6.92 o                         
  -1   0   3       3363.55       3108.29        12.95 o                         
  -1   0  -1        776.24        733.05         3.67 o                         
  -1   0  -3       3089.75       3121.35         9.09 o                         
   1   0   5          3.00          1.32         0.50 o                         
   1   0   9          7.55          7.60         0.44 o                         
   1   0  11         40.56         48.15         0.75 o                         
   1   0  13         20.64         21.93         0.74 o                         
  -1  -1  15          6.65          6.61         0.27 o                         
  -1  -1  13         33.86         40.33         0.60 o                         
  -1  -1  12         54.81         53.53         0.66 o                         
   1   1 -11          0.52          0.40         0.30 o                         
  -1  -1  10        235.49        237.99         1.44 o                         
  -1   1   8        162.28        162.73         1.06 o                         
  -1  -1   7         14.80          9.66         0.43 o                         
  -1  -1   6        147.99        155.21         1.39 o                         
  -1   1   5          2.64          2.23         0.44 o                         
  -1  -1   4          2.01          2.98         0.37 o                         
  -1  -1   3        451.13        423.67         1.87 o                         
  -1  -1   2         21.69         19.23         0.47 o                         
  -1  -1   0       2206.11       2095.29         6.43 o                         
  -1   1  -1       2162.24       1935.55         5.78 o                         
   1  -1   2        457.75        433.95         2.07 o                         
   1  -1   3        154.46        147.04         1.28 o                         
   1  -1   4        278.59        280.21         2.12 o                         
   1  -1   5        750.52        773.97         3.55 o                         
   1   1   6        499.75        495.43         2.63 o                         
   1  -1   8        218.29        241.13         1.29 o                         
   1   1   9         43.95         38.29         0.48 o                         
   1  -1  11          9.92          8.45         0.34 o                         
  -1   1 -13          1.87          1.46         0.32 o                         
   1  -1  14         34.46         31.68         0.58 o                         
  -1  -2  15          0.23          0.13         0.18 o                         
  -1  -2  13        210.06        215.36         1.21 o                         
  -1  -2  12        130.03        137.51         0.98 o                         
  -1  -2  11        102.67         99.06         0.79 o                         
  -1  -2  10        289.99        283.72         1.59 o                         
  -1   2   8         40.77         41.17         0.57 o                         
  -1   2   7          6.40          5.65         0.39 o                         
  -1  -2   6         71.51         69.42         1.05 o                         
  -1  -2   5        837.90        877.07         3.32 o                         
  -1  -2   4        245.05        256.97         1.57 o                         
  -1  -2   3       2231.83       2230.43         6.66 o                         
  -1  -2   2          1.90          2.36         0.40 o                         
   1  -2   0        206.66        186.71         1.62 o                         
   1  -2   1         11.67         16.38         0.59 o                         
   1  -2   2       1266.64       1196.67         4.51 o                         
  -1  -2  -3         57.08         54.03         0.99 o                         
   1  -2   4        486.06        470.14         2.28 o                         
   1  -2   5       2446.46       2514.70         6.02 o                         
   1  -2   6         54.70         64.76         0.83 o                         
   1   2   8        720.90        701.82         2.02 o                         
   1   2   9        297.06        302.04         1.25 o                         
   1   2  11        110.97         99.77         0.85 o                         
   1   2  13          4.08          4.89         0.33 o                         
   1  -2  14          1.84          0.84         0.30 o                         
   1  -3 -13         76.30         84.46         0.77 o                         
   1  -3 -12         37.89         38.24         0.54 o                         
  -1  -3  11         86.58         88.18         0.77 o                         
  -1   3  10         37.19         28.41         0.45 o                         
  -1  -3   8          3.85          5.07         0.28 o                         
  -1  -3   7       1265.87       1264.35         3.28 o                         
  -1   3   6        617.92        668.91         2.17 o                         
  -1  -3   5        929.94        980.40         2.78 o                         
  -1  -3   4        457.70        472.04         1.98 o                         
  -1   3   3        247.86        275.11         1.46 o                         
  -1  -3   2          6.62          6.45         0.39 o                         
   1   3   0       2139.06       2169.76         6.25 o                         
   1  -3   1        292.73        281.00         1.89 o                         
   1  -3   2        270.98        248.90         1.84 o                         
   1   3   3       1018.91       1045.25         4.99 o                         
   1  -3   5          5.95          6.90         0.42 o                         
   1  -3   6         34.98         40.27         0.81 o                         
   1  -3   8          0.38         -0.07         0.22 o                         
   1   3   9        598.21        622.61         2.36 o                         
   1   3  11        222.92        202.95         1.23 o                         
   1   3  13        153.83        152.50         1.21 o                         
   1   3  14         24.49         22.72         0.62 o                         
  -1  -4  13          2.09          2.19         0.31 o                         
  -1  -4  12         51.80         49.80         0.60 o                         
  -1  -4  11         66.51         64.19         0.68 o                         
  -1  -4  10          3.56          6.60         0.32 o                         
  -1  -4   8        112.43        119.25         0.73 o                         
  -1  -4   7          3.65          3.46         0.24 o                         
  -1  -4   6       1185.21       1251.46         3.48 o                         
  -1  -4   5        556.23        612.96         2.55 o                         
  -1   4   4         75.39         87.45         0.80 o                         
  -1   4   3         29.18         25.34         0.54 o                         
  -1  -4   2        100.06         92.34         1.06 o                         
   1  -4   0          0.60          1.15         0.32 o                         
   1   4   1        679.30        655.02         2.84 o                         
   1   4   2       2466.37       2432.43         7.17 o                         
   1   4   3        238.03        240.90         1.75 o                         
   1  -4   5          1.99          1.39         0.37 o                         
   1   4   6         71.25         72.92         0.82 o                         
   1  -4   8        555.72        587.92         1.81 o                         
   1  -4   9          7.21          9.52         0.36 o                         
   1   4  11          6.11          9.15         0.35 o                         
   1   4  13          3.83          4.42         0.36 o                         
   1   4  14         37.26         33.49         0.65 o                         
  -1  -5  13          2.17          3.43         0.32 o                         
  -1  -5  12         95.23         89.33         0.74 o                         
  -1  -5  11         30.25         31.73         0.51 o                         
  -1  -5  10         50.47         50.05         0.58 o                         
  -1  -5   8         51.38         51.22         0.45 o                         
  -1  -5   7        240.69        223.62         0.83 o                         
   1   5  -5         10.97          9.30         0.36 o                         
  -1   5   4        372.13        360.84         1.71 o                         
   1   5  -3        546.52        546.49         2.46 o                         
  -1  -5   2        142.41        142.78         1.96 o                         
   1   5   0        218.47        216.77         1.80 o                         
   1   5   1         16.35         11.12         0.42 o                         
   1   5   2        132.39        116.72         0.97 o                         
   1   5   3        589.61        589.05         1.98 o                         
   1  -5   5          9.90         11.35         0.47 o                         
   1  -5   6        451.56        447.67         1.35 o                         
   1  -5   8          2.27          3.68         0.27 o                         
   1  -5   9        190.22        173.73         1.01 o                         
   1   5  11         95.25         92.03         1.04 o                         
   1  -5  13         21.12         19.76         0.54 o                         
   1   5  14         12.94         11.65         0.43 o                         
  -1  -6  14         25.31         28.44         0.48 o                         
  -1  -6  13          7.26          6.59         0.35 o                         
  -1  -6  12         37.06         32.36         0.53 o                         
   1  -6 -11         37.31         32.50         0.58 o                         
   1  -6 -10         19.82         16.62         0.39 o                         
  -1  -6   8         49.57         50.38         0.45 o                         
  -1  -6   7        112.27        103.95         0.62 o                         
   1   6  -5        770.22        781.66         2.92 o                         
  -1  -6   4         62.06         57.65         0.82 o                         
  -1   6   3        359.90        329.93         1.91 o                         
  -1  -6   2         32.65         27.20         0.75 o                         
   1   6   0        879.33        888.65         4.96 o                         
   1   6   1       1582.50       1640.97         5.57 o                         
   1   6   2          0.21          0.76         0.31 o                         
   1   6   3        113.39        112.61         1.13 o                         
   1   6   5        466.69        466.73         1.34 o                         
   1  -6   6         35.19         32.94         0.35 o                         
   1  -6   8          0.13          0.47         0.26 o                         
   1  -6   9          6.60          6.09         0.33 o                         
   1   6  11        132.12        131.54         0.91 o                         
   1  -6  13         65.12         66.47         0.87 o                         
  -1  -7  13          3.18          2.71         0.34 o                         
  -1  -7  12        102.84        104.19         0.92 o                         
  -1  -7  11         62.09         58.31         0.64 o                         
  -1  -7  10          0.62          0.60         0.28 o                         
  -1  -7   8         56.91         51.70         0.52 o                         
  -1   7   7         14.18         14.02         0.29 o                         
   1   7  -5        699.84        708.76         1.78 o                         
  -1  -7   4       1620.89       1666.03         3.97 o                         
  -1   7   3        403.52        410.57         2.59 o                         
  -1  -7   2          0.25          0.42         0.39 o                         
   1   7   0        634.37        624.04         3.35 o                         
   1   7   1        108.99         98.85         1.15 o                         
   1   7   3        142.39        142.94         1.46 o                         
   1   7   5         18.00         15.29         0.32 o                         
   1  -7   6       1322.80       1318.19         2.15 o                         
   1  -7   8        423.17        426.26         1.72 o                         
   1  -7   9        285.32        308.89         1.52 o                         
   1   7  11          0.23          0.52         0.27 o                         
  -1  -7 -13         33.67         29.93         0.56 o                         
   1  -8 -13         38.37         45.04         0.94 o                         
  -1  -8  12         50.22         52.43         0.84 o                         
  -1  -8  11         56.87         58.28         0.69 o                         
  -1  -8  10         35.51         39.14         0.54 o                         
  -1  -8   8        240.89        235.37         1.08 o                         
  -1  -8   7         80.03         71.07         0.54 o                         
   1   8  -5         22.51         17.66         0.33 o                         
   1  -8  -3          5.20          9.18         0.33 o                         
  -1  -8   2        254.05        283.87         2.44 o                         
   1   8   0        159.80        148.64         1.44 o                         
   1   8   1         61.22         77.93         1.01 o                         
   1   8   3        141.51        151.20         0.66 o                         
   1   8   5         13.64         11.40         0.29 o                         
   1  -8   6         27.98         23.77         0.36 o                         
   1  -8   8         19.19         15.54         0.36 o                         
   1  -8   9         55.04         55.05         0.63 o                         
   1  -8  11         59.01         66.33         0.61 o                         
   1   8  13         11.11         12.88         0.80 o                         
   1  -9 -12         14.36         15.71         0.50 o                         
  -1   9  11        108.35        118.74         1.03 o                         
  -1  -9  10          9.70         10.15         0.39 o                         
  -1  -9   8         45.98         40.50         0.46 o                         
  -1  -9   7        117.46        117.25         0.70 o                         
   1   9  -5        240.40        247.20         1.05 o                         
   1  -9  -3         82.76         85.58         0.58 o                         
   1  -9  -2         40.97         38.20         0.47 o                         
   1   9   0        356.81        358.69         1.24 o                         
   1   9   1        610.54        638.30         1.77 o                         
   1   9   3        149.20        136.12         0.70 o                         
   1   9   5        267.36        268.27         0.96 o                         
   1  -9   6        178.67        167.09         0.95 o                         
   1  -9   8        336.68        349.65         1.51 o                         
   1  -9   9        110.56        118.58         0.83 o                         
   1   9  11         40.74         41.63         0.59 o                         
  -1  10  12         44.04         47.33         0.79 o                         
  -1  10  11         72.29         76.22         0.92 o                         
  -1  10  10         32.10         31.53         0.61 o                         
  -1 -10   8         33.69         36.16         0.46 o                         
  -1 -10   7          0.06          0.15         0.26 o                         
   1  10  -5         64.26         57.37         0.56 o                         
  -1 -10   3          6.50          9.63         0.32 o                         
  -1 -10   2         10.62         10.19         0.30 o                         
   1  10   0         10.04          8.38         0.32 o                         
   1  10   1         15.18         13.22         0.34 o                         
  -1 -10  -3          9.25          9.40         0.32 o                         
   1  10   5         22.20         28.52         0.40 o                         
   1 -10   6        259.60        240.39         1.12 o                         
   1 -10   8         17.01         13.85         0.38 o                         
   1 -10   9         42.41         41.63         0.62 o                         
   1  10  11          9.58          8.86         0.33 o                         
  -1  11  11         92.06         92.64         1.20 o                         
  -1  11  10         26.70         26.19         0.61 o                         
  -1 -11   8        101.26        101.35         0.90 o                         
  -1 -11   7        109.20        103.94         0.72 o                         
  -1  11   5         70.84         67.22         0.56 o                         
   1  11  -3        432.22        451.43         1.50 o                         
   1  11  -2         71.28         80.43         0.64 o                         
  -1  11   0        185.92        185.55         1.33 o                         
  -1  11  -1          0.27          0.24         0.29 o                         
  -1  11  -3         58.13         54.74         0.59 o                         
   1 -11   5         17.56         14.57         0.38 o                         
   1 -11   6        174.91        191.36         1.13 o                         
   1  11   8         95.98        102.01         0.83 o                         
   1 -11   9          5.88          6.23         0.32 o                         
  -1 -11 -11          4.96          4.12         0.50 o                         
   1 -12 -11          2.24          1.19         0.42 o                         
  -1  12  10         26.20         26.61         0.56 o                         
   1  12  -8        379.50        386.85         1.74 o                         
   1  12  -7          0.11          0.50         0.25 o                         
   1 -12  -5        111.10        114.00         0.75 o                         
   1  12  -3        248.25        248.37         1.05 o                         
   1  12  -2          5.10          2.89         0.28 o                         
   1  12   0         50.06         50.12         0.60 o                         
   1 -12   1        560.91        579.95         2.27 o                         
   1  12   3          0.13          0.71         0.28 o                         
   1 -12   5          2.27          1.87         0.30 o                         
   1 -12   6          0.03          0.04         0.31 o                         
   1 -12   8          9.32         11.38         0.44 o                         
   1 -12   9         99.80        109.71         0.87 o                         
   1 -13 -10          3.35          3.25         0.31 o                         
   1 -13  -8        155.10        171.75         1.26 o                         
   1  13  -7        260.99        280.08         1.19 o                         
   1  13  -5         19.07         19.66         0.40 o                         
   1  13  -3         12.37         10.34         0.34 o                         
   1  13  -2        165.53        165.50         0.93 o                         
   1  13   0        310.02        302.94         1.42 o                         
   1  13   1         17.67         17.05         0.38 o                         
   1  13   3          4.52          4.89         0.33 o                         
  -1  13  -5         10.62          9.07         0.40 o                         
   1 -13   6         20.84         22.29         0.44 o                         
   1 -13   8          2.17          1.98         0.31 o                         
   1  13   9          1.02          0.83         0.23 o                         
  -1 -14   8         30.73         25.22         0.69 o                         
  -1 -14   7          0.06          0.14         0.20 o                         
   1  14  -5        170.35        175.07         0.97 o                         
   1  14  -3         32.93         34.42         0.50 o                         
  -1  14   2        538.18        554.01         2.14 o                         
  -1  14   0         82.75         86.38         0.71 o                         
  -1  14  -1         20.06         17.98         0.41 o                         
  -1  14  -3         33.73         31.01         0.48 o                         
   1 -14   5         11.86         10.12         0.31 o                         
   1 -14   6          5.00          4.89         0.30 o                         
   1 -14   8         48.10         47.65         0.76 o                         
   1 -15  -7         82.17         74.84         0.79 o                         
  -1 -15   5         36.49         33.64         0.45 o                         
   1  15  -3         44.27         48.75         0.51 o                         
  -1  15   2        184.23        200.43         1.30 o                         
  -1  15   0         25.09         27.17         0.50 o                         
  -1  15  -1          0.33          0.36         0.28 o                         
  -1  15  -3         37.89         35.82         0.49 o                         
   1 -15   5         35.01         32.69         0.53 o                         
   1 -15   6          0.07          0.51         0.21 o                         
   1  16  -5          1.92          1.64         0.28 o                         
  -1 -16   3         29.67         27.03         0.49 o                         
  -1 -16   2        351.01        382.17         1.73 o                         
   1 -16   0         68.22         66.50         0.66 o                         
   1 -16   1          3.21          2.66         0.25 o                         
   1 -16   3          4.24          3.74         0.27 o                         
   1 -16   5          5.23          3.47         0.23 o                         
  -1 -17   3         81.63         72.25         1.15 o                         
   1  17  -2          4.39          3.03         0.24 o                         
   1 -17   0         36.34         42.10         0.62 o                         
   1 -17   1        171.66        163.73         1.09 o                         
  -2   0  14        326.91        359.89         2.98 o                         
  -2   0  12        225.91        219.14         1.81 o                         
  -2   0   8         54.89         54.05         0.73 o                         
  -2   0   6        106.44        101.10         1.50 o                         
  -2   0   4       1999.09       2002.82        10.12 o                         
  -2   0   0       3013.42       2765.01         7.14 o                         
  -2   0  -2       3015.25       2973.62        12.90 o                         
   2   0   4       2203.57       2225.46         7.95 o                         
   2   0   8         15.04         12.44         0.44 o                         
   2   0  10        960.00        939.78         4.11 o                         
   2   0  12        261.74        223.59         2.36 o                         
  -2  -1  15        157.93        176.02         1.27 o                         
  -2   1  14         84.74         94.06         0.94 o                         
  -2  -1  13        114.51        118.51         0.97 o                         
  -2  -1  12         10.17         10.48         0.37 o                         
  -2  -1  11          3.89          5.19         0.33 o                         
  -2   1   9        703.18        695.41         2.54 o                         
  -2   1   8        408.29        395.26         1.48 o                         
  -2  -1   7        270.74        258.74         1.46 o                         
  -2  -1   6        189.51        179.04         1.25 o                         
  -2   1   5        504.13        507.09         2.10 o                         
  -2  -1   4        483.37        476.79         2.23 o                         
  -2  -1   3         44.61         42.64         0.51 o                         
  -2  -1   1       1372.82       1261.46         4.92 o                         
   2  -1   0       3101.11       2907.92         8.09 o                         
  -2   1  -1        643.78        611.01         3.12 o                         
   2  -1   2        425.61        374.55         2.10 o                         
   2  -1   3        199.45        197.00         1.84 o                         
  -2   1  -4        185.68        174.85         1.61 o                         
   2  -1   5        517.79        573.77         2.62 o                         
   2  -1   7         21.92         23.23         0.33 o                         
   2  -1   8        128.78        126.33         0.72 o                         
   2   1  10          0.44          0.05         0.27 o                         
   2  -1  12         15.16         16.94         0.42 o                         
   2  -1  13          1.56          1.81         0.24 o                         
  -2   2  15         64.28         64.50         0.78 o                         
  -2  -2  14         39.21         44.86         0.53 o                         
  -2  -2  13          7.97          8.47         0.32 o                         
  -2  -2  12          7.79          9.07         0.34 o                         
  -2  -2  11         42.79         43.11         0.61 o                         
  -2   2   9         17.31         15.35         0.41 o                         
  -2   2   8         66.88         61.06         0.67 o                         
  -2  -2   7         85.05         83.35         0.87 o                         
  -2  -2   6         14.23         13.27         0.35 o                         
  -2  -2   5        412.01        414.49         1.94 o                         
  -2  -2   4        496.05        489.52         1.91 o                         
  -2  -2   3         50.00         46.66         0.63 o                         
  -2  -2   1      14980.97      14242.10        21.68 o                         
   2  -2   0       9697.65       9277.92        17.64 o                         
   2  -2   1       2171.97       2053.38         8.99 o                         
   2  -2   2       1276.13       1214.26         5.30 o                         
   2  -2   3         15.08         12.51         0.68 o                         
   2  -2   4        667.99        700.29         2.99 o                         
   2  -2   5          0.72          0.59         0.38 o                         
   2   2   7        377.26        393.96         1.19 o                         
   2  -2   8        112.36        111.52         0.67 o                         
   2   2  10        119.56        107.23         0.87 o                         
   2   2  12         26.81         24.87         0.42 o                         
   2  -2  13         36.24         31.44         0.57 o                         
  -2   3  15          0.02          0.05         0.37 o                         
  -2  -3  14         38.72         38.11         0.49 o                         
  -2  -3  13         10.57         10.70         0.37 o                         
  -2  -3  12        183.05        175.09         1.05 o                         
  -2   3  11        167.86        160.39         0.88 o                         
  -2   3   9        153.73        144.50         1.04 o                         
  -2   3   8        278.69        287.75         1.28 o                         
  -2  -3   7        607.59        634.08         2.41 o                         
  -2  -3   6        133.77        141.37         0.91 o                         
  -2   3   5        236.72        240.93         1.12 o                         
  -2  -3   4          0.54          1.00         0.28 o                         
  -2  -3   3        485.06        490.98         1.87 o                         
   2   3  -1       1836.54       1764.79         5.64 o                         
   2   3   0        406.94        420.08         2.54 o                         
   2   3   1       1021.46       1023.99         5.65 o                         
   2   3   2         66.90         62.55         0.89 o                         
   2  -3   4        224.40        198.74         1.38 o                         
   2  -3   5         64.95         64.52         0.91 o                         
   2  -3   7          0.25          0.10         0.20 o                         
   2   3   8        239.77        222.28         0.99 o                         
   2   3  10        167.06        167.62         1.22 o                         
   2   3  12          3.19          2.87         0.27 o                         
   2  -3  13         12.75         12.25         0.34 o                         
  -2  -4  14          4.76          4.67         0.29 o                         
  -2  -4  13         22.36         20.63         0.47 o                         
  -2   4  12         16.65         13.90         0.43 o                         
  -2  -4  11          3.25          3.88         0.30 o                         
  -2  -4   9        182.22        176.48         0.91 o                         
  -2   4   8         22.87         24.57         0.36 o                         
  -2   4   6        174.86        191.25         1.11 o                         
   2  -4  -5        474.59        486.47         1.63 o                         
   2   4  -4        904.63        973.02         2.89 o                         
   2   4  -3        176.47        180.61         0.99 o                         
   2  -4  -1       1535.90       1490.31         6.10 o                         
   2   4   0       2019.38       1941.93         6.44 o                         
   2   4   1       2272.69       2429.68         8.82 o                         
   2   4   2        248.69        278.08         1.67 o                         
   2  -4   4         10.27          9.85         0.47 o                         
   2  -4   5        978.04       1029.62         4.89 o                         
   2  -4   7        139.57        152.39         0.88 o                         
   2   4   8         16.92         14.96         0.34 o                         
   2   4  10        155.35        143.51         1.05 o                         
   2  -4  12         15.08         14.45         0.38 o                         
   2  -4  13        139.34        144.91         1.75 o                         
  -2  -5  14         11.38         12.20         0.40 o                         
  -2  -5  13         14.82         13.64         0.35 o                         
  -2   5  12         22.57         23.43         0.46 o                         
  -2  -5  11         52.59         57.35         0.62 o                         
  -2  -5   9          0.86          0.46         0.26 o                         
  -2  -5   8          0.05          0.52         0.22 o                         
  -2  -5   6        193.54        190.70         0.93 o                         
   2   5  -5       1282.45       1340.38         3.38 o                         
   2   5  -4        292.40        280.98         1.40 o                         
   2   5  -3       1084.16       1062.21         3.85 o                         
   2   5  -1        179.87        161.82         1.64 o                         
   2   5   0        293.09        309.29         2.11 o                         
   2   5   1        381.29        396.03         1.81 o                         
   2   5   2       1681.08       1773.63         4.67 o                         
   2  -5   4        276.95        276.85         1.70 o                         
   2  -5   5        213.21        225.16         1.10 o                         
   2  -5   7         38.76         38.01         0.44 o                         
   2  -5   8         90.50         74.72         0.70 o                         
   2   5  10          4.68          4.03         0.34 o                         
  -2  -5 -12         13.57         16.04         0.54 o                         
  -2  -5 -13          0.08          0.38         0.22 o                         
  -2   6  14         88.55         82.39         1.11 o                         
  -2  -6  13          3.65          2.86         0.27 o                         
  -2  -6  12        192.14        204.67         1.34 o                         
  -2  -6  11         73.35         60.43         0.60 o                         
  -2  -6   9         22.14         24.73         0.43 o                         
  -2  -6   8        198.54        201.28         1.08 o                         
  -2  -6   6         85.20         78.21         0.57 o                         
   2   6  -5        150.36        151.04         0.84 o                         
   2   6  -4        238.13        232.18         1.39 o                         
   2   6  -3         43.48         42.18         0.75 o                         
   2   6  -1         86.28        105.19         1.41 o                         
   2   6   0          0.50          2.53         0.36 o                         
   2   6   2        259.53        257.74         1.23 o                         
   2   6   4        146.96        147.98         0.94 o                         
   2  -6   5         19.65         19.61         0.35 o                         
   2  -6   7        691.70        732.88         2.16 o                         
   2  -6   8         73.14         70.20         0.67 o                         
  -2  -6 -10          0.76          0.55         0.30 o                         
  -2  -6 -12        185.50        202.39         1.17 o                         
   2   6  13          0.46          0.83         0.24 o                         
  -2  -7  13        118.76        133.07         1.46 o                         
  -2  -7  12         65.81         73.97         0.96 o                         
  -2  -7  11          0.98          2.44         0.30 o                         
  -2  -7   9         23.36         22.27         0.41 o                         
  -2  -7   8        238.60        231.02         0.94 o                         
  -2  -7   6        168.67        173.41         0.85 o                         
   2   7  -4         59.67         60.29         0.54 o                         
   2   7  -3        171.34        164.78         1.40 o                         
   2   7  -1        185.65        173.42         1.30 o                         
   2   7   0        535.13        543.05         2.51 o                         
   2   7   2          0.90          0.39         0.28 o                         
   2   7   4         99.76        106.41         0.55 o                         
   2  -7   5         12.74          9.04         0.27 o                         
   2  -7   7         42.58         38.20         0.48 o                         
   2  -7   8        101.99        102.01         0.76 o                         
   2   7  10        150.04        153.35         0.92 o                         
  -2  -7 -12          3.68          2.77         0.27 o                         
  -2   8  13          2.86          3.81         0.36 o                         
  -2  -8  12         37.70         44.45         0.75 o                         
  -2  -8  11          1.24          0.88         0.35 o                         
  -2  -8   9          6.84          5.67         0.28 o                         
  -2  -8   8        361.46        376.99         1.36 o                         
  -2  -8   6        102.49         98.24         0.65 o                         
   2   8  -4         86.09         83.86         0.59 o                         
   2   8  -3         49.17         51.60         0.48 o                         
   2   8  -1         63.09         57.92         0.72 o                         
   2   8   0        208.02        220.13         1.36 o                         
   2   8   2        680.14        671.01         1.73 o                         
   2  -8   4          0.06          1.18         0.19 o                         
   2  -8   5        208.11        190.21         0.87 o                         
   2  -8   7        153.60        155.70         0.81 o                         
   2  -8   8          1.84          1.62         0.28 o                         
   2   8  10        378.29        418.73         2.01 o                         
   2   8  12          4.74          5.37         0.32 o                         
  -2  -9  13         74.52         66.19         1.51 o                         
  -2   9  12         76.15         74.87         1.14 o                         
  -2  -9  11         27.06         27.37         0.64 o                         
  -2  -9   9         52.19         56.55         0.66 o                         
  -2  -9   8         25.64         24.88         0.45 o                         
  -2  -9   6        225.35        224.74         0.98 o                         
   2   9  -4         66.06         69.12         0.58 o                         
   2   9  -3         86.31         77.74         0.58 o                         
   2   9  -1          3.14          3.53         0.27 o                         
   2   9   0        185.11        166.20         1.06 o                         
   2   9   2          0.14          0.42         0.23 o                         
   2   9   4         93.10         86.88         0.58 o                         
  -2  -9  -5        280.50        282.06         1.24 o                         
   2  -9   7         97.14        103.27         0.67 o                         
   2  -9   8        186.78        196.11         1.10 o                         
   2   9  10        351.63        366.53         1.60 o                         
  -2  10  12         12.93         12.63         0.49 o                         
  -2  10  11        191.91        190.07         1.62 o                         
  -2 -10   9         10.43         15.18         0.39 o                         
  -2  10   8        154.38        140.57         0.96 o                         
  -2 -10   6         36.58         30.63         0.41 o                         
   2 -10  -4         41.38         42.27         0.53 o                         
   2  10  -3         69.27         66.23         0.55 o                         
   2  10  -1        204.51        198.13         0.91 o                         
   2  10   0         79.34         81.44         0.68 o                         
   2 -10   2          9.97          8.81         0.32 o                         
   2  10   4         42.34         44.74         0.51 o                         
  -2 -10  -5         89.68         95.00         0.72 o                         
   2 -10   7        104.13        114.23         0.96 o                         
   2 -10   8          0.78          1.32         0.29 o                         
   2  10  10          9.93          9.67         0.32 o                         
  -2  11  11         50.53         50.28         0.72 o                         
  -2 -11   9        105.69        110.71         0.98 o                         
  -2 -11   8         65.29         64.47         0.59 o                         
  -2  11   6         67.84         69.98         0.57 o                         
   2  11  -4          0.22          0.37         0.25 o                         
   2  11  -3       1268.06       1314.83         3.29 o                         
   2  11  -1         36.63         35.81         0.47 o                         
   2  11   0        206.46        197.39         0.97 o                         
   2  11   2        129.32        129.20         0.80 o                         
   2  11   4         64.69         67.26         0.60 o                         
  -2 -11  -5          0.57          0.00         0.26 o                         
   2 -11   7        114.18        110.95         0.99 o                         
   2 -11   8         12.05         14.21         0.42 o                         
   2  11  10          9.20          7.93         0.41 o                         
   2 -12 -11         35.98         34.54         0.83 o                         
  -2 -12   9         11.51         12.15         0.39 o                         
   2  12  -8        257.69        272.52         1.29 o                         
   2  12  -6         66.96         64.81         0.54 o                         
   2  12  -4          5.14          5.21         0.30 o                         
   2  12  -3        200.54        202.43         1.04 o                         
   2  12  -1         36.26         33.62         0.58 o                         
   2  12   0        345.69        348.17         1.40 o                         
   2  12   2        142.63        140.62         0.94 o                         
   2 -12   4         40.45         42.72         0.53 o                         
  -2 -12  -5         25.22         24.12         0.44 o                         
   2 -12   7          5.47          5.30         0.37 o                         
   2 -12   8         43.11         38.89         0.59 o                         
   2  13  -9        244.77        231.26         2.03 o                         
  -2  13   8         53.29         52.91         0.66 o                         
   2  13  -6         95.31         99.20         0.73 o                         
   2  13  -4         25.70         27.98         0.41 o                         
   2  13  -3        113.46        121.06         0.81 o                         
   2  13  -1         29.42         28.43         0.44 o                         
   2  13   0          1.96          2.74         0.31 o                         
   2  13   2        133.29        148.64         1.04 o                         
   2 -13   4         39.34         42.15         0.66 o                         
  -2 -13  -5         20.64         23.03         0.52 o                         
   2 -13   7        277.78        287.91         1.96 o                         
   2 -13   8          3.87          3.39         0.30 o                         
  -2 -14   8         35.89         35.15         0.65 o                         
   2  14  -6         19.03         20.12         0.40 o                         
   2  14  -4          7.36          7.16         0.29 o                         
   2  14  -3          1.23          1.35         0.25 o                         
   2  14  -1         85.85         87.03         0.82 o                         
   2 -14   0          0.19          0.21         0.27 o                         
   2 -14   2         66.17         66.34         0.68 o                         
  -2  14  -4          1.43          1.04         0.31 o                         
   2 -14   5          7.71          6.96         0.34 o                         
   2 -14   7         14.12         14.73         0.38 o                         
   2 -15  -6         66.24         60.48         0.63 o                         
  -2 -15   4          3.24          2.99         0.25 o                         
   2 -15  -3         13.58         14.24         0.35 o                         
  -2  15   1         34.09         35.89         0.48 o                         
  -2  15   0          2.83          2.32         0.26 o                         
  -2  15  -2          8.29          8.12         0.31 o                         
   2 -15   4         80.77         83.11         0.94 o                         
   2 -15   5         21.30         19.85         0.39 o                         
   2 -16  -4         22.52         21.54         0.54 o                         
   2  16  -3          6.97          5.97         0.24 o                         
   2 -16  -1          5.89          5.38         0.26 o                         
   2 -16   0          0.30          0.39         0.21 o                         
   2 -16   2          3.32          3.76         0.30 o                         
   2 -16   4          8.49          7.84         0.30 o                         
   2  17  -1          4.34          3.08         0.38 o                         
   2 -17   0         26.82         23.48         0.79 o                         
   3   0 -15          5.84          5.29         0.41 o                         
  -3   0  13         10.75         11.72         0.49 o                         
  -3   0   9          1.10          0.68         0.33 o                         
  -3   0   7        115.52        111.84         1.31 o                         
  -3   0   5        165.04        179.20         1.48 o                         
  -3   0   1        423.44        394.31         2.58 o                         
  -3   0  -1       1554.59       1476.45         5.87 o                         
   3   0   3         76.34         77.26         1.76 o                         
   3   0   7       1000.59       1015.72         4.11 o                         
   3   0   9        255.93        220.83         1.84 o                         
   3   0  11         67.90         51.49         0.91 o                         
  -3   1  15          7.94          7.71         0.27 o                         
  -3  -1  14         95.09        108.84         1.04 o                         
  -3  -1  13          0.10          0.23         0.25 o                         
  -3  -1  12         43.27         44.28         0.51 o                         
  -3   1  10          8.78          6.58         0.32 o                         
  -3  -1   9         88.80         88.04         0.61 o                         
   3   1  -8        465.55        449.03         1.81 o                         
  -3  -1   7        583.05        613.11         2.27 o                         
  -3  -1   6        708.06        709.75         1.99 o                         
  -3  -1   5        402.33        457.26         2.09 o                         
  -3  -1   4         55.21         69.86         0.76 o                         
  -3  -1   2        475.77        445.02         1.58 o                         
  -3  -1   1        482.27        471.55         2.45 o                         
  -3  -1   0        493.24        484.13         2.20 o                         
  -3   1  -1         89.55         80.52         0.89 o                         
  -3   1  -2        339.27        317.46         2.28 o                         
  -3   1  -3        307.27        327.53         2.38 o                         
   3   1   4        140.98        146.76         1.71 o                         
   3  -1   6        118.96        111.59         0.71 o                         
   3  -1   7        149.29        146.57         0.80 o                         
   3   1   9         35.39         29.85         0.47 o                         
   3   1  11         88.90         87.78         0.71 o                         
   3  -1  12        184.37        184.31         1.34 o                         
  -3   2  15          0.31          0.57         0.37 o                         
  -3  -2  14         11.39         10.33         0.30 o                         
  -3  -2  13          0.10         -0.12         0.23 o                         
  -3  -2  12         28.40         26.03         0.46 o                         
  -3   2  10        990.59        974.03         2.57 o                         
  -3   2   9        106.04        108.62         0.74 o                         
  -3  -2   8        674.55        686.73         2.23 o                         
  -3  -2   7         34.41         38.69         0.44 o                         
  -3  -2   6         32.36         30.43         0.43 o                         
  -3  -2   5          6.48          3.28         0.26 o                         
  -3  -2   4        454.96        457.14         1.66 o                         
  -3  -2   2         44.64         41.25         0.46 o                         
  -3  -2   1       1736.00       1576.35         4.39 o                         
   3   2   0         40.02         31.98         0.53 o                         
  -3   2  -1        793.45        794.74         3.49 o                         
  -3   2  -3         63.82         57.46         0.98 o                         
  -3   2  -4        125.24        112.20         1.31 o                         
   3   2   6        334.12        350.02         1.25 o                         
   3  -2   7        909.94        914.95         1.88 o                         
   3  -2   9          0.07          0.28         0.30 o                         
   3   2  11         85.36         81.87         0.70 o                         
   3  -2  12          0.95          1.35         0.26 o                         
  -3  -3  14          0.01          0.09         0.18 o                         
  -3  -3  13        115.78        119.86         0.86 o                         
  -3   3  12          0.20          0.53         0.26 o                         
  -3   3  10        172.75        172.10         1.05 o                         
  -3   3   9         43.57         50.06         0.59 o                         
  -3  -3   8         95.67         99.52         0.71 o                         
  -3  -3   7          7.66          5.97         0.24 o                         
  -3  -3   6          7.88          8.30         0.30 o                         
  -3  -3   5        750.09        757.51         2.42 o                         
  -3  -3   4        186.22        186.87         1.01 o                         
  -3   3   2        127.01        132.18         0.72 o                         
   3   3  -1        341.07        341.90         1.32 o                         
   3   3   0        209.51        232.81         1.38 o                         
   3  -3   1        908.28        858.02         4.24 o                         
  -3  -3  -3        438.76        420.86         2.74 o                         
  -3   3  -4         92.28         99.51         1.26 o                         
   3  -3   6          0.07          0.31         0.21 o                         
   3  -3   7          0.12          0.62         0.24 o                         
   3   3   9        161.28        165.33         1.25 o                         
   3   3  11         58.71         59.89         0.76 o                         
   3   3  12          2.28          2.69         0.24 o                         
  -3  -4  14         65.09         66.00         0.84 o                         
  -3  -4  13         54.69         60.35         0.58 o                         
  -3  -4  12          3.19          2.98         0.28 o                         
  -3  -4  10        102.11        115.75         0.85 o                         
  -3   4   9         97.30        103.07         0.80 o                         
  -3   4   8         32.78         31.28         0.39 o                         
  -3  -4   7         64.44         63.74         0.49 o                         
  -3   4   6        527.64        554.29         1.82 o                         
  -3   4   5         17.00         20.22         0.42 o                         
   3  -4  -4        413.82        373.55         1.40 o                         
  -3   4   2        150.48        157.99         0.93 o                         
   3   4  -1         14.70         16.26         0.40 o                         
   3   4   0          2.42          5.16         0.31 o                         
   3   4   1          1.19          1.14         0.30 o                         
   3  -4   3       1776.36       1920.11        10.24 o                         
   3  -4   4        620.13        644.58         3.59 o                         
   3  -4   6         27.53         23.97         0.34 o                         
   3  -4   7        217.44        201.52         0.92 o                         
   3   4   9          8.88          7.42         0.38 o                         
   3   4  11          9.90         10.85         0.35 o                         
   3  -4  12         18.97         17.79         0.45 o                         
   3  -5 -14         31.82         36.38         0.55 o                         
  -3   5  13         26.08         24.21         0.39 o                         
  -3  -5  12         68.23         78.63         0.77 o                         
  -3  -5  10          0.85          1.47         0.30 o                         
  -3  -5   9         77.82         75.53         0.63 o                         
  -3  -5   7          0.42          1.39         0.23 o                         
   3  -5  -6        279.76        291.11         1.16 o                         
  -3   5   5        652.95        619.23         1.86 o                         
  -3   5   4         15.64         21.68         0.43 o                         
   3   5  -2        964.32        997.96         2.91 o                         
   3   5  -1          7.93         11.10         0.34 o                         
   3   5   0        587.07        641.69         2.06 o                         
   3   5   1        646.84        704.66         3.04 o                         
   3  -5   3        202.46        190.78         1.66 o                         
   3  -5   4          0.30          0.44         0.22 o                         
   3  -5   6        235.99        233.61         0.92 o                         
   3  -5   7         11.10         12.87         0.33 o                         
   3   5   9          0.27          0.23         0.29 o                         
   3   5  11         29.83         29.76         0.46 o                         
   3  -5  12         58.61         60.51         0.57 o                         
   3  -6 -14         41.12         44.64         1.02 o                         
  -3   6  13         66.64         61.55         0.66 o                         
  -3  -6  12          0.06         -0.08         0.27 o                         
  -3  -6  10          0.49          0.69         0.28 o                         
  -3  -6   9          0.23          0.01         0.26 o                         
  -3  -6   7       1133.44       1119.61         2.56 o                         
  -3  -6   6          6.52          4.45         0.24 o                         
   3  -6  -5         27.90         29.31         0.38 o                         
   3   6  -4        301.19        282.66         1.36 o                         
   3   6  -2         95.38         98.79         1.13 o                         
   3   6  -1       1679.98       1776.88         4.72 o                         
   3   6   0        331.47        302.84         1.74 o                         
   3   6   1       2527.06       2572.35         6.22 o                         
   3  -6   3        725.71        752.99         1.94 o                         
   3  -6   4        206.81        199.54         0.81 o                         
   3  -6   6         35.32         37.84         0.43 o                         
   3  -6   7        297.85        301.97         1.16 o                         
   3  -6   9          1.17          0.97         0.27 o                         
   3   6  11          6.34          5.30         0.31 o                         
  -3  -6 -12         24.94         23.09         0.41 o                         
  -3   7  13          0.09         -0.07         0.27 o                         
  -3   7  12         65.67         65.35         0.66 o                         
  -3  -7  10         91.27        100.95         1.01 o                         
  -3  -7   9        235.73        228.86         1.48 o                         
  -3  -7   7          0.70          1.67         0.27 o                         
  -3  -7   6          3.43          3.53         0.25 o                         
  -3   7   5          0.76          1.02         0.21 o                         
   3   7  -4         59.07         56.09         0.47 o                         
   3   7  -2        887.72        885.54         2.67 o                         
   3   7  -1        237.40        253.19         1.84 o                         
   3   7   0        639.92        677.84         2.36 o                         
   3   7   1         36.20         34.30         0.42 o                         
   3  -7   3        136.13        143.58         0.69 o                         
   3  -7   4          0.58          0.86         0.19 o                         
   3  -7   6        591.96        568.50         1.90 o                         
   3  -7   7        552.88        572.09         2.05 o                         
   3  -7   9         61.41         68.62         0.70 o                         
   3   7  11          5.64          5.12         0.31 o                         
  -3  -7 -12         34.54         31.85         0.58 o                         
  -3   8  13         63.12         61.00         0.84 o                         
   3  -8 -12         18.67         16.22         0.46 o                         
  -3   8  10        133.98        140.61         1.39 o                         
  -3  -8   9          0.04          0.51         0.27 o                         
  -3  -8   7        125.23        129.22         0.87 o                         
   3  -8  -5        199.06        209.59         0.89 o                         
   3   8  -4        270.45        258.54         1.14 o                         
   3   8  -2          1.99          1.77         0.23 o                         
   3   8  -1        215.88        195.60         1.05 o                         
   3   8   1          7.50          8.46         0.26 o                         
   3  -8   3        179.14        173.64         0.79 o                         
   3  -8   4        127.87        126.47         0.70 o                         
   3  -8   6          0.91          1.35         0.26 o                         
   3  -8   7         10.86         15.22         0.35 o                         
   3  -8   9          8.72          9.06         0.36 o                         
   3   8  11         38.03         39.55         0.64 o                         
  -3   9  12         47.33         47.12         0.66 o                         
  -3   9  10          0.48          0.69         0.34 o                         
  -3   9   9          3.30          3.83         0.34 o                         
  -3  -9   7        309.50        295.48         1.41 o                         
  -3   9   5         17.16         19.75         0.38 o                         
   3   9  -4        141.58        138.05         0.75 o                         
   3   9  -2        201.91        199.93         1.00 o                         
   3   9  -1         10.56          8.75         0.29 o                         
   3  -9   1        216.88        210.14         1.03 o                         
   3  -9   3         60.28         54.21         0.51 o                         
   3  -9   4          9.45          8.45         0.27 o                         
   3  -9   6          4.13          7.61         0.30 o                         
   3  -9   7          1.53          1.01         0.25 o                         
   3  -9   9        294.17        315.90         1.48 o                         
   3   9  11          0.51          0.58         0.26 o                         
  -3  10  12         22.75         18.47         0.60 o                         
  -3  10  10        253.09        259.97         1.54 o                         
  -3  10   9          3.61          3.83         0.34 o                         
  -3  10   7         22.31         20.95         0.42 o                         
  -3 -10   5         56.84         59.45         0.58 o                         
   3  10  -4        133.18        125.23         0.82 o                         
   3  10  -2        286.73        286.93         1.20 o                         
   3  10  -1        192.65        199.05         1.08 o                         
   3  10   1         38.09         38.85         0.48 o                         
   3 -10   3        105.81         97.41         0.66 o                         
   3 -10   4          6.11          4.83         0.28 o                         
   3 -10   6         59.57         64.27         0.66 o                         
   3 -10   7         64.65         65.87         0.67 o                         
   3 -10   9        198.70        207.44         1.55 o                         
  -3 -11  10          3.54          2.13         0.32 o                         
   3  11  -9          3.95          5.95         0.31 o                         
   3  11  -7          2.41          2.90         0.27 o                         
   3  11  -5         72.70         72.76         0.64 o                         
   3  11  -4         18.17         15.16         0.35 o                         
   3  11  -2        161.45        165.95         0.97 o                         
   3  11  -1        246.41        247.80         1.24 o                         
   3  11   1        218.52        214.77         1.08 o                         
   3 -11   3         37.69         40.08         0.46 o                         
   3 -11   4        168.49        162.41         1.01 o                         
   3 -11   6          0.13          0.18         0.28 o                         
   3 -11   7          2.47          1.91         0.33 o                         
   3  11   9        465.84        483.77         2.16 o                         
  -3 -12  10         40.12         41.34         0.67 o                         
   3  12  -9          1.22          1.15         0.26 o                         
   3  12  -7         10.94         11.90         0.36 o                         
   3  12  -5          1.45          1.88         0.25 o                         
   3  12  -4         90.71         91.21         0.73 o                         
   3  12  -2        226.67        225.77         1.12 o                         
   3  12  -1         88.72         90.22         0.71 o                         
   3 -12   1         18.30         17.05         0.38 o                         
   3  12   3         13.68         12.03         0.35 o                         
   3  12   4          4.12          5.97         0.35 o                         
   3 -12   6          7.59          8.76         0.34 o                         
   3 -12   7         32.26         34.29         0.60 o                         
   3  12   9        104.93         92.57         1.42 o                         
  -3 -13   9         44.27         45.28         0.71 o                         
   3  13  -7          2.15          2.14         0.23 o                         
   3  13  -5          0.02          0.25         0.23 o                         
   3  13  -4         59.56         56.60         0.52 o                         
   3  13  -2        191.44        202.28         1.08 o                         
   3 -13  -1        200.06        201.16         1.44 o                         
   3 -13   1         18.69         21.13         0.45 o                         
   3  13   3          7.88          6.17         0.35 o                         
   3 -13   4        164.71        162.33         1.30 o                         
   3 -13   6         26.86         27.66         0.58 o                         
   3 -13   7         14.24         13.42         0.39 o                         
   3  14  -8         41.00         40.73         1.02 o                         
  -3 -14   7         42.79         34.63         0.58 o                         
   3  14  -5         16.72         16.59         0.41 o                         
   3  14  -4        109.48        110.85         0.65 o                         
   3 -14  -2         51.04         55.29         0.57 o                         
   3 -14  -1         23.66         23.71         0.44 o                         
   3 -14   1          5.19          5.79         0.30 o                         
   3  14   3         12.30         14.60         0.41 o                         
   3 -14   4          0.16          0.35         0.27 o                         
   3 -14   6         70.27         67.60         0.77 o                         
   3 -14   7         50.89         41.20         0.67 o                         
  -3 -15   7          3.33          2.55         0.42 o                         
  -3 -15   6          0.75          1.52         0.23 o                         
  -3 -15   5         37.29         37.84         0.54 o                         
  -3 -15   4         71.49         75.29         0.72 o                         
   3 -15  -2         32.99         32.61         0.53 o                         
   3 -15  -1        110.56        111.57         0.82 o                         
   3 -15   1        109.92        101.87         0.85 o                         
   3 -15   3          9.75          7.03         0.34 o                         
   3 -15   4          1.86          1.62         0.24 o                         
  -3 -16   5          0.35          0.23         0.54 o                         
   3  16  -4         70.09         67.89         0.80 o                         
   3  16  -2          2.21          1.27         0.21 o                         
   3 -16  -1         47.37         46.78         0.57 o                         
   3  16   1         36.03         33.67         0.53 o                         
   3 -16   3          1.63          1.37         0.25 o                         
  -4   0  14        135.49        150.17         1.20 o                         
  -4   0  10         42.09         41.08         0.65 o                         
  -4   0   8         19.02         16.63         0.44 o                         
  -4   0   6       1848.52       1799.26         4.42 o                         
  -4   0   2       3462.92       3360.52         7.04 o                         
  -4   0   0          4.69          6.22         0.45 o                         
   4   0   2        105.53        115.04         1.73 o                         
   4   0   6        105.96        113.46         1.20 o                         
   4   0   8        361.98        380.03         1.90 o                         
   4   0  10          8.46          7.91         0.43 o                         
  -4  -1  14         62.06         61.91         0.62 o                         
  -4  -1  13         10.30          9.01         0.28 o                         
  -4   1  11       1331.98       1367.38         3.00 o                         
  -4   1  10        478.51        482.85         1.67 o                         
  -4  -1   9        202.51        200.57         0.91 o                         
  -4  -1   8        286.43        290.47         1.04 o                         
  -4   1   7         33.70         33.56         0.39 o                         
  -4  -1   6        373.43        370.34         1.16 o                         
  -4  -1   5          4.34          8.98         0.32 o                         
  -4  -1   3       2088.41       2079.16         3.20 o                         
  -4  -1   2       1041.25       1027.02         2.72 o                         
  -4  -1   1       1079.39       1026.02         2.72 o                         
  -4  -1   0        770.44        823.88         4.04 o                         
   4   1   1          1.11          1.28         0.34 o                         
   4   1   2         34.04         36.34         0.77 o                         
   4   1   3        219.59        208.69         2.42 o                         
   4  -1   5         11.12          9.76         0.30 o                         
   4  -1   6         42.56         39.24         0.47 o                         
   4   1   8          7.63          7.55         0.33 o                         
   4   1  10         18.48         19.13         0.36 o                         
   4   1  11          0.77          0.60         0.26 o                         
  -4   2  14          5.22          5.14         0.25 o                         
  -4  -2  13         59.77         60.91         0.54 o                         
  -4   2  11          0.10          0.20         0.24 o                         
  -4   2  10        491.07        510.10         1.60 o                         
  -4  -2   9         89.67         84.81         0.67 o                         
  -4  -2   8         73.13         82.18         0.59 o                         
  -4  -2   7          1.82          2.71         0.23 o                         
  -4  -2   6         74.46         80.26         0.47 o                         
  -4  -2   5          4.73          1.96         0.24 o                         
  -4   2   3        150.37        141.73         0.69 o                         
   4   2  -2         10.27         10.44         0.30 o                         
  -4  -2   1        203.67        197.58         1.09 o                         
  -4   2   0        882.71        881.41         3.14 o                         
  -4   2  -1          3.20          1.39         0.40 o                         
  -4   2  -2        423.09        475.59         3.43 o                         
  -4   2  -3         71.01         64.98         1.04 o                         
   4   2   5         58.13         55.66         0.47 o                         
   4  -2   6        158.32        167.68         0.77 o                         
   4   2   8        147.49        148.19         1.00 o                         
   4   2  10        152.24        146.99         1.04 o                         
   4   2  11        145.53        142.46         1.33 o                         
  -4   3  14          1.02          0.26         0.16 o                         
  -4  -3  13         16.81         16.35         0.34 o                         
  -4   3  11          1.44          2.28         0.27 o                         
  -4   3  10         16.05         16.84         0.37 o                         
  -4   3   9         12.03         13.14         0.37 o                         
  -4  -3   8        129.63        122.81         0.76 o                         
  -4  -3   7          4.24          4.26         0.23 o                         
  -4  -3   6        173.70        161.84         0.75 o                         
  -4  -3   5          1.15          1.75         0.22 o                         
  -4   3   3         15.62         22.65         0.38 o                         
  -4  -3   2        669.20        664.10         2.00 o                         
   4   3  -1        269.06        290.46         1.16 o                         
   4   3   0        826.36        792.28         2.57 o                         
  -4   3  -1        419.77        441.24         1.99 o                         
  -4   3  -2        465.81        443.01         2.26 o                         
   4  -3   3         81.02         78.35         1.08 o                         
   4  -3   5         32.06         34.35         0.39 o                         
   4  -3   6          1.17          1.26         0.23 o                         
   4  -3   8        232.19        233.19         1.44 o                         
   4   3  10        107.25        105.61         0.97 o                         
   4   3  11         66.22         58.10         0.63 o                         
   4  -4 -14         37.34         38.62         0.57 o                         
  -4   4  13         46.08         46.71         0.52 o                         
  -4  -4  11         17.81         22.36         0.42 o                         
  -4   4  10          5.09          7.01         0.32 o                         
  -4   4   9        162.88        165.83         0.95 o                         
   4   4  -8         26.28         28.62         0.40 o                         
  -4  -4   7         31.22         34.35         0.42 o                         
  -4   4   6         10.40          9.38         0.29 o                         
  -4   4   5        417.94        421.97         1.25 o                         
  -4   4   3        782.41        765.48         2.25 o                         
   4   4  -2        607.72        601.17         2.63 o                         
   4   4  -1        674.73        707.74         2.25 o                         
   4   4   0        826.65        838.16         2.80 o                         
  -4   4  -1        674.44        666.31         2.81 o                         
  -4  -4  -2         38.45         42.45         0.73 o                         
   4  -4   3         15.82         15.78         0.39 o                         
   4  -4   5       1324.75       1367.45         2.72 o                         
   4   4   6         93.16         94.47         0.64 o                         
   4  -4   8         19.41         17.93         0.44 o                         
   4   4  10          0.39          1.06         0.30 o                         
   4   4  11        123.20        126.43         1.28 o                         
   4  -5 -14        144.50        148.99         1.42 o                         
  -4   5  13          6.62          9.56         0.29 o                         
  -4  -5  11         22.99         22.40         0.39 o                         
  -4  -5  10          0.22          0.54         0.29 o                         
  -4   5   9          6.62          7.62         0.33 o                         
  -4  -5   8        688.55        700.26         1.83 o                         
  -4   5   7        182.31        190.49         1.13 o                         
  -4   5   6        128.37        130.63         0.76 o                         
  -4   5   5        209.34        205.21         0.85 o                         
  -4   5   3         11.45          9.87         0.35 o                         
   4   5  -2         85.30         91.63         0.84 o                         
   4   5  -1          6.95         13.17         0.38 o                         
   4   5   0        976.02        974.27         3.19 o                         
   4  -5   2         70.27         60.40         0.54 o                         
   4   5   3        273.88        269.42         0.93 o                         
   4  -5   5         53.19         56.82         0.51 o                         
   4  -5   6         86.73         90.92         0.62 o                         
   4   5   8        141.08        135.12         0.96 o                         
   4   5  10         46.10         51.34         0.78 o                         
   4   5  11          5.67          6.28         0.34 o                         
  -4   6  13         16.35         15.74         0.35 o                         
  -4  -6  11          0.96          0.96         0.30 o                         
  -4  -6  10        528.47        571.40         2.61 o                         
  -4  -6   9          1.10          0.55         0.27 o                         
  -4  -6   8        101.91         91.43         0.66 o                         
  -4  -6   7          9.51          9.65         0.33 o                         
  -4   6   6        155.55        162.46         0.88 o                         
   4   6  -5          0.22          1.43         0.23 o                         
  -4   6   3          8.37          6.92         0.26 o                         
   4   6  -2        683.51        651.02         1.84 o                         
   4   6  -1       1029.63       1036.22         2.30 o                         
   4   6   0       1092.62       1117.73         2.42 o                         
   4  -6   2        360.83        354.32         0.94 o                         
   4   6   3          5.86          8.01         0.23 o                         
   4  -6   5         19.61         16.84         0.32 o                         
   4  -6   6          6.96          5.83         0.28 o                         
  -4  -6  -8        104.86        114.01         0.76 o                         
   4   6  10          2.64          3.10         0.29 o                         
   4   6  11         48.96         48.07         0.79 o                         
  -4   7  13          0.04          0.31         0.24 o                         
  -4  -7  11          6.37          5.74         0.31 o                         
  -4  -7  10         35.76         38.13         0.55 o                         
  -4  -7   9         13.27          9.13         0.32 o                         
  -4  -7   8        196.12        174.49         0.93 o                         
  -4  -7   7         98.82        104.59         0.80 o                         
  -4  -7   6        136.60        146.34         0.77 o                         
  -4   7   5        440.77        460.90         1.41 o                         
   4   7  -3         39.71         38.13         0.38 o                         
   4   7  -2         24.97         22.79         0.36 o                         
   4   7   0        603.93        601.40         1.72 o                         
   4  -7   2         36.79         31.61         0.34 o                         
   4  -7   3        435.80        413.48         1.54 o                         
   4  -7   5         40.50         43.05         0.44 o                         
   4  -7   6          7.22          7.01         0.29 o                         
   4  -7   8         59.13         58.49         0.58 o                         
   4   7  10          2.09          2.28         0.29 o                         
   4   7  11          0.18          0.19         0.21 o                         
   4  -8 -13         42.90         34.66         0.69 o                         
   4  -8 -11         15.83         16.92         0.42 o                         
  -4  -8  10          1.05          0.26         0.30 o                         
  -4  -8   9        163.25        153.48         0.99 o                         
  -4  -8   8         63.40         61.99         0.55 o                         
  -4  -8   7         15.25         15.76         0.38 o                         
  -4   8   6          3.29          2.80         0.27 o                         
  -4   8   5          5.33          6.05         0.28 o                         
   4   8  -3          5.13          3.67         0.26 o                         
   4   8  -2         22.41         29.54         0.39 o                         
   4   8   0          9.32          8.67         0.27 o                         
   4   8   2         66.68         63.51         0.52 o                         
   4  -8   3         55.67         49.89         0.50 o                         
   4   8   5         96.68         91.43         0.64 o                         
   4  -8   6        137.80        140.14         0.84 o                         
   4  -8   8         77.01         82.50         0.61 o                         
   4   8  10          9.05          9.02         0.37 o                         
  -4  -8 -11        113.50         99.44         0.96 o                         
  -4   9  11        148.93        158.55         1.13 o                         
  -4   9  10         73.47         72.88         0.98 o                         
   4   9  -9         18.61         18.19         0.43 o                         
  -4   9   8         80.82         82.35         0.68 o                         
   4   9  -7          4.12          3.22         0.30 o                         
  -4   9   6          0.21          0.24         0.28 o                         
   4   9  -5         35.06         36.44         0.47 o                         
   4   9  -3        646.05        629.47         1.89 o                         
   4   9  -2        335.51        322.78         1.24 o                         
   4  -9   0        114.60        108.24         0.73 o                         
   4  -9   2        252.40        255.45         1.12 o                         
   4  -9   3          0.06          0.41         0.25 o                         
   4  -9   5          0.46          0.92         0.25 o                         
   4  -9   6        297.87        310.98         1.56 o                         
   4  -9   8          3.37          3.13         0.29 o                         
   4   9  10         59.33         58.24         0.82 o                         
  -4  10  11          1.86          1.50         0.24 o                         
   4  10 -10         30.99         32.00         0.55 o                         
   4  10  -9        324.26        351.38         1.60 o                         
   4  10  -8         55.26         52.58         0.60 o                         
   4  10  -7         82.61         86.73         0.77 o                         
   4  10  -6          0.25          0.55         0.27 o                         
   4  10  -5         39.91         39.96         0.55 o                         
  -4  10   3         70.06         68.22         0.60 o                         
   4 -10  -2          4.41          3.94         0.27 o                         
   4 -10   0        153.49        157.37         0.94 o                         
   4 -10   2         11.98          8.84         0.31 o                         
   4 -10   3         30.02         27.35         0.43 o                         
   4 -10   5        128.25        132.33         0.99 o                         
   4 -10   6         24.78         21.83         0.46 o                         
   4 -10   8         23.53         23.92         0.57 o                         
   4  10  10         31.57         25.79         0.73 o                         
  -4 -11  11         32.34         28.60         0.68 o                         
   4  11 -10         75.72         78.48         0.82 o                         
   4  11  -9          4.73          5.50         0.32 o                         
   4  11  -8         75.47         74.04         0.68 o                         
  -4  11   7        131.89        136.53         0.80 o                         
  -4  11   6         80.83         78.62         0.70 o                         
   4  11  -5          5.06          4.54         0.30 o                         
  -4  11   3         66.11         69.46         0.79 o                         
   4 -11  -2        165.87        167.98         0.89 o                         
   4 -11   0          2.85          2.44         0.29 o                         
   4  11   2          5.19          3.56         0.29 o                         
   4 -11   3         17.18         15.08         0.36 o                         
   4 -11   5          2.05          1.23         0.28 o                         
   4 -11   6        226.80        233.24         1.20 o                         
  -4 -11  -8         60.80         57.88         0.75 o                         
  -4 -12  10         37.78         36.88         0.54 o                         
   4  12  -9          2.99          2.28         0.28 o                         
   4  12  -8          4.52          5.34         0.28 o                         
   4  12  -7          1.25          0.77         0.22 o                         
  -4  12   6        115.61        114.82         0.79 o                         
  -4  12   5          0.31          0.56         0.24 o                         
   4  12  -3         23.76         24.38         0.41 o                         
   4  12  -2         79.77         82.75         0.67 o                         
   4 -12   0         16.90         19.28         0.41 o                         
   4 -12   2        101.18        105.22         0.88 o                         
   4  12   3         17.93         16.56         0.47 o                         
   4 -12   5         12.66          9.83         0.39 o                         
   4 -12   6          4.05          3.18         0.32 o                         
  -4 -12  -8         81.26         60.42         1.10 o                         
  -4 -13   9         55.44         46.61         0.65 o                         
   4  13  -8         15.78         13.90         0.39 o                         
   4  13  -7         40.12         38.69         0.53 o                         
   4  13  -6          0.75          1.06         0.23 o                         
   4  13  -5         14.46         14.01         0.34 o                         
   4 -13  -3          2.55          2.98         0.28 o                         
   4  13  -2          3.79          4.09         0.28 o                         
   4  13   0         23.38         25.57         0.43 o                         
   4 -13   2          1.25          0.96         0.29 o                         
   4  13   3         30.80         35.44         0.61 o                         
   4 -13   5          6.07          4.53         0.35 o                         
   4 -13   6          5.44          6.08         0.35 o                         
   4 -14  -8          0.12          0.06         0.47 o                         
   4  14  -7         20.31         17.91         0.52 o                         
   4  14  -6         68.57         68.57         0.65 o                         
   4  14  -5          2.31          1.87         0.24 o                         
   4 -14  -3         18.72         22.51         0.40 o                         
   4 -14  -2         66.12         67.03         0.66 o                         
   4 -14   0         80.12         83.79         0.64 o                         
   4  14   2         66.57         66.22         0.67 o                         
   4 -14   3         96.84         98.64         0.82 o                         
   4 -14   5         67.99         61.18         0.85 o                         
   4  15  -6          0.88          1.66         0.36 o                         
   4  15  -5          0.05          0.27         0.19 o                         
   4  15  -3         42.67         45.26         0.63 o                         
   4  15  -2         27.31         27.48         0.47 o                         
   4  15   0         51.62         56.55         0.60 o                         
   4 -15   2         24.50         30.63         0.46 o                         
   4 -15   3         48.63         47.64         0.63 o                         
  -4 -16   3         74.03         63.03         1.08 o                         
   4  16  -2         26.39         23.57         0.56 o                         
  -4 -16   0          3.08          2.69         0.31 o                         
  -5   0  11        184.10        189.36         1.34 o                         
  -5   0   9        821.85        857.00         2.68 o                         
  -5   0   7         53.41         56.89         0.59 o                         
  -5   0   3          0.07          0.05         0.34 o                         
  -5   0   1          1.76          2.06         0.39 o                         
  -5   0  -1        833.92        863.72         6.47 o                         
   5   0   5        339.61        334.71         1.64 o                         
   5   0   7          0.49          1.39         0.43 o                         
   5   0   9        364.71        360.87         1.96 o                         
  -5   1  14         70.23         71.37         0.68 o                         
  -5  -1  12         61.77         65.52         0.58 o                         
  -5   1  11         52.93         55.85         0.51 o                         
  -5   1  10         15.35         15.59         0.32 o                         
  -5  -1   9          3.70          3.69         0.28 o                         
  -5  -1   8        199.04        201.62         0.90 o                         
  -5  -1   7        243.96        263.15         0.89 o                         
  -5  -1   6         51.07         47.04         0.33 o                         
   5   1  -4         28.40         35.62         0.35 o                         
  -5  -1   3          2.49          3.65         0.27 o                         
  -5  -1   2        396.49        367.98         1.25 o                         
  -5  -1   1        215.24        203.76         1.03 o                         
  -5  -1   0        339.15        293.92         1.31 o                         
  -5   1  -1         53.19         59.41         0.76 o                         
   5  -1   2          3.79          5.11         0.30 o                         
   5  -1   4         70.11         61.10         0.55 o                         
   5   1   5        116.19        121.04         0.84 o                         
   5   1   7         77.95         76.59         0.69 o                         
   5   1   9         13.46         12.33         0.38 o                         
   5   1  10         27.86         29.13         0.56 o                         
   5  -1  12          1.35          1.45         0.41 o                         
  -5   2  14          4.92          4.22         0.22 o                         
  -5  -2  12         96.18        110.14         0.73 o                         
  -5   2  11          1.22          1.19         0.22 o                         
  -5   2  10         73.11         75.01         0.70 o                         
  -5  -2   9         40.25         41.99         0.49 o                         
  -5  -2   8        283.64        297.12         1.11 o                         
  -5  -2   7        375.99        380.71         1.17 o                         
  -5  -2   6         12.12          9.62         0.22 o                         
   5   2  -4        580.33        602.50         1.63 o                         
  -5  -2   3        172.87        156.09         0.74 o                         
   5   2  -2        104.09         87.03         0.80 o                         
  -5  -2   1          3.32          2.09         0.28 o                         
  -5   2   0        533.87        535.82         2.01 o                         
  -5   2  -1          9.42         11.52         0.34 o                         
   5  -2   2        893.87        912.60         2.18 o                         
   5  -2   4         64.21         68.58         0.58 o                         
   5   2   5         58.27         58.91         0.54 o                         
   5  -2   7         10.07          9.31         0.35 o                         
   5   2   9          4.20          4.37         0.32 o                         
   5   2  10          0.26          0.40         0.28 o                         
  -5  -2 -12         17.48         12.82         0.46 o                         
  -5  -3  14         14.23         12.14         0.36 o                         
  -5   3  12         27.46         30.55         0.37 o                         
  -5   3  11         28.33         28.14         0.37 o                         
  -5   3  10         65.36         71.64         0.66 o                         
  -5   3   9        252.39        249.75         1.09 o                         
  -5  -3   8         94.29         99.17         0.62 o                         
  -5  -3   7        194.67        187.62         0.82 o                         
  -5  -3   6         82.77         84.04         0.51 o                         
   5   3  -4        192.55        201.79         0.79 o                         
  -5  -3   3        976.62        938.28         1.97 o                         
   5   3  -2         56.84         60.15         0.52 o                         
   5   3  -1         85.51         82.82         0.67 o                         
  -5   3   0        204.13        228.98         0.98 o                         
   5   3   1        175.27        146.99         0.76 o                         
   5  -3   2         54.28         52.12         0.45 o                         
   5  -3   4          1.48          0.99         0.24 o                         
   5   3   5        471.24        463.31         1.50 o                         
   5   3   7        421.76        421.63         1.68 o                         
   5   3   9         26.96         28.39         0.46 o                         
   5   3  10          0.33          1.02         0.28 o                         
   5  -4 -14          1.35          1.27         0.27 o                         
  -5  -4  12        177.22        194.57         0.91 o                         
  -5  -4  11        330.53        353.86         1.39 o                         
  -5   4  10         70.08         69.41         0.61 o                         
  -5  -4   9         84.17         96.58         0.73 o                         
   5   4  -8         72.03         76.21         0.66 o                         
   5   4  -7         84.98         79.01         0.65 o                         
   5   4  -6          3.18          2.81         0.23 o                         
   5   4  -4         43.76         40.83         0.35 o                         
   5   4  -3         42.31         39.94         0.35 o                         
   5   4  -2         93.43         88.00         0.58 o                         
   5   4  -1        424.91        410.59         1.39 o                         
   5   4   1          8.67          6.99         0.26 o                         
   5   4   2        272.00        269.77         0.98 o                         
   5  -4   4         81.20         79.63         0.68 o                         
   5  -4   5         36.19         35.42         0.45 o                         
   5   4   7        584.23        594.25         2.06 o                         
   5   4   9          9.34          9.43         0.34 o                         
   5   4  10          3.81          3.95         0.28 o                         
  -5  -5  12          0.25          0.52         0.21 o                         
  -5  -5  11         95.29        102.07         0.78 o                         
  -5   5  10         10.91          9.73         0.31 o                         
  -5   5   9        484.64        454.65         1.79 o                         
  -5  -5   8         58.84         59.84         0.53 o                         
   5   5  -7          0.43          0.47         0.23 o                         
   5   5  -6        121.47        118.09         0.71 o                         
   5   5  -4          1.50          1.80         0.20 o                         
   5   5  -3          5.00          3.33         0.20 o                         
   5   5  -2          1.31          2.14         0.20 o                         
   5   5  -1         27.24         18.97         0.32 o                         
   5   5   1          1.94          1.61         0.22 o                         
   5   5   2         95.17        102.09         0.62 o                         
   5  -5   4        555.50        532.17         1.44 o                         
   5  -5   5        125.79        130.14         0.73 o                         
   5   5   7         47.49         47.58         0.54 o                         
   5   5   9         13.21         13.61         0.36 o                         
   5   5  10         68.84         61.92         0.64 o                         
  -5  -6  12          5.37          5.23         0.23 o                         
  -5  -6  11        240.92        259.62         1.32 o                         
  -5  -6  10          3.25          2.73         0.26 o                         
  -5  -6   9        270.44        285.80         1.58 o                         
  -5  -6   8          8.40          6.71         0.29 o                         
   5   6  -7         45.13         55.86         0.55 o                         
   5   6  -6         18.42         17.59         0.36 o                         
   5   6  -4         67.07         63.03         0.51 o                         
   5   6  -3          0.40          0.68         0.21 o                         
   5   6  -2         32.66         27.67         0.34 o                         
   5   6  -1        173.81        167.67         0.77 o                         
   5   6   1         57.08         59.83         0.46 o                         
   5   6   2         22.38         21.18         0.34 o                         
   5  -6   4          7.62          6.81         0.27 o                         
   5  -6   5         77.65         84.09         0.60 o                         
  -5  -6  -7          1.25          1.82         0.27 o                         
   5  -6   9         59.62         61.89         0.67 o                         
   5   6  10         54.34         54.21         0.65 o                         
  -5   7  12          4.04          3.44         0.24 o                         
  -5  -7  11          0.00          0.22         0.25 o                         
  -5  -7  10         48.63         54.38         0.57 o                         
  -5  -7   9        238.95        223.50         1.17 o                         
  -5  -7   8        129.95        118.29         0.75 o                         
  -5  -7   7        211.61        202.26         1.24 o                         
   5   7  -6        339.63        342.44         1.33 o                         
   5   7  -4         32.22         30.53         0.39 o                         
   5   7  -3        124.18        125.48         0.72 o                         
   5   7  -2         99.79        108.76         0.69 o                         
   5   7  -1         45.29         42.64         0.42 o                         
   5   7   1        151.56        157.18         0.76 o                         
   5   7   2         54.01         60.57         0.56 o                         
   5  -7   4        859.45        890.08         2.29 o                         
   5  -7   5          0.99          0.65         0.24 o                         
   5   7   7         36.47         32.79         0.48 o                         
   5  -7   9         35.46         37.85         0.56 o                         
   5   7  10         52.35         49.80         0.63 o                         
  -5   8  12         89.78         93.54         0.79 o                         
  -5   8  11         39.53         40.49         0.54 o                         
   5   8 -10          6.94          6.85         0.32 o                         
  -5  -8   9         25.87         22.41         0.41 o                         
  -5  -8   8        134.90        147.69         0.81 o                         
  -5  -8   7          0.39          1.23         0.24 o                         
   5   8  -6         13.03         12.56         0.33 o                         
   5   8  -4        382.16        380.98         1.56 o                         
   5   8  -3        296.39        302.60         1.22 o                         
  -5   8   1       1528.21       1544.17         3.26 o                         
   5   8   1         88.26         99.01         0.59 o                         
   5   8   2        264.58        259.08         1.08 o                         
   5  -8   4         29.97         24.80         0.46 o                         
   5  -8   5         12.21         10.31         0.37 o                         
   5  -8   7        185.78        201.98         1.18 o                         
  -5  -8  -9         99.70        112.09         1.02 o                         
   5   8  10         33.42         28.52         0.57 o                         
  -5   9  12          0.74          0.95         0.25 o                         
  -5  -9  11          1.14          1.09         0.25 o                         
   5   9 -10         37.50         35.75         0.53 o                         
   5   9  -9          0.77          1.18         0.28 o                         
   5   9  -8          1.43          1.37         0.25 o                         
   5   9  -7         67.10         67.61         0.61 o                         
   5   9  -6        115.47        110.20         0.81 o                         
   5   9  -4        103.91        102.01         0.69 o                         
   5   9  -3         10.73          9.82         0.33 o                         
   5  -9  -1        964.91        983.60         2.41 o                         
   5   9   1         28.08         25.87         0.43 o                         
   5   9   2          1.37          1.60         0.28 o                         
   5  -9   4         11.02          9.44         0.34 o                         
   5  -9   5         41.93         47.02         0.55 o                         
   5   9   7         84.51         87.97         0.85 o                         
  -5  -9  -9          1.31          1.42         0.29 o                         
  -5 -10  11          2.28          1.92         0.25 o                         
  -5  10  10         12.36         12.09         0.38 o                         
   5  10  -9         25.42         26.76         0.47 o                         
   5  10  -8         33.34         36.19         0.49 o                         
   5  10  -7        170.24        175.53         0.92 o                         
   5  10  -6        122.55        124.99         0.83 o                         
   5  10  -4        269.74        272.92         1.33 o                         
   5  10  -3        254.57        260.06         1.23 o                         
   5 -10  -1         21.49         22.20         0.44 o                         
   5  10   1         72.12         66.71         0.63 o                         
   5  10   2         30.89         39.70         0.54 o                         
   5 -10   4          1.45          0.99         0.29 o                         
   5 -10   5         11.29         11.16         0.36 o                         
  -5 -10  -7          2.93          3.36         0.27 o                         
  -5 -10  -9         10.35          6.55         0.68 o                         
  -5  11  10         77.89         79.42         0.75 o                         
   5  11  -9         14.57         15.23         0.41 o                         
   5  11  -8          1.07          1.07         0.25 o                         
   5  11  -7         26.85         26.88         0.39 o                         
   5  11  -6          5.63          4.32         0.29 o                         
   5  11  -4         14.20         12.34         0.40 o                         
   5  11  -3         18.92         19.83         0.42 o                         
   5  11  -1          0.22          0.21         0.25 o                         
   5  11   1         28.28         22.20         0.45 o                         
   5  11   2        112.28        101.38         0.96 o                         
   5 -11   4         78.90         82.21         0.97 o                         
   5 -11   5          0.61          1.49         0.35 o                         
   5  11   7        163.27        171.45         1.75 o                         
  -5  12   9         85.64         74.33         0.91 o                         
   5  12  -8         51.18         54.50         0.64 o                         
   5  12  -7         17.26         17.95         0.36 o                         
   5  12  -6          1.75          1.36         0.25 o                         
   5  12  -4        135.64        148.16         1.27 o                         
   5  12  -3         27.61         25.18         0.44 o                         
   5  12  -1        174.21        181.70         1.09 o                         
   5  12   1         12.51         15.33         0.39 o                         
   5  12   2          2.40          2.43         0.32 o                         
   5 -12   4         43.72         41.39         0.70 o                         
   5 -12   5        149.58        160.65         1.34 o                         
   5  12   7          9.97         11.33         0.42 o                         
   5  13  -8          5.53          4.40         0.30 o                         
   5  13  -7         18.15         20.21         0.53 o                         
   5  13  -6          6.12          5.73         0.26 o                         
   5  13  -4        112.13        116.64         0.93 o                         
   5  13  -3          0.01          0.30         0.25 o                         
   5  13  -1         64.52         66.63         0.72 o                         
   5  13   1          2.62          2.20         0.30 o                         
   5  13   2         56.19         58.15         0.80 o                         
   5 -13   4        101.87        100.30         0.94 o                         
   5 -13   5          9.03          7.84         0.28 o                         
   5  14  -6         26.02         26.96         0.58 o                         
   5  14  -4          9.21          8.67         0.31 o                         
   5  14  -3          9.27          8.85         0.28 o                         
   5 -14  -1         37.26         38.22         0.61 o                         
   5  14   1          2.80          2.64         0.33 o                         
   5 -14   2          2.42          1.91         0.28 o                         
  -5 -14  -4          0.43          0.90         0.30 o                         
  -5 -15   4         18.90         13.04         0.45 o                         
   5  15  -3        261.53        258.04         2.38 o                         
   5  15  -2          0.67          0.62         0.24 o                         
  -5 -15   1          4.67          3.68         0.29 o                         
  -5 -15  -1         46.28         39.12         0.80 o                         
   5 -15   2          0.93          0.44         0.41 o                         
  -6   0  12         95.13         93.91         1.12 o                         
  -6   0  10        330.96        347.82         1.64 o                         
  -6   0   8         29.88         26.90         0.46 o                         
   6   0  -4          4.43          3.32         0.25 o                         
  -6   0   2        152.30        163.31         0.90 o                         
   6   0   0         69.71         78.76         0.86 o                         
   6   0   4         27.52         29.24         0.57 o                         
   6   0   6       1282.49       1326.30         5.08 o                         
   6   0   8          6.10          4.64         0.44 o                         
  -6  -1  13         13.44         12.60         0.30 o                         
  -6  -1  12        184.72        184.32         1.20 o                         
  -6   1  11          0.37          0.81         0.21 o                         
  -6   1  10          7.84          8.94         0.26 o                         
  -6  -1   9        153.55        161.29         0.79 o                         
  -6  -1   8         78.08         77.02         0.53 o                         
  -6  -1   7         80.65         82.83         0.48 o                         
  -6   1   5        453.16        459.64         1.23 o                         
  -6  -1   4        394.97        406.58         1.05 o                         
   6   1  -3          3.57          2.44         0.18 o                         
  -6  -1   2         33.09         31.39         0.35 o                         
  -6  -1   1        709.46        702.08         1.56 o                         
  -6   1   0         13.07         13.00         0.29 o                         
   6   1   1        421.49        445.86         1.35 o                         
   6   1   3          9.34          8.44         0.28 o                         
   6   1   4          3.78          3.87         0.29 o                         
   6   1   6        428.52        434.10         1.84 o                         
  -6  -1  -8         29.84         30.82         0.47 o                         
   6   1   9         96.13         97.72         0.93 o                         
   6  -1  11         53.72         40.55         0.61 o                         
  -6  -2  13         92.60         92.74         0.81 o                         
  -6  -2  12         20.86         19.92         0.38 o                         
  -6   2  11          0.55          0.67         0.23 o                         
  -6   2  10         15.18         12.49         0.29 o                         
  -6   2   9          0.07          0.29         0.23 o                         
  -6  -2   8         10.61          9.81         0.28 o                         
  -6  -2   7        332.35        332.55         1.14 o                         
  -6   2   5        156.59        158.10         0.69 o                         
  -6  -2   4        246.89        247.17         0.81 o                         
  -6  -2   3        414.41        429.57         1.17 o                         
  -6   2   2        202.37        211.23         0.84 o                         
  -6   2   1        169.64        166.68         0.85 o                         
  -6   2   0        249.70        235.95         0.99 o                         
   6   2   1        158.38        159.81         0.76 o                         
   6   2   3         56.37         53.74         0.53 o                         
   6   2   4         67.21         63.62         0.63 o                         
   6   2   6        338.04        344.83         1.41 o                         
  -6  -2  -8          7.64          7.80         0.30 o                         
   6   2   9         27.23         27.46         0.46 o                         
   6   2  11         33.11         24.04         0.96 o                         
  -6   3  13        107.47        109.97         0.97 o                         
  -6   3  12         70.44         70.62         0.72 o                         
  -6   3  11        253.47        274.20         1.26 o                         
  -6   3  10        123.58        127.19         0.82 o                         
  -6   3   9         76.35         76.58         0.65 o                         
   6   3  -8          7.53          4.74         0.25 o                         
   6   3  -7          1.02          0.78         0.21 o                         
  -6  -3   5        157.58        164.18         0.72 o                         
  -6   3   4        240.83        256.54         0.90 o                         
  -6   3   3        316.52        323.29         0.94 o                         
  -6   3   2        736.90        739.37         1.90 o                         
  -6   3   1          4.08          1.85         0.23 o                         
  -6   3   0        316.08        320.22         1.27 o                         
   6   3   1         10.04          8.14         0.29 o                         
   6   3   3          8.71          8.01         0.31 o                         
   6   3   4          4.52          4.34         0.30 o                         
   6   3   6        102.84        103.14         0.88 o                         
  -6   3  -8         54.02         61.10         0.69 o                         
   6   3   9          0.10          0.18         0.25 o                         
  -6  -4  13          8.31          7.59         0.26 o                         
  -6  -4  12          7.47          5.96         0.28 o                         
  -6   4  11         11.88         11.30         0.31 o                         
  -6   4  10        311.79        343.09         1.37 o                         
  -6  -4   9        404.00        401.26         1.66 o                         
   6   4  -8         53.95         45.75         0.48 o                         
   6   4  -7        275.05        278.68         1.20 o                         
   6   4  -5         11.14         10.44         0.28 o                         
   6   4  -4        321.41        328.43         1.19 o                         
   6   4  -3          0.68          0.57         0.21 o                         
   6   4  -2        145.31        139.92         0.77 o                         
   6   4  -1         65.20         57.71         0.47 o                         
  -6   4   0         91.85         89.27         0.63 o                         
   6   4   1         89.96         88.26         0.64 o                         
   6   4   3        283.94        278.50         1.12 o                         
   6   4   4         68.48         68.59         0.63 o                         
   6   4   6        101.04        103.17         0.79 o                         
   6   4   8         83.91         84.02         0.81 o                         
   6  -4   9         81.64         85.84         0.66 o                         
   6   5 -13         57.98         58.51         0.95 o                         
  -6  -5  12        166.44        186.05         0.96 o                         
  -6  -5  11         37.14         39.19         0.47 o                         
  -6   5  10        273.84        277.77         1.37 o                         
  -6   5   9         58.32         68.04         0.61 o                         
   6   5  -8          2.25          3.51         0.26 o                         
   6   5  -7         64.84         60.27         0.60 o                         
   6   5  -5        380.90        380.74         1.38 o                         
   6   5  -4        224.06        211.52         0.87 o                         
   6   5  -3        579.19        589.89         1.73 o                         
   6   5  -2         99.73         92.70         0.60 o                         
   6   5   0         10.42          9.60         0.31 o                         
   6   5   1        108.91        102.04         0.73 o                         
   6  -5   3         23.56         24.20         0.41 o                         
   6   5   4          0.49          1.12         0.27 o                         
   6   5   6          3.14          4.34         0.30 o                         
   6   5   8         31.22         32.64         0.43 o                         
  -6  -5  -9         64.49         62.68         0.60 o                         
  -6  -6  12          6.77          6.81         0.22 o                         
  -6  -6  11          4.00          4.64         0.26 o                         
  -6  -6  10        170.60        186.53         1.11 o                         
  -6  -6   9          6.06          5.95         0.29 o                         
   6   6  -8         13.83         15.16         0.35 o                         
   6   6  -7          0.50          0.60         0.28 o                         
   6   6  -5         46.06         48.96         0.52 o                         
   6   6  -4         38.73         34.51         0.46 o                         
   6   6  -3        314.59        322.82         1.34 o                         
   6   6  -2          0.32          0.47         0.23 o                         
   6   6   0        171.64        177.86         0.92 o                         
   6   6   1         26.91         27.35         0.41 o                         
   6  -6   3        207.32        204.08         0.93 o                         
   6   6   4        291.05        312.23         1.26 o                         
   6   6   6        173.91        188.56         1.12 o                         
   6   6   8          2.36          1.78         0.24 o                         
  -6  -6  -9         22.71         18.80         0.35 o                         
  -6   7  12         32.79         30.61         0.43 o                         
  -6   7  11          1.20          1.12         0.23 o                         
  -6  -7  10         64.27         66.08         0.57 o                         
   6   7  -9        112.41        110.28         0.91 o                         
   6   7  -8         60.49         66.08         0.69 o                         
   6   7  -7          0.72          0.30         0.25 o                         
   6   7  -5        163.16        164.71         0.96 o                         
   6   7  -4        421.80        401.70         1.59 o                         
   6   7  -3        332.70        330.65         1.33 o                         
   6   7  -2          0.34          0.41         0.25 o                         
   6   7   0         24.62         26.90         0.41 o                         
   6   7   1         26.73         25.55         0.43 o                         
   6  -7   3          0.11          0.77         0.25 o                         
   6  -7   4        362.27        370.98         1.38 o                         
   6   7   6         15.18         17.53         0.36 o                         
   6   7   8         87.36         89.89         0.72 o                         
   6   7   9         44.02         39.35         0.59 o                         
  -6   8  11         52.62         51.67         0.57 o                         
   6   8 -10         29.73         31.94         0.47 o                         
   6   8  -9         16.24         15.20         0.35 o                         
   6   8  -8        118.03        120.88         0.83 o                         
   6   8  -7         50.22         49.58         0.54 o                         
   6   8  -5          0.42          0.39         0.26 o                         
   6   8  -4        217.37        220.75         1.28 o                         
   6   8  -3        120.06        125.98         0.85 o                         
   6   8  -2         72.73         70.82         0.59 o                         
   6   8   0         97.71         87.57         0.86 o                         
   6   8   1          0.31          0.04         0.28 o                         
   6  -8   3         14.93         16.59         0.37 o                         
   6  -8   4         86.88         88.42         0.79 o                         
   6   8   6          0.13          0.24         0.25 o                         
   6   8   8          5.25          4.52         0.27 o                         
   6   8   9          4.61          2.96         0.31 o                         
  -6   9  11         29.84         27.07         0.49 o                         
   6  -9 -10         12.49         13.67         0.35 o                         
   6   9  -9         99.07        108.94         0.91 o                         
   6   9  -8        103.88        102.84         0.86 o                         
   6   9  -7         43.84         44.91         0.55 o                         
   6   9  -5         20.38         22.94         0.48 o                         
   6   9  -4          9.06          8.18         0.31 o                         
   6   9  -3         90.76         89.08         0.74 o                         
   6   9  -2        114.07        118.71         0.86 o                         
   6   9   0        385.68        380.21         1.66 o                         
   6   9   1          0.06          0.59         0.30 o                         
   6  -9   3          3.29          3.28         0.32 o                         
   6  -9   4         14.06         15.92         0.45 o                         
   6   9   6         16.47         17.54         0.44 o                         
   6   9   8         61.83         62.49         1.23 o                         
  -6 -10  10          3.32          2.43         0.24 o                         
   6  10  -9         19.32         22.66         0.39 o                         
   6  10  -8          5.29          5.43         0.29 o                         
   6  10  -7         40.67         40.21         0.49 o                         
   6  10  -5         59.40         60.53         0.59 o                         
   6  10  -4         63.82         61.47         0.63 o                         
   6  10  -3        117.18        118.10         0.80 o                         
   6  10  -2         19.25         19.91         0.41 o                         
   6  10   0        171.58        172.79         1.05 o                         
   6  10   1          8.86          8.45         0.34 o                         
   6 -10   3        102.47        107.36         1.00 o                         
   6 -10   4         17.52         16.80         0.53 o                         
   6  10   6          6.33          8.66         0.41 o                         
  -6  11   9         29.82         29.87         0.43 o                         
   6  11  -8         39.85         41.12         0.51 o                         
   6  11  -7          7.75          7.69         0.32 o                         
   6  11  -5        299.05        317.54         1.55 o                         
   6  11  -4          3.13          3.25         0.31 o                         
   6  11  -3          5.09          5.37         0.31 o                         
   6  11  -2         37.59         32.48         0.53 o                         
   6  11   0         16.20         17.40         0.39 o                         
   6  11   1         43.91         47.73         0.64 o                         
   6 -11   3         13.98         11.06         0.49 o                         
   6 -11   4        108.84        112.42         1.27 o                         
   6  11   6         33.91         34.10         0.58 o                         
   6  12  -8         14.53          9.65         0.27 o                         
   6  12  -7          3.80          2.00         0.21 o                         
   6  12  -5          5.04          4.92         0.27 o                         
   6  12  -4          0.53          0.28         0.33 o                         
   6  12  -3         38.23         42.32         0.57 o                         
   6  12  -2          3.61          4.42         0.32 o                         
   6  12   0          0.46          0.45         0.28 o                         
   6  12   1         22.81         21.51         0.47 o                         
  -6 -12  -3         37.83         39.12         0.66 o                         
  -6 -12  -4         31.96         28.52         0.55 o                         
   6  13  -7        125.42        106.68         0.99 o                         
  -6  13   5         51.53         53.05         0.60 o                         
   6  13  -4         49.82         55.93         0.63 o                         
   6  13  -3         13.71         12.68         0.39 o                         
   6  13  -2         38.83         37.80         0.60 o                         
   6 -13   0         25.04         24.39         0.45 o                         
   6 -13   1        179.17        184.59         1.82 o                         
   6 -13   3          0.93          0.42         0.31 o                         
   6  14  -4        105.76         98.69         1.16 o                         
   6 -14  -3         56.12         53.00         0.83 o                         
  -6 -14   2         34.58         37.98         0.74 o                         
   6 -14  -1          1.40          1.57         0.25 o                         
  -6 -14   0        127.00        128.65         1.24 o                         
  -6 -14  -1         37.21         35.69         0.56 o                         
  -7   0  13        118.35        107.84         1.03 o                         
  -7   0  11         94.07         98.45         1.28 o                         
   7   0  -9        129.44        137.44         1.22 o                         
  -7   0   5         23.68         24.79         0.43 o                         
  -7   0   3         35.81         33.35         0.56 o                         
  -7   0   1        168.53        174.56         1.34 o                         
   7   0   3        597.93        589.40         3.73 o                         
   7   0   5        292.16        324.67         2.65 o                         
  -7   0  -7          7.76          8.02         0.54 o                         
  -7  -1  13         33.86         31.78         0.51 o                         
  -7  -1  12         85.70         91.63         0.69 o                         
  -7   1  11         23.81         23.69         0.44 o                         
  -7   1  10         69.95         73.07         0.63 o                         
   7   1  -9        196.82        197.82         1.09 o                         
  -7  -1   8        254.11        264.02         1.15 o                         
  -7   1   6          7.05          7.71         0.23 o                         
  -7  -1   5         11.86         13.96         0.27 o                         
  -7  -1   4        441.58        442.39         1.20 o                         
   7   1  -3         20.80         18.55         0.29 o                         
  -7   1   2         10.45          9.98         0.29 o                         
  -7   1   1         23.52         19.82         0.35 o                         
  -7  -1   0         25.06         21.75         0.35 o                         
   7   1   2         64.61         64.10         0.66 o                         
   7   1   3        122.95        122.86         0.82 o                         
   7   1   5        502.71        509.96         1.96 o                         
   7   1   7          4.71          5.39         0.31 o                         
   7  -1   8         37.34         34.11         0.50 o                         
  -7  -2  13         15.94         14.42         0.38 o                         
  -7   2  12         31.59         29.20         0.42 o                         
  -7   2  11          4.84          4.98         0.27 o                         
  -7   2  10        132.16        144.51         0.92 o                         
  -7   2   9          8.94          8.72         0.28 o                         
  -7   2   8         42.65         43.16         0.43 o                         
  -7  -2   6         14.55         13.98         0.27 o                         
  -7   2   5        196.91        198.30         0.84 o                         
  -7   2   4          1.34          1.16         0.21 o                         
  -7   2   3        144.81        139.73         0.73 o                         
  -7   2   2         75.08         68.18         0.54 o                         
  -7   2   1         34.58         30.70         0.43 o                         
  -7  -2   0        102.33        103.05         0.78 o                         
   7   2   2         47.51         45.80         0.51 o                         
   7   2   3         51.36         49.47         0.57 o                         
   7   2   5         22.42         19.60         0.38 o                         
   7   2   7          5.78          5.49         0.27 o                         
   7   2   8        116.90        115.79         0.94 o                         
  -7  -3  12         18.32         16.63         0.35 o                         
  -7  -3  11         30.08         30.55         0.46 o                         
  -7   3  10         13.31         13.13         0.32 o                         
  -7   3   9          4.68          6.14         0.29 o                         
   7   3  -8        171.70        168.16         0.88 o                         
   7   3  -6          7.14          6.83         0.26 o                         
   7   3  -5          5.08          5.65         0.24 o                         
  -7   3   4         68.42         71.34         0.50 o                         
  -7   3   3        349.68        351.24         1.27 o                         
   7   3  -2         32.41         33.57         0.42 o                         
  -7   3   1        253.01        243.86         1.11 o                         
   7   3   0          0.70          1.42         0.26 o                         
   7   3   2         58.76         55.52         0.64 o                         
   7   3   3         50.37         46.83         0.58 o                         
   7   3   5         31.42         32.97         0.41 o                         
   7   3   7          3.23          2.82         0.24 o                         
   7   3   8          3.49          3.31         0.25 o                         
  -7  -4  12         41.99         41.48         0.55 o                         
  -7  -4  11         26.13         26.09         0.40 o                         
  -7   4  10        205.86        211.68         1.15 o                         
  -7  -4   9         31.64         37.73         0.44 o                         
   7   4  -8         19.72         21.16         0.37 o                         
  -7   4   6        176.59        184.45         0.84 o                         
   7   4  -5         55.50         56.68         0.47 o                         
  -7   4   4        104.38        101.18         0.68 o                         
  -7   4   3        302.85        296.87         1.28 o                         
  -7   4   2        142.08        149.06         0.75 o                         
  -7   4   1         11.37         11.28         0.32 o                         
   7   4   0         39.23         37.11         0.45 o                         
   7   4   2        138.19        133.32         0.84 o                         
   7   4   3          0.16          0.09         0.25 o                         
   7   4   5         23.10         21.76         0.36 o                         
   7   4   7          4.66          4.47         0.24 o                         
   7   4   8         60.00         55.81         0.75 o                         
  -7  -5  12         11.41         10.57         0.28 o                         
  -7  -5  11         53.51         57.80         0.59 o                         
  -7   5  10         71.72         66.55         0.61 o                         
  -7   5   9         97.58         94.70         0.66 o                         
   7   5  -8         90.52         89.69         0.71 o                         
  -7   5   6         64.02         67.11         0.60 o                         
   7   5  -5          7.79          8.26         0.30 o                         
  -7   5   4         48.30         50.41         0.49 o                         
  -7   5   3        312.19        315.74         1.30 o                         
   7   5  -2         46.75         49.44         0.45 o                         
   7   5  -1         93.84         93.81         0.68 o                         
   7   5   0         16.89         17.07         0.41 o                         
   7   5   2         48.19         50.17         0.64 o                         
   7   5   3         98.63        105.34         0.76 o                         
   7   5   5        102.78        108.58         0.76 o                         
   7   5   7         30.52         26.29         0.44 o                         
   7   5   8          8.50          6.94         0.29 o                         
  -7   6  11         67.29         70.25         0.62 o                         
  -7  -6  10          2.37          3.43         0.24 o                         
  -7  -6   9        118.46        126.96         0.79 o                         
  -7  -6   8         24.55         26.54         0.39 o                         
   7   6  -6         35.23         34.63         0.50 o                         
  -7   6   5        227.81        228.69         1.17 o                         
  -7   6   4         17.51         16.57         0.37 o                         
  -7   6   3        420.39        427.48         1.63 o                         
   7   6  -2        122.79        119.69         0.84 o                         
   7   6  -1         10.92          8.95         0.32 o                         
   7   6   0          1.35          1.73         0.28 o                         
   7   6   2          2.33          2.41         0.29 o                         
   7   6   3         32.70         29.65         0.50 o                         
   7   6   5         29.90         28.92         0.46 o                         
   7   6   7        132.28        130.20         1.03 o                         
   7   6   8         32.54         32.31         0.67 o                         
  -7   7  11          1.99          1.49         0.20 o                         
  -7   7  10        292.19        309.53         1.66 o                         
   7   7  -9         90.57         88.89         0.85 o                         
   7   7  -8         90.13         96.72         0.81 o                         
   7   7  -6          1.11          0.72         0.25 o                         
   7   7  -5         32.50         32.99         0.48 o                         
  -7   7   4          0.61          0.79         0.27 o                         
   7   7  -3          2.82          2.47         0.27 o                         
   7   7  -2         26.77         24.43         0.44 o                         
   7   7  -1         49.21         50.49         0.57 o                         
   7   7   0         80.22         82.21         0.63 o                         
   7   7   2         97.94         89.49         0.70 o                         
   7   7   3         21.56         25.69         0.46 o                         
   7   7   5         33.20         34.40         0.47 o                         
   7   7   7         12.47         13.31         0.37 o                         
   7   7   8          0.22         -0.06         0.26 o                         
  -7   8  10         76.00         79.93         0.64 o                         
   7   8  -9         37.90         39.12         0.49 o                         
   7   8  -8         10.77         10.11         0.30 o                         
   7   8  -6        125.29        132.44         0.83 o                         
   7   8  -5         68.31         71.03         0.61 o                         
   7  -8  -4         27.08         28.15         0.43 o                         
   7   8  -3        326.65        333.38         1.69 o                         
   7   8  -2         82.26         83.95         0.75 o                         
   7   8  -1          3.33          4.37         0.28 o                         
   7   8   0          8.75          6.23         0.33 o                         
   7   8   2        238.15        230.73         1.23 o                         
   7   8   3         44.36         42.28         0.58 o                         
   7   8   5         23.58         30.29         0.50 o                         
   7   8   7          2.81          2.50         0.25 o                         
  -7  -9  10          0.73          0.66         0.22 o                         
   7   9  -9         16.33         16.15         0.32 o                         
   7   9  -8          1.08          0.59         0.21 o                         
   7   9  -6         20.01         20.16         0.34 o                         
   7   9  -5        128.30        131.51         0.84 o                         
   7  -9  -4         32.74         32.72         0.54 o                         
   7   9  -3         94.01         96.13         0.78 o                         
   7   9  -2          0.05         -0.27         0.27 o                         
   7   9  -1        238.90        226.30         1.23 o                         
   7   9   0        115.92        112.64         1.00 o                         
   7  -9   2        155.27        163.25         1.23 o                         
   7   9   3        197.21        207.19         1.14 o                         
   7   9   5         40.16         40.65         0.61 o                         
  -7  10   9         19.60         19.98         0.38 o                         
   7  10  -8          0.99          0.84         0.20 o                         
   7  10  -6        325.06        339.52         1.52 o                         
  -7 -10   5          0.33          0.65         0.23 o                         
   7  10  -4          0.78          0.98         0.27 o                         
   7  10  -3          0.10         -0.25         0.25 o                         
   7  10  -2        327.09        321.82         1.52 o                         
   7  10  -1         18.00         18.25         0.42 o                         
  -7  10   0        106.62        111.24         1.00 o                         
   7 -10   2         13.27         14.00         0.44 o                         
   7 -10   3         18.18         16.59         0.43 o                         
  -7 -10  -5         35.40         33.48         0.65 o                         
  -7  11   8         10.42          7.52         0.28 o                         
   7  11  -6          0.69          0.49         0.19 o                         
  -7  11   5          6.56          6.54         0.28 o                         
   7  11  -4          0.50          0.71         0.24 o                         
   7  11  -3          0.69          1.25         0.28 o                         
   7  11  -2        349.58        358.96         2.25 o                         
   7  11  -1         73.82         70.02         0.75 o                         
   7 -11   0          0.57          1.39         0.32 o                         
   7 -11   2         18.10         15.89         0.46 o                         
   7 -11   3        110.92        114.89         1.02 o                         
  -7 -11  -4          2.63          3.54         0.32 o                         
   7  12  -6          7.29          7.71         0.26 o                         
   7  12  -5         26.04         26.18         0.48 o                         
   7  12  -4          0.05         -0.07         0.23 o                         
   7  12  -3          3.48          3.35         0.31 o                         
   7  12  -2        138.95        135.88         1.36 o                         
   7 -12  -1         92.58         82.53         0.81 o                         
   7 -12   0        155.65        159.01         1.25 o                         
   7 -12   2          6.63          6.13         0.29 o                         
   7  12   3         25.77         23.36         0.65 o                         
  -7  13   4         75.18         74.14         0.86 o                         
   7 -13  -3          6.35          5.76         0.36 o                         
   7 -13  -2         19.30         14.06         0.51 o                         
   7 -13  -1        165.70        157.86         1.47 o                         
  -7 -13   0         12.89         15.12         0.58 o                         
  -8   0  12          7.86          5.89         0.42 o                         
  -8   0  10         12.17         11.61         0.44 o                         
  -8   0   6          0.64          1.07         0.30 o                         
  -8   0   4         56.33         60.59         0.75 o                         
  -8   0   2         14.96         14.62         0.49 o                         
  -8   0  -2        125.71        122.91         1.24 o                         
  -8   0  -4         18.93         16.59         0.52 o                         
   8   0   6         12.67         14.07         0.43 o                         
  -8  -1  12        114.51         94.34         1.33 o                         
  -8   1  11         14.98         14.90         0.34 o                         
  -8   1  10          0.47          0.34         0.25 o                         
   8   1  -9         25.38         23.02         0.40 o                         
  -8  -1   7        100.80        104.18         0.70 o                         
  -8  -1   6          1.66          2.60         0.23 o                         
  -8   1   5          9.82         11.02         0.28 o                         
  -8  -1   4         23.90         24.92         0.38 o                         
  -8   1   3        282.71        302.99         1.26 o                         
   8  -1  -2          6.35          5.27         0.29 o                         
   8  -1  -1        167.06        173.67         1.07 o                         
  -8   1  -1         53.42         54.52         0.52 o                         
  -8  -1  -2          7.80          6.70         0.31 o                         
  -8  -1  -3          0.64          0.85         0.26 o                         
  -8  -1  -4          7.68          6.22         0.32 o                         
  -8  -1  -6        138.06        133.74         1.01 o                         
   8  -1   7        136.81        143.21         1.29 o                         
  -8  -2  12          0.12         -0.09         0.28 o                         
  -8   2  11         63.73         56.58         0.79 o                         
  -8   2  10          0.19          0.39         0.23 o                         
   8   2  -9         46.81         43.94         0.67 o                         
  -8  -2   7         35.86         33.86         0.47 o                         
   8   2  -6          6.18          6.43         0.26 o                         
  -8  -2   5         31.56         32.00         0.39 o                         
  -8  -2   4         45.36         45.29         0.50 o                         
  -8   2   3        244.61        256.94         1.23 o                         
  -8   2   2          1.05          1.04         0.25 o                         
   8  -2  -1         33.11         33.30         0.47 o                         
  -8  -2  -1         15.33         14.85         0.36 o                         
   8   2   2         32.97         34.29         0.48 o                         
   8   2   3         21.30         22.25         0.43 o                         
   8   2   4         60.83         64.79         0.71 o                         
  -8  -2  -6        176.91        171.70         1.19 o                         
   8  -2   7          4.02          4.29         0.33 o                         
  -8  -3  11          4.69          3.29         0.28 o                         
  -8   3  10         24.47         23.88         0.44 o                         
  -8  -3   9          0.61          0.31         0.24 o                         
   8   3  -7          5.13          5.41         0.31 o                         
   8   3  -6        459.61        474.48         1.79 o                         
  -8   3   5         72.10         70.99         0.61 o
[truncated: 23,007 more chars]
