# Supplementary material for: Crystal structures of three homologues with increasing ring size: 2-meth­oxy-4-(thio­phen-2-yl)-5,6,7,8-tetra­hydro­quinoline-3-carbo­nitrile, 2-meth­oxy-4-(thio­phen-2-yl)-6,7,8,9-tetra­hydro-5H-cyclo­hepta­[b]pyridine-3-carbo­nitrile and 2-meth­oxy-4-(thio­phen-2-yl)-5,6,7,8,9,10-hexa­hydrocyclo­octa[b]pyridine-3-carbo­nitrile
Source: Acta Crystallogr E Crystallogr Commun. 2023 Mar 15;79(Pt 4):335–40. doi: 10.1107/S2056989023001883 (PMC10088300; doi:10.1107/S2056989023001883)
Supplement: Supplementary file 4 [file e-79-00335-1csup4.hkl]

data_1c                                                                         
_shelx_title ' quik_m8 in P2(1)/c'                                              
_shelx_refln_list_code          4                                               
_shelx_F_calc_maximum      192.85                                               
_exptl_crystal_F_000       632.00                                               
_reflns_d_resolution_high  0.7893                                               
                                                                                
loop_                                                                           
 _space_group_symop_operation_xyz                                               
 'x, y, z'                                                                      
 '-x, y+1/2, -z+1/2'                                                            
 '-x, -y, -z'                                                                   
 'x, -y-1/2, z-1/2'                                                             
                                                                                
_cell_length_a     9.8774                                                       
_cell_length_b    12.5131                                                       
_cell_length_c    12.5392                                                       
_cell_angle_alpha  90.000                                                       
_cell_angle_beta  102.986                                                       
_cell_angle_gamma  90.000                                                       
                                                                                
_shelx_F_squared_multiplier     1.000                                           
                                                                                
loop_                                                                           
 _refln_index_h                                                                 
 _refln_index_k                                                                 
 _refln_index_l                                                                 
 _refln_F_squared_calc                                                          
 _refln_F_squared_meas                                                          
 _refln_F_squared_sigma                                                         
 _refln_observed_status                                                         
   1   0   0        976.01        894.58        10.82 o                         
   2   0   0          0.90          3.81         0.56 o                         
   3   0   0      11035.83      10605.38       111.11 o                         
   4   0   0        193.22        254.22         3.13 o                         
   5   0   0        372.68        384.33         4.07 o                         
   6   0   0        416.24        365.36         4.21 o                         
   7   0   0       4096.55       4169.53        33.40 o                         
   8   0   0        167.16        187.14         2.21 o                         
   9   0   0         69.48         71.51         1.08 o                         
  10   0   0         25.00         33.13         0.65 o                         
  11   0   0          3.37          4.25         0.43 o                         
  12   0   0        321.08        302.21         4.41 o                         
   1   1   0       9968.99       9415.22       111.33 o                         
   2   1   0         64.72         78.47         1.28 o                         
   3   1   0        403.85        411.44         3.65 o                         
   4   1   0       3490.40       3481.43        27.08 o                         
   5   1   0          2.87          2.58         0.38 o                         
   6   1   0        980.55       1062.13         7.32 o                         
   7   1   0          0.96          4.55         0.29 o                         
   8   1   0        130.32        127.04         1.09 o                         
   9   1   0        175.05        173.20         1.57 o                         
  10   1   0         67.29         71.30         0.74 o                         
  11   1   0         21.60         26.78         0.43 o                         
  12   1   0        360.11        328.86         6.79 o                         
   0   2   0        499.05        502.23        11.94 o                         
   1   2   0        206.59        204.02         2.06 o                         
   2   2   0       1273.89       1273.93        11.99 o                         
   3   2   0       3036.70       3306.84        28.15 o                         
   4   2   0         32.31         39.33         0.73 o                         
   5   2   0        129.66        141.27         1.79 o                         
   6   2   0        441.56        477.74         3.26 o                         
   7   2   0        150.17        152.83         1.23 o                         
   8   2   0         41.66         39.51         0.58 o                         
   9   2   0        241.53        224.46         1.68 o                         
  10   2   0         30.42         27.33         0.47 o                         
  11   2   0         11.31          7.86         0.30 o                         
  12   2   0         68.48         60.02         1.13 o                         
   1   3   0         24.60         36.93         0.77 o                         
   2   3   0        465.22        383.56         4.05 o                         
   3   3   0        323.77        313.13         3.55 o                         
   4   3   0         17.77         26.92         0.69 o                         
   5   3   0         55.36         75.87         1.40 o                         
   6   3   0         87.08        102.98         1.04 o                         
   7   3   0         58.08         57.16         0.68 o                         
   8   3   0          1.71          1.50         0.29 o                         
   9   3   0         36.54         35.59         0.54 o                         
  10   3   0         13.97         15.25         0.39 o                         
  11   3   0         26.71         25.52         0.47 o                         
   0   4   0       1716.26       1484.51        21.93 o                         
   1   4   0       1510.34       1590.79        14.37 o                         
   2   4   0         74.38         74.66         1.65 o                         
   3   4   0        356.51        454.85         5.36 o                         
   4   4   0         68.28         61.97         1.09 o                         
   5   4   0         34.50         17.94         0.50 o                         
   6   4   0          5.70          2.67         0.26 o                         
   7   4   0       1367.22       1350.99         7.44 o                         
   8   4   0       1142.87       1090.39         6.30 o                         
   9   4   0          5.84          4.62         0.31 o                         
  10   4   0         43.60         39.68         0.66 o                         
  11   4   0         23.87         24.65         0.52 o                         
   1   5   0       1073.33       1072.62        10.66 o                         
   2   5   0        232.75        162.59         2.54 o                         
   3   5   0       1192.39       1320.28        14.71 o                         
   4   5   0       1417.53       1327.57        13.20 o                         
   5   5   0       1189.17       1178.31         6.13 o                         
   6   5   0        313.59        333.25         1.93 o                         
   7   5   0       1499.34       1464.99         8.19 o                         
   8   5   0       1642.61       1703.15         9.90 o                         
   9   5   0        107.59        104.49         0.99 o                         
  10   5   0        251.59        262.54         2.14 o                         
  11   5   0         82.43         84.48         1.15 o                         
   0   6   0       1250.74       1192.04        27.23 o                         
   1   6   0         83.05        104.55         1.89 o                         
   2   6   0         24.44         24.28         1.25 o                         
   3   6   0        461.02        442.22         6.07 o                         
   4   6   0       1019.69       1053.24         7.46 o                         
   5   6   0        306.63        359.01         2.14 o                         
   6   6   0       1034.51       1064.98         5.57 o                         
   7   6   0        428.99        440.00         2.88 o                         
   8   6   0        344.91        355.68         2.45 o                         
   9   6   0        542.68        552.83         4.17 o                         
  10   6   0         28.37         29.18         0.57 o                         
  11   6   0         31.09         26.19         0.57 o                         
   1   7   0        214.83        203.99         3.16 o                         
   2   7   0        418.61        440.28         7.09 o                         
   3   7   0        264.29        266.54         2.40 o                         
   4   7   0       1497.25       1528.69         9.60 o                         
   5   7   0          0.52          0.41         0.25 o                         
   6   7   0          2.46          0.64         0.27 o                         
   7   7   0         28.01         26.14         0.47 o                         
   8   7   0         75.21         81.23         0.93 o                         
   9   7   0          0.23          0.35         0.35 o                         
  10   7   0          3.61          2.61         0.39 o                         
   0   8   0       1275.53       1175.35        11.00 o                         
   1   8   0        281.57        292.07         2.13 o                         
   2   8   0         69.70         81.31         0.78 o                         
   3   8   0        230.12        210.15         1.50 o                         
   4   8   0         16.80          8.07         0.30 o                         
   5   8   0        214.14        215.94         1.56 o                         
   6   8   0       1240.24       1237.53         7.37 o                         
   7   8   0        456.25        448.12         3.23 o                         
   8   8   0         13.85         14.36         0.43 o                         
   9   8   0          0.88          0.75         0.40 o                         
  10   8   0         75.49         69.88         0.93 o                         
   1   9   0        170.17        160.18         1.23 o                         
   2   9   0        332.48        319.43         1.97 o                         
   3   9   0         83.26         82.90         0.74 o                         
   4   9   0        127.65        121.03         1.00 o                         
   5   9   0        239.31        248.98         1.71 o                         
   6   9   0         81.24         67.10         0.65 o                         
   7   9   0         15.06         10.22         0.42 o                         
   8   9   0         11.78         12.74         0.43 o                         
   9   9   0         28.33         26.93         0.58 o                         
  10   9   0         25.52         20.17         0.87 o                         
   0  10   0        507.94        515.03         5.43 o                         
   1  10   0         43.62         47.83         0.66 o                         
   2  10   0        135.05        118.95         1.10 o                         
   3  10   0         29.85         29.71         0.52 o                         
   4  10   0        187.00        171.44         1.40 o                         
   5  10   0        267.15        300.42         2.27 o                         
   6  10   0         83.39         85.21         0.91 o                         
   7  10   0        289.45        283.09         2.95 o                         
   8  10   0         24.04         36.13         0.82 o                         
   9  10   0          0.63          0.37         0.63 o                         
   1  11   0        409.34        386.64         3.17 o                         
   2  11   0        443.41        436.74         3.06 o                         
   3  11   0       1889.45       1827.34        11.46 o                         
   4  11   0        554.58        496.95         3.33 o                         
   5  11   0         93.06         87.95         0.91 o                         
   6  11   0         38.75         40.30         0.70 o                         
   7  11   0         72.59         62.53         1.07 o                         
   8  11   0          7.67          8.64         0.47 o                         
   0  12   0        243.01        245.95         3.28 o                         
   1  12   0        330.29        317.45         3.56 o                         
   2  12   0        705.76        667.85         4.76 o                         
   3  12   0        152.10        152.56         1.37 o                         
   4  12   0        198.27        195.58         1.62 o                         
   5  12   0         13.27         13.77         0.39 o                         
   6  12   0         11.68         12.08         0.52 o                         
   7  12   0         27.61         23.99         0.85 o                         
   1  13   0        183.67        188.99         1.85 o                         
   2  13   0        116.57        120.40         1.33 o                         
   3  13   0        304.50        292.16         2.91 o                         
   4  13   0        459.41        469.04         4.78 o                         
   5  13   0         79.57         78.56         1.23 o                         
   6  13   0         12.98         13.03         0.51 o                         
   0  14   0       1066.69       1072.04        15.51 o                         
   1  14   0         10.64         10.54         0.42 o                         
   2  14   0         14.40         14.10         0.44 o                         
   3  14   0        404.04        391.11         4.82 o                         
   4  14   0        280.29        265.82         4.51 o                         
   5  14   0        118.68        106.61         2.35 o                         
   1  15   0         35.80         29.53         1.12 o                         
   2  15   0         45.74         38.26         1.03 o                         
   3  15   0          1.93         -0.30         0.49 o                         
 -12   1   1        192.01        184.54         4.06 o                         
 -11   1   1         28.68         25.78         0.48 o                         
 -10   1   1          1.84          1.99         0.29 o                         
  -9   1   1        121.46        112.50         1.17 o                         
  -8   1   1         83.59         76.13         0.77 o                         
  -7   1   1          8.89          6.06         0.28 o                         
  -6   1   1       2370.02       2369.41        15.96 o                         
  -5   1   1         97.24         86.89         1.16 o                         
  -4   1   1        539.48        512.07         4.44 o                         
  -3   1   1        734.25        665.72         7.29 o                         
  -2   1   1       2128.63       2190.26        22.21 o                         
  -1   1   1          1.26          3.16         0.39 o                         
   0   1   1         30.09         25.99         0.45 o                         
   1   1   1       4785.28       4474.52        57.56 o                         
   2   1   1          0.60          1.89         0.42 o                         
   3   1   1         24.01         34.29         0.68 o                         
   4   1   1          1.44          2.43         0.40 o                         
   5   1   1          3.10          1.50         0.40 o                         
   6   1   1         12.92          7.76         0.35 o                         
   7   1   1         32.10         32.26         0.45 o                         
   8   1   1        164.26        160.30         1.50 o                         
   9   1   1        167.89        161.24         1.29 o                         
  10   1   1         46.25         40.28         0.63 o                         
  11   1   1         32.78         30.79         0.63 o                         
 -12   2   1          0.31          0.28         0.21 o                         
 -11   2   1        244.86        251.04         1.90 o                         
 -10   2   1         55.24         53.78         0.67 o                         
  -9   2   1         38.72         41.74         0.66 o                         
  -8   2   1        711.06        662.46         4.01 o                         
  -7   2   1        192.24        193.08         1.52 o                         
  -6   2   1          8.04         13.11         0.40 o                         
  -5   2   1       2640.95       2561.32        20.70 o                         
  -4   2   1       1017.00        933.08         7.45 o                         
  -3   2   1        396.20        405.99         4.13 o                         
  -2   2   1       8520.48       8383.15        93.52 o                         
  -1   2   1         45.30         26.09         0.80 o                         
   0   2   1        780.74        754.17         6.60 o                         
   1   2   1        307.75        272.69         3.33 o                         
   2   2   1         88.99         83.76         1.23 o                         
   3   2   1          0.06          0.41         0.42 o                         
   4   2   1       2019.54       2025.38        14.53 o                         
   5   2   1       2769.55       2815.25        24.62 o                         
   6   2   1         30.90         36.33         0.52 o                         
   7   2   1        380.46        332.08         2.19 o                         
   8   2   1        243.84        245.78         1.78 o                         
   9   2   1         83.10         82.02         0.79 o                         
  10   2   1         80.13         82.15         0.87 o                         
  11   2   1        207.22        229.33         1.98 o                         
 -12   3   1        199.85        182.68         4.67 o                         
 -11   3   1          5.19          5.25         0.28 o                         
 -10   3   1         93.47         95.64         1.03 o                         
  -9   3   1          7.57          6.99         0.32 o                         
  -8   3   1        354.52        361.33         2.24 o                         
  -7   3   1         24.36         23.87         0.42 o                         
  -6   3   1       1160.10       1135.00         6.02 o                         
  -5   3   1          1.69          0.66         0.42 o                         
  -4   3   1        624.57        643.77         5.66 o                         
  -3   3   1        552.93        531.11         5.44 o                         
  -2   3   1         45.51         30.33         1.03 o                         
  -1   3   1      11386.95      10644.68       117.99 o                         
   0   3   1       3639.58       3561.80        33.87 o                         
   1   3   1      11977.89      11799.96       130.82 o                         
   2   3   1       1731.55       1574.05        14.74 o                         
   3   3   1       3075.05       3030.24        26.78 o                         
   4   3   1        509.47        452.25         3.88 o                         
   5   3   1          6.22          8.04         0.52 o                         
   6   3   1       1790.91       1760.17         9.95 o                         
   7   3   1        634.94        579.19         3.60 o                         
   8   3   1         12.30         10.04         0.37 o                         
   9   3   1        638.78        663.18         4.10 o                         
  10   3   1         49.35         50.42         0.61 o                         
  11   3   1         39.05         35.14         0.52 o                         
 -11   4   1         98.35         98.53         0.97 o                         
 -10   4   1         31.36         34.65         0.56 o                         
  -9   4   1        747.44        774.97         4.92 o                         
  -8   4   1        195.25        184.47         1.53 o                         
  -7   4   1         63.00         54.99         0.68 o                         
  -6   4   1         98.64        103.53         0.78 o                         
  -5   4   1        489.29        494.54         4.11 o                         
  -4   4   1       1026.04       1050.15         8.32 o                         
  -3   4   1        405.13        451.70         5.11 o                         
  -2   4   1          0.62          0.96         0.64 o                         
  -1   4   1        638.85        579.92         6.36 o                         
   0   4   1        195.94        183.46         2.57 o                         
   1   4   1        668.81        670.64         7.34 o                         
   2   4   1        160.78        184.84         2.86 o                         
   3   4   1        489.89        543.91         5.74 o                         
   4   4   1        916.25        923.58         7.78 o                         
   5   4   1         45.59         52.45         0.67 o                         
   6   4   1        302.37        296.02         1.99 o                         
   7   4   1        121.99        127.44         1.08 o                         
   8   4   1        356.64        343.68         2.38 o                         
   9   4   1          3.60          2.67         0.31 o                         
  10   4   1         71.66         76.16         0.85 o                         
  11   4   1        102.10        101.43         1.63 o                         
 -11   5   1         61.17         54.22         1.08 o                         
 -10   5   1          2.93          4.40         0.30 o                         
  -9   5   1          6.68          6.54         0.39 o                         
  -8   5   1        571.10        569.98         3.67 o                         
  -7   5   1        473.84        484.79         2.81 o                         
  -6   5   1        244.38        230.78         1.37 o                         
  -5   5   1        966.83        994.41         5.56 o                         
  -4   5   1        571.26        622.18         6.14 o                         
  -3   5   1        148.86        192.26         2.33 o                         
  -2   5   1        108.77        113.13         2.05 o                         
  -1   5   1        473.94        532.29         5.65 o                         
   0   5   1        125.87        159.56         2.70 o                         
   1   5   1       2004.77       2053.46        17.09 o                         
   2   5   1        675.40        717.12         6.78 o                         
   3   5   1         67.05         90.51         1.66 o                         
   4   5   1        148.10        131.57         1.48 o                         
   5   5   1        200.47        205.78         1.25 o                         
   6   5   1        288.72        300.27         1.92 o                         
   7   5   1         20.50         16.30         0.37 o                         
   8   5   1        283.12        289.12         1.99 o                         
   9   5   1       1230.47       1217.72         7.58 o                         
  10   5   1          1.16          0.16         0.30 o                         
  11   5   1         83.70         85.22         1.36 o                         
 -11   6   1        555.50        521.07         8.10 o                         
 -10   6   1          0.53          0.60         0.29 o                         
  -9   6   1         76.40         83.19         0.97 o                         
  -8   6   1        550.76        537.13         3.62 o                         
  -7   6   1        133.29        138.82         1.05 o                         
  -6   6   1          1.99          0.85         0.25 o                         
  -5   6   1         33.62         53.62         0.52 o                         
  -4   6   1       1244.73       1250.56        10.71 o                         
  -3   6   1        210.53        241.79         3.12 o                         
  -2   6   1         61.85         26.99         1.15 o                         
  -1   6   1       2082.36       2097.75        19.92 o                         
   0   6   1         64.87         80.51         1.60 o                         
   1   6   1        109.42         90.42         1.76 o                         
   2   6   1        875.38        889.85         9.97 o                         
   3   6   1        137.67        139.62         2.47 o                         
   4   6   1        182.26        238.38         1.61 o                         
   5   6   1       2193.50       2149.57        10.87 o                         
   6   6   1        750.86        743.53         4.22 o                         
   7   6   1        667.34        697.98         4.22 o                         
   8   6   1        560.46        542.02         3.57 o                         
   9   6   1        126.37        127.38         1.32 o                         
  10   6   1        120.76        111.61         1.25 o                         
  11   6   1         86.76         78.21         2.01 o                         
 -11   7   1        172.72        131.90         3.36 o                         
 -10   7   1        388.05        385.25         4.55 o                         
  -9   7   1        257.06        262.40         2.54 o                         
  -8   7   1         72.84         68.14         0.86 o                         
  -7   7   1        350.09        347.10         2.18 o                         
  -6   7   1        407.86        382.22         2.35 o                         
  -5   7   1        963.32       1007.05         5.54 o                         
  -4   7   1        382.43        369.94         2.32 o                         
  -3   7   1          3.05          2.15         0.33 o                         
  -2   7   1        528.52        545.60         6.63 o                         
  -1   7   1        331.73        284.01         3.76 o                         
   0   7   1          3.27          8.67         0.81 o                         
   1   7   1       1582.43       1613.71        17.51 o                         
   2   7   1       1363.08       1344.03        13.96 o                         
   3   7   1          2.74          4.94         0.31 o                         
   4   7   1        300.24        301.07         1.91 o                         
   5   7   1        120.72        105.98         0.83 o                         
   6   7   1        486.20        482.58         2.93 o                         
   7   7   1        167.62        162.85         1.31 o                         
   8   7   1        100.86        101.37         1.08 o                         
   9   7   1       1084.72       1121.99        11.06 o                         
  10   7   1        225.57        219.71         2.73 o                         
 -10   8   1         65.92         57.88         0.93 o                         
  -9   8   1          4.38          3.09         0.34 o                         
  -8   8   1        256.58        264.91         2.70 o                         
  -7   8   1         12.65          8.16         0.35 o                         
  -6   8   1         61.44         53.16         0.59 o                         
  -5   8   1         32.85         31.39         0.49 o                         
  -4   8   1        442.92        418.42         2.67 o                         
  -3   8   1          2.58          4.74         0.25 o                         
  -2   8   1        159.90        156.04         1.08 o                         
  -1   8   1        228.67        213.56         1.57 o                         
   0   8   1        721.31        732.78         5.03 o                         
   1   8   1        438.64        406.32         2.64 o                         
   2   8   1         70.08         66.78         0.66 o                         
   3   8   1         40.82         31.78         0.47 o                         
   4   8   1        366.40        326.53         2.03 o                         
   5   8   1        123.10        134.01         1.07 o                         
   6   8   1          0.27          0.35         0.29 o                         
   7   8   1         28.09         31.06         0.53 o                         
   8   8   1        135.62        134.37         1.55 o                         
   9   8   1         21.17         20.77         0.60 o                         
  10   8   1        237.77        217.13         3.23 o                         
 -10   9   1          0.06         -0.31         0.38 o                         
  -9   9   1          0.65          0.70         0.34 o                         
  -8   9   1        112.42        115.96         1.22 o                         
  -7   9   1          6.63          6.24         0.32 o                         
  -6   9   1          1.52          2.48         0.29 o                         
  -5   9   1        194.72        189.05         1.34 o                         
  -4   9   1         37.66         38.79         0.57 o                         
  -3   9   1        222.21        196.88         1.31 o                         
  -2   9   1         14.32         16.90         0.35 o                         
  -1   9   1        143.11        149.74         1.13 o                         
   0   9   1         23.81         29.36         0.61 o                         
   1   9   1          1.93          2.16         0.32 o                         
   2   9   1        170.45        155.86         1.28 o                         
   3   9   1          0.01          0.62         0.30 o                         
   4   9   1        346.99        341.93         2.18 o                         
   5   9   1          0.47          0.92         0.30 o                         
   6   9   1         10.44          8.25         0.34 o                         
   7   9   1          5.12          5.91         0.43 o                         
   8   9   1          6.08          5.64         0.39 o                         
   9   9   1         25.00         23.49         0.58 o                         
  -9  10   1         20.67         21.06         0.74 o                         
  -8  10   1         33.74         34.36         0.83 o                         
  -7  10   1         82.60         90.95         1.13 o                         
  -6  10   1         26.22         19.11         0.42 o                         
  -5  10   1         14.46         19.13         0.41 o                         
  -4  10   1          6.83          3.41         0.32 o                         
  -3  10   1        192.60        154.34         1.19 o                         
  -2  10   1        556.79        539.31         3.29 o                         
  -1  10   1        112.94        109.75         0.95 o                         
   0  10   1        272.51        254.95         1.89 o                         
   1  10   1        919.90        950.88         5.95 o                         
   2  10   1        371.21        369.76         2.70 o                         
   3  10   1         37.70         23.52         0.44 o                         
   4  10   1        224.96        199.87         1.85 o                         
   5  10   1        508.97        530.60         3.50 o                         
   6  10   1         22.38         21.81         0.44 o                         
   7  10   1          0.68          1.22         0.36 o                         
   8  10   1        153.06        162.51         3.03 o                         
   9  10   1         77.14         67.81         1.23 o                         
  -8  11   1          1.43          4.01         0.60 o                         
  -7  11   1         79.27         76.62         1.35 o                         
  -6  11   1        437.83        423.58         3.19 o                         
  -5  11   1         49.74         65.25         0.71 o                         
  -4  11   1        117.97        129.58         1.15 o                         
  -3  11   1         43.64         43.76         0.80 o                         
  -2  11   1          1.82          4.18         0.39 o                         
  -1  11   1         40.86         40.82         0.70 o                         
   0  11   1        652.87        637.04         4.89 o                         
   1  11   1       1310.92       1303.09         8.61 o                         
   2  11   1        344.75        371.15         2.67 o                         
   3  11   1        392.40        375.66         2.70 o                         
   4  11   1         85.93         82.92         0.85 o                         
   5  11   1        157.63        152.70         1.39 o                         
   6  11   1        474.92        480.30         4.21 o                         
   7  11   1        405.01        422.56         4.31 o                         
   8  11   1        291.50        270.73         5.16 o                         
  -7  12   1        121.04        120.40         5.20 o                         
  -6  12   1        165.30        164.75         2.79 o                         
  -5  12   1        413.98        412.63         3.56 o                         
  -4  12   1         82.40         96.36         1.22 o                         
  -3  12   1       1041.71       1099.88         7.83 o                         
  -2  12   1         36.58         35.18         0.83 o                         
  -1  12   1         58.26         58.75         0.74 o                         
   0  12   1         23.86         21.32         0.75 o                         
   1  12   1        161.47        175.74         1.65 o                         
   2  12   1        450.23        453.51         3.27 o                         
   3  12   1         75.31         84.69         0.92 o                         
   4  12   1         77.18         71.62         0.98 o                         
   5  12   1         47.91         50.02         0.69 o                         
   6  12   1          6.66          6.79         0.53 o                         
   7  12   1         82.07         75.88         1.23 o                         
  -7  13   1         50.07         38.85         1.06 o                         
  -6  13   1        119.86        125.21         2.02 o                         
  -5  13   1         81.44         83.07         1.25 o                         
  -4  13   1         60.52         62.37         0.91 o                         
  -3  13   1          9.42         10.59         0.43 o                         
  -2  13   1         72.42         73.65         1.06 o                         
  -1  13   1          9.40          8.72         0.46 o                         
   0  13   1          5.10          5.57         0.41 o                         
   1  13   1         12.05         10.88         0.42 o                         
   2  13   1          2.54          6.77         0.42 o                         
   3  13   1         10.35         15.05         0.52 o                         
   4  13   1          2.29          2.75         0.41 o                         
   5  13   1         63.26         64.36         1.36 o                         
   6  13   1          2.32          0.25         0.48 o                         
  -5  14   1         23.94         23.60         0.69 o                         
  -4  14   1         37.73         31.74         0.71 o                         
  -3  14   1         56.57         54.18         1.00 o                         
  -2  14   1         68.68         67.69         1.03 o                         
  -1  14   1          0.08         -0.12         0.41 o                         
   0  14   1         97.10         94.71         1.62 o                         
   1  14   1        119.40        116.31         1.49 o                         
   2  14   1          2.38          1.17         0.37 o                         
   3  14   1        176.54        178.28         2.48 o                         
   4  14   1         15.29         12.60         0.61 o                         
   5  14   1         55.01         51.90         1.04 o                         
  -3  15   1         39.76         40.70         1.14 o                         
  -2  15   1         26.81         24.73         1.26 o                         
  -1  15   1          0.63          0.46         0.35 o                         
   0  15   1         22.36         23.70         0.80 o                         
   1  15   1        130.99        133.09         2.72 o                         
   2  15   1         14.51         12.75         0.85 o                         
   3  15   1          8.65          8.42         0.76 o                         
 -12   0   2          4.40          4.43         0.44 o                         
 -11   0   2        196.61        204.04         1.99 o                         
 -10   0   2        463.90        488.11         5.11 o                         
  -9   0   2        465.24        471.60         4.56 o                         
  -8   0   2         14.32         15.54         0.55 o                         
  -7   0   2         37.85         48.85         1.19 o                         
  -6   0   2        229.00        213.16         3.10 o                         
  -5   0   2        661.62        721.87         8.37 o                         
  -4   0   2        364.69        357.47         5.07 o                         
  -3   0   2       8061.35       7513.57       105.21 o                         
  -2   0   2      37190.05      34935.70       550.86 o                         
  -1   0   2       5573.43       5298.69       118.39 o                         
   0   0   2        694.61        659.58        12.52 o                         
   1   0   2       3234.09       2991.24        47.61 o                         
   2   0   2         15.75          5.75         0.76 o                         
   3   0   2       1098.80       1229.67        16.56 o                         
   4   0   2       9458.27       9761.80       108.23 o                         
   5   0   2       3262.58       3389.57        33.00 o                         
   6   0   2         80.64         63.81         1.35 o                         
   7   0   2       2081.00       2024.29        14.95 o                         
   8   0   2          9.47          5.40         0.43 o                         
   9   0   2         78.60         88.36         1.26 o                         
  10   0   2        806.80        777.88         7.06 o                         
  11   0   2        564.61        520.62         5.73 o                         
 -12   1   2         35.61         34.83         0.68 o                         
 -11   1   2         50.93         50.27         0.60 o                         
 -10   1   2        152.78        144.16         1.22 o                         
  -9   1   2         39.13         47.80         0.63 o                         
  -8   1   2         17.24         14.35         0.38 o                         
  -7   1   2        503.33        479.86         2.95 o                         
  -6   1   2        134.99        159.61         2.13 o                         
  -5   1   2       1556.48       1607.74        13.89 o                         
  -4   1   2       1129.86       1126.80        10.53 o                         
  -3   1   2        319.39        297.86         3.38 o                         
  -2   1   2       9096.21       8744.76        71.20 o                         
  -1   1   2       4971.13       5075.28        46.25 o                         
   0   1   2          0.21          0.41         0.44 o                         
   1   1   2       1950.20       1911.71        18.56 o                         
   2   1   2          5.94          7.33         0.61 o                         
   3   1   2        207.90        236.35         2.36 o                         
   4   1   2        842.67        803.86         6.38 o                         
   5   1   2       3078.59       3299.61        25.19 o                         
   6   1   2         50.87         48.30         0.57 o                         
   7   1   2        801.09        763.19         4.41 o                         
   8   1   2        438.59        424.01         2.71 o                         
   9   1   2        260.92        237.36         1.72 o                         
  10   1   2        268.54        277.07         2.01 o                         
  11   1   2        309.19        318.00         2.69 o                         
 -12   2   2        155.52        141.72         2.36 o                         
 -11   2   2          1.86          1.14         0.27 o                         
 -10   2   2         92.36         79.96         0.84 o                         
  -9   2   2        263.20        266.34         2.20 o                         
  -8   2   2        232.93        247.89         1.83 o                         
  -7   2   2         96.76        102.67         0.93 o                         
  -6   2   2       1077.91       1050.27         7.12 o                         
  -5   2   2          0.49          1.45         0.45 o                         
  -4   2   2        339.37        344.37         3.43 o                         
  -3   2   2       6291.37       6163.13        47.14 o                         
  -2   2   2       2640.69       2672.69        23.72 o                         
  -1   2   2        955.80       1047.23        10.29 o                         
   0   2   2       6128.36       5783.34        54.75 o                         
   1   2   2       1019.96        989.50        10.94 o                         
   2   2   2         34.93         47.05         1.58 o                         
   3   2   2       1144.32       1227.55         8.82 o                         
   4   2   2         62.80         62.25         0.88 o                         
   5   2   2        458.98        488.25         4.78 o                         
   6   2   2        406.04        432.61         2.79 o                         
   7   2   2         13.40          9.88         0.35 o                         
   8   2   2         32.43         35.82         0.53 o                         
   9   2   2         28.63         23.24         0.43 o                         
  10   2   2          5.11          5.72         0.30 o                         
  11   2   2         64.74         58.97         0.81 o                         
 -12   3   2          3.16          3.28         0.29 o                         
 -11   3   2        218.98        225.41         1.78 o                         
 -10   3   2        138.11        142.16         1.46 o                         
  -9   3   2        363.08        362.82         2.64 o                         
  -8   3   2        581.34        597.61         3.77 o                         
  -7   3   2        250.19        233.44         1.56 o                         
  -6   3   2          7.25         12.21         0.36 o                         
  -5   3   2          7.61          2.26         0.36 o                         
  -4   3   2         33.67         23.47         0.62 o                         
  -3   3   2          2.90          4.02         0.53 o                         
  -2   3   2       2593.40       2574.75        24.84 o                         
  -1   3   2      11834.40      11716.75       110.70 o                         
   0   3   2         51.32         51.67         0.92 o                         
   1   3   2          2.68          7.46         0.70 o                         
   2   3   2        129.93        106.08         1.79 o                         
   3   3   2          5.06          2.99         0.35 o                         
   4   3   2        403.32        392.57         3.03 o                         
   5   3   2        216.28        213.16         1.62 o                         
   6   3   2        509.72        498.47         3.15 o                         
   7   3   2        409.09        394.58         2.59 o                         
   8   3   2          3.42          3.68         0.35 o                         
   9   3   2         61.38         53.67         0.63 o                         
  10   3   2        189.07        182.99         1.61 o                         
  11   3   2         26.55         26.33         0.64 o                         
 -12   4   2        311.13        284.45        11.15 o                         
 -11   4   2        336.08        338.52         2.66 o                         
 -10   4   2       1189.39       1217.47         7.89 o                         
  -9   4   2        253.66        243.75         1.88 o                         
  -8   4   2         40.66         45.65         0.56 o                         
  -7   4   2        495.55        478.01         2.65 o                         
  -6   4   2       2501.38       2421.46        12.33 o                         
  -5   4   2        756.12        751.53         5.52 o                         
  -4   4   2        165.27        189.74         1.83 o                         
  -3   4   2       9987.58      10100.24        84.17 o                         
  -2   4   2         49.55         46.87         1.35 o                         
  -1   4   2         62.02         67.95         1.04 o                         
   0   4   2       3991.38       3789.02        31.11 o                         
   1   4   2        761.95        743.11         8.54 o                         
   2   4   2         63.44         78.49         2.70 o                         
   3   4   2       4551.52       4588.89        35.92 o                         
   4   4   2        304.68        284.82         2.56 o                         
   5   4   2        708.84        664.95         3.49 o                         
   6   4   2         96.31         91.76         0.86 o                         
   7   4   2         24.67         24.41         0.48 o                         
   8   4   2         23.66         26.51         0.45 o                         
   9   4   2        131.94        145.43         1.18 o                         
  10   4   2        217.99        226.22         1.74 o                         
  11   4   2          1.32          0.77         0.26 o                         
 -11   5   2          1.75          2.85         0.31 o                         
 -10   5   2         89.51         87.70         1.14 o                         
  -9   5   2        981.92       1006.90         6.71 o                         
  -8   5   2         15.25         12.88         0.39 o                         
  -7   5   2        633.11        581.65         3.24 o                         
  -6   5   2         64.70         61.36         0.55 o                         
  -5   5   2         46.09         70.24         0.60 o                         
  -4   5   2         26.43         26.21         0.71 o                         
  -3   5   2          2.43          1.06         0.50 o                         
  -2   5   2       2705.82       2723.47        28.04 o                         
  -1   5   2        859.18        795.85         7.49 o                         
   0   5   2       2437.15       2514.06        24.65 o                         
   1   5   2          4.58          2.85         0.60 o                         
   2   5   2        552.72        558.43         9.28 o                         
   3   5   2        590.21        647.35         6.16 o                         
   4   5   2        964.54        975.97         6.11 o                         
   5   5   2       1049.10       1010.61         4.86 o                         
   6   5   2        368.86        363.66         2.14 o                         
   7   5   2         63.26         57.70         0.63 o                         
   8   5   2         90.09         84.69         0.81 o                         
   9   5   2         96.72         94.44         0.89 o                         
  10   5   2         13.16         13.01         0.39 o                         
  11   5   2        210.68        184.65         3.05 o                         
 -11   6   2          1.40          2.47         0.29 o                         
 -10   6   2         29.86         30.64         0.70 o                         
  -9   6   2         51.80         53.98         0.85 o                         
  -8   6   2         17.59         20.58         0.48 o                         
  -7   6   2         34.94         33.65         0.49 o                         
  -6   6   2         59.47         63.07         0.58 o                         
  -5   6   2        170.85        160.45         1.08 o                         
  -4   6   2          8.51          4.36         0.39 o                         
  -3   6   2         56.64         64.94         1.40 o                         
  -2   6   2         28.02         25.58         1.07 o                         
  -1   6   2          5.64          3.81         0.62 o                         
   0   6   2        202.37        171.66         3.20 o                         
   1   6   2        526.73        543.86         5.76 o                         
   2   6   2         18.83         13.73         1.63 o                         
   3   6   2       1427.78       1524.44        12.64 o                         
   4   6   2        268.00        257.97         1.51 o                         
   5   6   2        653.68        655.42         3.51 o                         
   6   6   2         89.44        101.68         0.82 o                         
   7   6   2        159.34        170.57         1.33 o                         
   8   6   2         13.85         10.41         0.36 o                         
   9   6   2        105.79        106.50         1.13 o                         
  10   6   2        569.73        555.69         6.02 o                         
 -11   7   2        121.87        104.77         2.07 o                         
 -10   7   2        131.19        115.41         1.34 o                         
  -9   7   2          5.01          4.01         0.36 o                         
  -8   7   2        237.67        248.54         1.95 o                         
  -7   7   2         51.34         42.34         0.56 o                         
  -6   7   2        818.91        811.87         4.46 o                         
  -5   7   2         61.54         65.04         0.63 o                         
  -4   7   2         33.81         39.06         0.46 o                         
  -3   7   2         93.10         84.75         0.91 o                         
  -2   7   2        122.59        114.46         1.93 o                         
  -1   7   2         45.55         45.53         1.40 o                         
   0   7   2        343.32        387.71         4.49 o                         
   1   7   2        299.22        316.81         4.46 o                         
   2   7   2         89.10         84.28         1.02 o                         
   3   7   2         49.10         51.00         0.49 o                         
   4   7   2        426.10        436.11         2.52 o                         
   5   7   2          0.61          0.79         0.28 o                         
   6   7   2        224.57        213.79         1.67 o                         
   7   7   2          8.40          4.03         0.38 o                         
   8   7   2        118.72        117.21         1.25 o                         
   9   7   2        148.47        142.49         1.61 o                         
  10   7   2          0.01         -0.14         0.38 o                         
 -10   8   2         58.80         57.12         1.11 o                         
  -9   8   2         26.78         27.99         0.55 o                         
  -8   8   2          3.52          4.88         0.41 o                         
  -7   8   2        143.04        143.14         1.33 o                         
  -6   8   2        325.88        333.42         2.32 o                         
  -5   8   2        148.71        133.02         1.08 o                         
  -4   8   2         14.09         11.93         0.35 o                         
  -3   8   2        194.19        167.93         1.14 o                         
  -2   8   2          3.19          2.90         0.27 o                         
  -1   8   2        222.37        235.60         1.65 o                         
   0   8   2        344.35        331.56         2.54 o                         
   1   8   2          0.86          0.79         0.26 o                         
   2   8   2         32.05         40.28         0.55 o                         
   3   8   2        426.35        384.44         2.40 o                         
   4   8   2         83.16         91.86         0.88 o                         
   5   8   2        377.08        380.33         2.32 o                         
   6   8   2        414.98        414.77         2.83 o                         
   7   8   2        484.75        494.01         3.96 o                         
   8   8   2          6.63          7.82         0.45 o                         
   9   8   2         31.69         34.89         0.70 o                         
  10   8   2        217.88        200.49         4.65 o                         
 -10   9   2        391.15        377.83         5.04 o                         
  -9   9   2          0.74          0.66         0.36 o                         
  -8   9   2         63.55         72.73         0.91 o                         
  -7   9   2        314.55        346.39         2.94 o                         
  -6   9   2         40.70         56.16         0.80 o                         
  -5   9   2        771.61        754.57         4.41 o                         
  -4   9   2        203.32        196.74         1.46 o                         
  -3   9   2         15.18         13.20         0.34 o                         
  -2   9   2       1495.86       1437.43         7.76 o                         
  -1   9   2        462.69        429.86         2.79 o                         
   0   9   2         69.40         72.25         0.90 o                         
   1   9   2        632.98        621.56         4.12 o                         
   2   9   2        526.22        537.80         3.60 o                         
   3   9   2         32.90         36.59         0.54 o                         
   4   9   2        143.21        138.27         1.26 o                         
   5   9   2        341.67        319.45         2.23 o                         
   6   9   2         39.36         40.14         0.76 o                         
   7   9   2         63.32         69.69         1.02 o                         
   8   9   2          1.48          1.91         0.37 o                         
   9   9   2          0.93          0.02         0.39 o                         
  -9  10   2         57.51         62.64         1.87 o                         
  -8  10   2         41.26         43.60         0.71 o                         
  -7  10   2        240.01        263.12         2.22 o                         
  -6  10   2        369.46        379.33         2.70 o                         
  -5  10   2        527.76        486.08         3.16 o                         
  -4  10   2         70.41         58.38         0.76 o                         
  -3  10   2        465.06        442.23         2.73 o                         
  -2  10   2         44.41         44.22         0.60 o                         
  -1  10   2        233.51        223.17         1.71 o                         
   0  10   2        122.14        125.65         1.16 o                         
   1  10   2          0.35          1.28         0.35 o                         
   2  10   2        359.37        366.90         2.88 o                         
   3  10   2         26.26         21.65         0.47 o                         
   4  10   2         28.63         19.05         0.44 o                         
   5  10   2         45.00         46.37         0.70 o                         
   6  10   2        240.69        234.60         2.12 o                         
   7  10   2        170.24        150.90         1.50 o                         
   8  10   2          2.57          3.08         0.45 o                         
  -9  11   2          0.27          0.16         0.71 o                         
  -8  11   2          2.01          3.73         0.45 o                         
  -7  11   2        149.04        151.29         1.38 o                         
  -6  11   2        179.02        169.35         1.46 o                         
  -5  11   2        246.06        240.85         1.95 o                         
  -4  11   2        235.20        213.62         1.80 o                         
  -3  11   2        225.88        204.39         1.82 o                         
  -2  11   2         33.24         30.01         0.53 o                         
  -1  11   2         66.69         63.61         0.75 o                         
   0  11   2       1004.82       1003.03         6.60 o                         
   1  11   2       1426.91       1379.46         9.53 o                         
   2  11   2        620.14        606.73         4.65 o                         
   3  11   2         93.33         91.02         0.95 o                         
   4  11   2        127.47        149.49         1.41 o                         
   5  11   2         74.72         75.51         0.95 o                         
   6  11   2         56.76         54.02         0.92 o                         
   7  11   2          8.40          3.72         0.40 o                         
   8  11   2         30.13         30.00         0.82 o                         
  -8  12   2         13.49         10.52         0.60 o                         
  -7  12   2          1.61          2.43         0.68 o                         
  -6  12   2         90.52         82.64         1.14 o                         
  -5  12   2        115.45        108.40         1.09 o                         
  -4  12   2        170.02        156.44         1.48 o                         
  -3  12   2        373.73        367.43         3.33 o                         
  -2  12   2          4.08          3.44         0.42 o                         
  -1  12   2         10.45         11.42         0.46 o                         
   0  12   2        291.66        292.39         2.49 o                         
   1  12   2        298.82        294.58         2.43 o                         
   2  12   2        742.96        703.99         5.70 o                         
   3  12   2         37.74         45.63         1.10 o                         
   4  12   2         70.91         78.66         0.91 o                         
   5  12   2        112.77        102.48         1.11 o                         
   6  12   2         44.33         30.31         0.65 o                         
   7  12   2          0.73          0.00         0.29 o                         
  -7  13   2         34.16         29.35         2.97 o                         
  -6  13   2        100.68         92.09         2.70 o                         
  -5  13   2         79.25         72.65         1.23 o                         
  -4  13   2         10.64          9.67         0.45 o                         
  -3  13   2          5.55          9.63         0.49 o                         
  -2  13   2        430.59        437.93         3.98 o                         
  -1  13   2        173.42        181.72         1.92 o                         
   0  13   2         29.08         30.25         0.71 o                         
   1  13   2        405.79        380.57         3.70 o                         
   2  13   2          0.90          0.53         0.44 o                         
   3  13   2         89.51         88.64         1.27 o                         
   4  13   2        103.01        108.71         1.33 o                         
   5  13   2        400.82        422.30         5.31 o                         
   6  13   2         85.40         71.71         1.19 o                         
  -5  14   2        153.37        127.36         7.08 o                         
  -4  14   2        219.97        218.36         3.14 o                         
  -3  14   2        163.48        156.92         1.96 o                         
  -2  14   2         51.77         45.32         0.78 o                         
  -1  14   2         29.33         27.71         0.76 o                         
   0  14   2        138.75        138.42         1.89 o                         
   1  14   2          0.94          1.06         0.37 o                         
   2  14   2        149.47        153.64         2.05 o                         
   3  14   2         11.53         15.72         0.60 o                         
   4  14   2        166.00        152.59         3.54 o                         
   5  14   2         11.58         10.75         0.75 o                         
  -3  15   2          4.34          4.71         0.48 o                         
  -2  15   2        259.77        236.42         8.33 o                         
  -1  15   2         20.80         20.37         0.72 o                         
   0  15   2          0.92          0.62         0.55 o                         
   1  15   2          4.27          3.13         0.40 o                         
   2  15   2         93.25         89.63         1.88 o                         
   3  15   2         10.75          8.83         1.03 o                         
 -12   1   3         17.10         17.01         0.38 o                         
 -11   1   3         30.61         29.27         0.42 o                         
 -10   1   3         45.07         43.54         0.64 o                         
  -9   1   3        683.81        699.54         4.37 o                         
  -8   1   3         35.36         38.88         0.58 o                         
  -7   1   3        485.23        470.32         2.93 o                         
  -6   1   3        270.35        221.51         2.35 o                         
  -5   1   3        111.45        103.72         1.40 o                         
  -4   1   3        651.63        615.02         6.03 o                         
  -3   1   3        306.72        333.63         3.81 o                         
  -2   1   3      11896.88      11494.46       113.74 o                         
  -1   1   3       6988.93       6579.04        57.59 o                         
   0   1   3       1256.87       1202.76        10.66 o                         
   1   1   3      10192.38      10124.49        85.25 o                         
   2   1   3       2282.20       2246.83        18.71 o                         
   3   1   3       2904.18       2984.46        27.50 o                         
   4   1   3        448.95        385.36         3.50 o                         
   5   1   3         55.75         49.25         0.78 o                         
   6   1   3       1253.99       1231.56         7.19 o                         
   7   1   3         19.21         24.77         0.52 o                         
   8   1   3          0.22          0.62         0.34 o                         
   9   1   3         57.53         70.61         0.76 o                         
  10   1   3        103.02        113.22         0.91 o                         
  11   1   3          2.07          2.35         0.22 o                         
 -12   2   3         44.22         40.12         1.29 o                         
 -11   2   3         47.08         47.97         0.68 o                         
 -10   2   3          2.21          1.70         0.31 o                         
  -9   2   3         34.80         31.30         0.53 o                         
  -8   2   3       1645.85       1666.59        10.24 o                         
  -7   2   3         83.66         60.81         0.71 o                         
  -6   2   3          7.88         12.47         0.34 o                         
  -5   2   3        675.60        653.01         5.28 o                         
  -4   2   3        276.62        402.78         3.34 o                         
  -3   2   3         23.00         12.18         0.42 o                         
  -2   2   3       1542.75       1642.38        13.92 o                         
  -1   2   3      14970.60      14178.64       128.73 o                         
   0   2   3        876.36        819.67         7.35 o                         
   1   2   3        849.70        794.80         8.22 o                         
   2   2   3       1775.16       1611.19        11.82 o                         
   3   2   3       1634.93       1756.54        13.13 o                         
   4   2   3       1826.15       1813.25        13.73 o                         
   5   2   3        487.14        486.15         3.21 o                         
   6   2   3        239.67        219.51         1.71 o                         
   7   2   3        332.96        312.49         2.31 o                         
   8   2   3        625.04        616.95         4.11 o                         
   9   2   3          1.48          1.46         0.29 o                         
  10   2   3         32.27         31.10         0.43 o                         
  11   2   3        299.00        285.38         4.03 o                         
 -12   3   3        110.92        111.13         2.15 o                         
 -11   3   3         32.24         30.52         0.50 o                         
 -10   3   3        485.05        509.08         3.66 o                         
  -9   3   3        970.19        997.62         7.08 o                         
  -8   3   3         77.56         85.52         0.91 o                         
  -7   3   3         40.67         44.08         0.54 o                         
  -6   3   3        118.92        100.77         0.82 o                         
  -5   3   3         56.13         89.76         1.48 o                         
  -4   3   3        858.50        871.04         7.12 o                         
  -3   3   3       1536.20       1717.36        12.33 o                         
  -2   3   3        602.09        566.74         4.75 o                         
  -1   3   3       6673.55       6522.91        57.23 o                         
   0   3   3        530.05        511.02         4.48 o                         
   1   3   3        423.51        467.13         5.54 o                         
   2   3   3        173.30        168.81         2.10 o                         
   3   3   3        961.42        886.62         7.15 o                         
   4   3   3         34.50         51.30         0.81 o                         
   5   3   3        101.35        120.82         0.93 o                         
   6   3   3        618.13        569.26         3.56 o                         
   7   3   3          0.96          0.55         0.31 o                         
   8   3   3          4.63          5.67         0.38 o                         
   9   3   3        250.85        248.84         1.84 o                         
  10   3   3         18.16         24.63         0.49 o                         
  11   3   3          5.40          3.09         0.26 o                         
 -12   4   3         63.44         56.35         1.14 o                         
 -11   4   3         56.40         53.15         0.77 o                         
 -10   4   3         21.47         21.37         0.43 o                         
  -9   4   3         37.83         38.86         0.61 o                         
  -8   4   3        288.88        304.01         2.03 o                         
  -7   4   3        154.97        149.30         1.06 o                         
  -6   4   3         58.44         49.04         0.48 o                         
  -5   4   3       1970.28       2153.52        14.08 o                         
  -4   4   3         47.55         51.94         0.82 o                         
  -3   4   3        203.46        216.48         2.03 o                         
  -2   4   3        850.75        842.28         6.59 o                         
  -1   4   3        311.87        376.09         3.78 o                         
   0   4   3         70.50         59.51         1.01 o                         
   1   4   3        666.60        686.27         7.00 o                         
   2   4   3       1516.00       1625.46        14.75 o                         
   3   4   3         95.25        105.38         1.58 o                         
   4   4   3        128.58        126.44         1.36 o                         
   5   4   3        174.51        168.89         1.08 o                         
   6   4   3         25.18         33.60         0.48 o                         
   7   4   3         53.33         52.57         0.78 o                         
   8   4   3        860.20        909.23         5.57 o                         
   9   4   3          4.01          6.43         0.32 o                         
  10   4   3         33.41         37.77         0.54 o                         
  11   4   3         73.35         61.46         1.43 o                         
 -11   5   3          0.29          0.17         0.25 o                         
 -10   5   3        327.26        338.76         2.96 o                         
  -9   5   3          1.93          2.13         0.32 o                         
  -8   5   3        333.24        328.53         1.98 o                         
  -7   5   3        322.37        324.12         1.90 o                         
  -6   5   3          8.14          3.42         0.24 o                         
  -5   5   3         18.19         17.22         0.32 o                         
  -4   5   3        133.45        150.28         1.71 o                         
  -3   5   3         30.31         38.28         0.98 o                         
  -2   5   3        109.54         96.43         1.22 o                         
  -1   5   3        103.03        128.48         1.87 o                         
   0   5   3        417.94        453.17         4.13 o                         
   1   5   3        401.97        398.59         3.98 o                         
   2   5   3        132.11        157.13         2.57 o                         
   3   5   3        425.05        455.08         4.61 o                         
   4   5   3       1075.16       1132.45         5.69 o                         
   5   5   3         42.19         48.98         0.49 o                         
   6   5   3        923.81        893.24         4.68 o                         
   7   5   3       1191.13       1185.47         6.20 o                         
   8   5   3         19.48         19.89         0.40 o                         
   9   5   3          3.61          1.88         0.29 o                         
  10   5   3          1.46          2.69         0.27 o                         
 -11   6   3        168.50        165.05         3.68 o                         
 -10   6   3          2.50          2.16         0.38 o                         
  -9   6   3         71.94         78.06         0.88 o                         
  -8   6   3        284.26        292.54         2.27 o                         
  -7   6   3        722.19        743.07         4.25 o                         
  -6   6   3         62.65         76.56         0.67 o                         
  -5   6   3        794.43        761.16         3.89 o                         
  -4   6   3        177.41        143.14         1.11 o                         
  -3   6   3        441.32        437.44         4.27 o                         
  -2   6   3       2764.40       2778.70        22.55 o                         
  -1   6   3       2722.98       2727.65        25.49 o                         
   0   6   3        100.04        116.36         1.96 o                         
   1   6   3          5.73         18.40         0.70 o                         
   2   6   3       1954.03       1972.36        23.37 o                         
   3   6   3        312.49        317.41         1.97 o                         
   4   6   3         20.97         27.33         0.43 o                         
   5   6   3        813.74        805.27         4.52 o                         
   6   6   3        731.45        693.21         3.83 o                         
   7   6   3        426.08        422.61         2.78 o                         
   8   6   3        120.54        120.76         1.08 o                         
   9   6   3         31.00         26.99         0.64 o                         
  10   6   3        669.90        667.60         9.77 o                         
 -11   7   3         25.38         21.52         0.64 o                         
 -10   7   3         24.31         29.15         0.62 o                         
  -9   7   3        196.41        211.85         2.14 o                         
  -8   7   3        169.45        170.00         1.30 o                         
  -7   7   3        837.61        855.86         5.34 o                         
  -6   7   3       1255.17       1263.73         7.25 o                         
  -5   7   3       1224.99       1183.96         6.62 o                         
  -4   7   3        417.30        406.67         2.45 o                         
  -3   7   3       1231.73       1170.60         7.21 o                         
  -2   7   3       2794.07       2787.20        19.33 o                         
  -1   7   3       1226.64       1236.51        11.43 o                         
   0   7   3        819.33        818.74         9.04 o                         
   1   7   3        303.18        287.85         2.39 o                         
   2   7   3        402.96        423.99         2.72 o                         
   3   7   3        683.28        631.34         3.48 o                         
   4   7   3        229.42        237.03         1.51 o                         
   5   7   3       1366.54       1328.52         7.54 o                         
   6   7   3       2194.95       2154.42        12.21 o                         
   7   7   3        204.26        199.95         1.64 o                         
   8   7   3          5.21          3.98         0.40 o                         
   9   7   3        215.83        213.85         2.53 o                         
  10   7   3        418.31        376.60         5.51 o                         
 -10   8   3         16.39         17.03         0.52 o                         
  -9   8   3         25.86         27.35         0.59 o                         
  -8   8   3         82.96         74.45         0.83 o                         
  -7   8   3        675.77        714.01         4.92 o                         
  -6   8   3        360.79        343.95         2.39 o                         
  -5   8   3          1.28          0.95         0.32 o                         
  -4   8   3        209.55        217.01         1.47 o                         
  -3   8   3        273.85        272.50         1.82 o                         
  -2   8   3        273.18        303.41         1.91 o                         
  -1   8   3       1134.32       1165.83         6.89 o                         
   0   8   3          8.77         10.83         0.36 o                         
   1   8   3         15.17          8.17         0.30 o                         
   2   8   3         17.92         18.66         0.45 o                         
   3   8   3         12.17         10.66         0.34 o                         
   4   8   3         20.02         18.02         0.43 o                         
   5   8   3        140.72        119.23         1.19 o                         
   6   8   3        251.38        271.68         2.42 o                         
   7   8   3          0.71          1.20         0.37 o                         
   8   8   3          2.52          2.11         0.40 o                         
   9   8   3          4.64          2.89         0.34 o                         
 -10   9   3         10.50          9.31         0.46 o                         
  -9   9   3          6.18          4.35         0.37 o                         
  -8   9   3         13.52         13.85         0.43 o                         
  -7   9   3         96.29         89.40         0.94 o                         
  -6   9   3        133.28        151.35         1.51 o                         
  -5   9   3        786.61        726.62         4.48 o                         
  -4   9   3         84.40         74.18         0.91 o                         
  -3   9   3         33.39         25.92         0.42 o                         
  -2   9   3          7.50          6.00         0.33 o                         
  -1   9   3        218.62        212.98         1.64 o                         
   0   9   3         18.29         17.04         0.43 o                         
   1   9   3         98.28        103.44         0.89 o                         
   2   9   3        360.03        351.81         2.46 o                         
   3   9   3         83.81         80.91         0.99 o                         
   4   9   3        271.90        267.31         2.12 o                         
   5   9   3          1.26          1.67         0.39 o                         
   6   9   3         95.11         82.36         1.04 o                         
   7   9   3        207.22        219.48         2.47 o                         
   8   9   3          0.00         -0.23         0.40 o                         
   9   9   3          0.08          0.04         0.33 o                         
  -9  10   3          7.08          7.91         0.50 o                         
  -8  10   3          0.84          0.47         0.36 o                         
  -7  10   3          2.00          1.00         0.35 o                         
  -6  10   3         85.03         69.80         0.83 o                         
  -5  10   3        456.43        421.90         2.98 o                         
  -4  10   3         15.46         14.01         0.47 o                         
  -3  10   3        369.42        351.94         2.60 o                         
  -2  10   3        327.47        304.77         1.99 o                         
  -1  10   3          8.60          8.78         0.42 o                         
   0  10   3       1268.66       1286.72         8.40 o                         
   1  10   3        159.55        161.81         1.38 o                         
   2  10   3         93.87        103.10         1.12 o                         
   3  10   3        470.70        474.13         3.52 o                         
   4  10   3         77.98         71.08         0.85 o                         
   5  10   3        291.07        297.63         2.49 o                         
   6  10   3          1.03          1.68         0.39 o                         
   7  10   3        142.84        138.68         1.58 o                         
   8  10   3         46.94         47.18         0.97 o                         
  -9  11   3        122.72        118.21         4.21 o                         
  -8  11   3         61.96         51.22         0.76 o                         
  -7  11   3         52.16         53.17         0.84 o                         
  -6  11   3         16.67         18.87         0.57 o                         
  -5  11   3          7.55          7.15         0.39 o                         
  -4  11   3        119.92        105.78         1.24 o                         
  -3  11   3          1.12          0.58         0.40 o                         
  -2  11   3         71.83         73.43         0.84 o                         
  -1  11   3       1285.99       1288.76         8.58 o                         
   0  11   3         38.53         39.36         0.74 o                         
   1  11   3         73.45         69.54         0.93 o                         
   2  11   3        120.46        117.93         1.37 o                         
   3  11   3         49.62         51.71         0.83 o                         
   4  11   3         19.35         19.10         0.60 o                         
   5  11   3         34.31         40.67         0.71 o                         
   6  11   3        889.69        908.91         8.53 o                         
   7  11   3         24.21         23.68         1.85 o                         
  -8  12   3         56.32         53.17         1.31 o                         
  -7  12   3         21.57         23.37         0.59 o                         
  -6  12   3          8.02          9.50         0.42 o                         
  -5  12   3         59.31         52.42         0.78 o                         
  -4  12   3         98.94         97.26         1.09 o                         
  -3  12   3         63.99         60.87         1.21 o                         
  -2  12   3         94.12         97.63         1.44 o                         
  -1  12   3        634.69        642.12         4.48 o                         
   0  12   3         26.76         22.35         0.73 o                         
   1  12   3        436.63        414.25         3.81 o                         
   2  12   3        260.14        268.14         2.87 o                         
   3  12   3        189.42        195.54         2.15 o                         
   4  12   3        442.26        463.05         3.60 o                         
   5  12   3        188.72        195.28         1.96 o                         
   6  12   3        150.43        138.13         2.24 o                         
   7  12   3        229.81        200.39         6.82 o                         
  -7  13   3          4.82          3.24         0.62 o                         
  -6  13   3        156.32        155.69         2.72 o                         
  -5  13   3         73.53         74.33         1.03 o                         
  -4  13   3        194.08        191.40         2.03 o                         
  -3  13   3         57.05         54.15         0.78 o                         
  -2  13   3        155.71        150.49         2.03 o                         
  -1  13   3        103.48        103.08         1.59 o                         
   0  13   3        179.02        160.19         2.34 o                         
   1  13   3        125.44        127.56         1.84 o                         
   2  13   3         76.25         71.20         1.46 o                         
   3  13   3        111.60        119.53         1.82 o                         
   4  13   3          0.24          0.75         0.35 o                         
   5  13   3          1.86          2.44         0.42 o                         
   6  13   3        351.52        291.50         5.55 o                         
  -5  14   3        296.79        289.36         5.10 o                         
  -4  14   3          0.04         -0.14         0.39 o                         
  -3  14   3         12.67         15.45         0.46 o                         
  -2  14   3          0.07          0.14         0.41 o                         
  -1  14   3        265.40        267.10         3.62 o                         
   0  14   3         27.82         25.74         0.68 o                         
   1  14   3         84.45         71.23         1.07 o                         
   2  14   3        140.84        148.77         1.88 o                         
   3  14   3         27.17         24.67         0.67 o                         
   4  14   3         63.38         60.18         0.98 o                         
  -3  15   3         11.93         13.18         0.65 o                         
  -2  15   3        149.58        146.37         7.28 o                         
  -1  15   3        201.54        199.34         2.81 o                         
   0  15   3        150.72        155.64         2.85 o                         
   1  15   3        142.57        143.18         2.29 o                         
   2  15   3          0.66          0.61         0.50 o                         
 -12   0   4        252.47        272.38         4.53 o                         
 -11   0   4         89.50         97.06         1.24 o                         
 -10   0   4         37.83         38.61         0.95 o                         
  -9   0   4       1186.56       1202.05         9.87 o                         
  -8   0   4        336.80        325.79         3.29 o                         
  -7   0   4         24.96         32.75         0.81 o                         
  -6   0   4       1686.92       1533.68        13.68 o                         
  -5   0   4        221.28        266.32         3.77 o                         
  -4   0   4        455.57        481.81         7.61 o                         
  -3   0   4       2229.35       1846.91        27.11 o                         
  -2   0   4       2053.86       1973.53        22.43 o                         
  -1   0   4       4872.85       4719.34        53.28 o                         
   0   0   4       1736.30       1627.85        18.88 o                         
   1   0   4          3.94          6.81         0.59 o                         
   2   0   4       8472.10       8889.50       114.19 o                         
   3   0   4        663.04        606.98         7.28 o                         
   4   0   4        251.18        240.94         3.87 o                         
   5   0   4        401.26        400.84         4.03 o                         
   6   0   4        488.56        429.85         3.97 o                         
   7   0   4        120.84         89.03         1.39 o                         
   8   0   4       1369.27       1260.22        12.16 o                         
   9   0   4         70.00         89.34         1.31 o                         
  10   0   4         45.35         31.30         0.58 o                         
  11   0   4          1.19          0.74         0.48 o                         
 -12   1   4          2.89          2.64         0.26 o                         
 -11   1   4         81.39         81.38         0.80 o                         
 -10   1   4         40.35         34.75         0.53 o                         
  -9   1   4        101.23        110.31         1.05 o                         
  -8   1   4        381.16        392.04         2.71 o                         
  -7   1   4        129.18        103.94         1.00 o                         
  -6   1   4        202.11        186.22         1.49 o                         
  -5   1   4       1037.80       1040.21         9.17 o                         
  -4   1   4         62.64         78.93         1.14 o                         
  -3   1   4        959.71       1020.35        10.14 o                         
  -2   1   4         73.65         35.39         0.81 o                         
  -1   1   4        114.02         85.04         1.67 o                         
   0   1   4          1.32          2.16         0.44 o                         
   1   1   4         11.78         12.88         0.53 o                         
   2   1   4       1336.69       1252.15        11.19 o                         
   3   1   4       1346.08       1474.75        11.90 o                         
   4   1   4        326.35        330.40         2.95 o                         
   5   1   4         93.06         73.34         0.74 o                         
   6   1   4         78.43         69.43         0.76 o                         
   7   1   4        388.32        386.95         2.64 o                         
   8   1   4        910.55        900.95         5.79 o                         
   9   1   4          9.49          5.09         0.34 o                         
  10   1   4          4.22          0.96         0.23 o                         
  11   1   4        184.89        165.12         2.74 o                         
 -12   2   4         24.49         21.93         0.65 o                         
 -11   2   4         25.87         25.94         0.44 o                         
 -10   2   4        189.73        183.35         1.41 o                         
  -9   2   4         34.96         32.88         0.53 o                         
  -8   2   4          0.02          0.84         0.30 o                         
  -7   2   4          0.03          0.26         0.27 o                         
  -6   2   4        922.54        963.82         5.91 o                         
  -5   2   4        703.90        750.68         5.84 o                         
  -4   2   4         71.31         76.25         1.24 o                         
  -3   2   4       1791.05       1876.05        14.60 o                         
  -2   2   4       1273.57       1314.28        10.51 o                         
  -1   2   4        469.11        499.74         4.78 o                         
   0   2   4          8.27          9.60         0.57 o                         
   1   2   4       1232.70       1266.42         9.69 o                         
   2   2   4        295.38        345.88         2.74 o                         
   3   2   4         64.59         59.66         0.76 o                         
   4   2   4        549.28        515.41         4.54 o                         
   5   2   4          0.28          0.55         0.27 o                         
   6   2   4          4.41          4.86         0.32 o                         
   7   2   4        307.44        295.71         2.01 o                         
   8   2   4         15.98         15.17         0.42 o                         
   9   2   4          4.45          5.43         0.31 o                         
  10   2   4         16.88         15.10         0.32 o                         
 -12   3   4        276.25        271.55         3.87 o                         
 -11   3   4        139.65        134.28         1.30 o                         
 -10   3   4         64.49         67.53         0.73 o                         
  -9   3   4          9.68          7.74         0.37 o                         
  -8   3   4         96.37        105.92         0.85 o                         
  -7   3   4        575.51        584.62         3.22 o                         
  -6   3   4         70.00         72.41         0.63 o                         
  -5   3   4        214.36        222.75         2.11 o                         
  -4   3   4       1656.40       1657.61        11.49 o                         
  -3   3   4       4317.48       4695.08        32.30 o                         
  -2   3   4       2207.32       2185.57        18.11 o                         
  -1   3   4        559.60        548.53         5.46 o                         
   0   3   4         46.31         49.87         1.00 o                         
   1   3   4        107.64         94.26         1.17 o                         
   2   3   4        883.92       1002.11         6.83 o                         
   3   3   4        367.79        361.63         3.03 o                         
   4   3   4        629.46        603.73         3.98 o                         
   5   3   4         12.39          8.59         0.31 o                         
   6   3   4        568.06        582.18         3.52 o                         
   7   3   4        547.24        507.55         3.29 o                         
   8   3   4         77.19         75.43         0.96 o                         
   9   3   4         46.23         50.20         0.56 o                         
  10   3   4          0.14          0.25         0.22 o                         
 -12   4   4          1.35          1.05         0.36 o                         
 -11   4   4         55.23         58.98         0.95 o                         
 -10   4   4         11.47         12.96         0.40 o                         
  -9   4   4          3.39          3.53         0.32 o                         
  -8   4   4         14.38         14.02         0.34 o                         
  -7   4   4        335.31        319.11         1.84 o                         
  -6   4   4       1457.49       1487.51         7.05 o                         
  -5   4   4        112.52        110.18         2.10 o                         
  -4   4   4        172.97        184.91         1.84 o                         
  -3   4   4       1810.36       1760.72        14.63 o                         
  -2   4   4         17.95         16.81         0.60 o                         
  -1   4   4         61.00         59.87         1.25 o                         
   0   4   4       7036.72       7218.66        54.80 o                         
   1   4   4         98.70         94.35         1.87 o                         
   2   4   4         93.88         92.12         1.31 o                         
   3   4   4         35.96         16.60         0.55 o                         
   4   4   4       2064.52       2093.03        11.41 o                         
   5   4   4          1.01          0.73         0.25 o                         
   6   4   4          1.72          2.38         0.34 o                         
   7   4   4       2177.79       2153.32        12.55 o                         
   8   4   4        230.92        250.89         2.22 o                         
   9   4   4        162.78        176.11         1.46 o                         
  10   4   4        362.65        363.47         5.09 o                         
 -11   5   4         76.46         84.80         1.01 o                         
 -10   5   4        122.76        137.78         1.52 o                         
  -9   5   4        149.72        146.49         1.29 o                         
  -8   5   4        958.39        992.78         5.61 o                         
  -7   5   4        187.22        177.49         1.23 o                         
  -6   5   4        201.38        207.80         1.35 o                         
  -5   5   4       2055.45       2030.58        10.56 o                         
  -4   5   4         34.93         57.10         1.15 o                         
  -3   5   4          3.87          5.98         0.55 o                         
  -2   5   4       4348.56       4324.37        30.09 o                         
  -1   5   4       2007.45       2000.65        16.08 o                         
   0   5   4        705.15        740.85         6.47 o                         
   1   5   4        740.37        747.30         9.45 o                         
   2   5   4        275.57        203.71         2.37 o                         
   3   5   4        492.43        486.34         3.13 o                         
   4   5   4       1033.39       1041.22         5.52 o                         
   5   5   4        501.37        506.98         3.08 o                         
   6   5   4        982.54        964.31         5.77 o                         
   7   5   4        114.81        113.80         1.01 o                         
   8   5   4        253.28        272.86         1.93 o                         
   9   5   4          2.60          4.42         0.32 o                         
  10   5   4        757.09        752.62         7.29 o                         
 -11   6   4        111.78        113.02         1.89 o                         
 -10   6   4         44.65         49.71         0.88 o                         
  -9   6   4          5.55          9.35         0.37 o                         
  -8   6   4          6.68          5.04         0.31 o                         
  -7   6   4        480.93        503.35         3.11 o                         
  -6   6   4        145.91        158.57         1.13 o                         
  -5   6   4          0.10          0.92         0.25 o                         
  -4   6   4          0.81          2.51         0.33 o                         
  -3   6   4         38.59         31.72         0.59 o                         
  -2   6   4        118.69        118.29         1.65 o                         
  -1   6   4          5.43          2.99         0.58 o                         
   0   6   4       1533.52       1576.58        13.74 o                         
   1   6   4         37.85         38.24         1.00 o                         
   2   6   4         88.97         74.51         0.75 o                         
   3   6   4          3.46          8.24         0.28 o                         
   4   6   4          0.40          0.93         0.26 o                         
   5   6   4         40.24         37.84         0.52 o                         
   6   6   4         79.81         73.06         0.74 o                         
   7   6   4        205.24        198.73         1.50 o                         
   8   6   4        137.66        153.63         1.58 o                         
   9   6   4        164.89        175.72         1.75 o                         
  10   6   4         28.76         25.20         0.96 o                         
 -11   7   4         55.29         44.01         0.81 o                         
 -10   7   4         22.46         20.59         0.60 o                         
  -9   7   4          9.11          6.94         0.41 o                         
  -8   7   4          7.55          5.80         0.35 o                         
  -7   7   4          5.54          6.93         0.35 o                         
  -6   7   4         23.28         32.91         0.49 o                         
  -5   7   4        126.53        121.33         1.01 o                         
  -4   7   4          4.03          3.03         0.32 o                         
  -3   7   4         67.34         68.60         0.71 o                         
  -2   7   4        105.67         83.34         0.78 o                         
  -1   7   4        452.38        507.40         3.37 o                         
   0   7   4        211.81        220.36         1.72 o                         
   1   7   4       1158.87       1178.80         7.25 o                         
   2   7   4         48.92         60.13         0.61 o                         
   3   7   4        376.62        393.18         2.33 o                         
   4   7   4        893.52        851.38         4.77 o                         
   5   7   4        227.46        220.02         1.62 o                         
   6   7   4        202.75        190.61         1.50 o                         
   7   7   4         12.91         15.50         0.45 o                         
   8   7   4         30.59         29.45         0.69 o                         
   9   7   4          1.83          1.55         0.36 o                         
 -10   8   4        184.24        184.14         1.98 o                         
  -9   8   4        304.89        311.40         2.82 o                         
  -8   8   4          7.37          7.56         0.39 o                         
  -7   8   4        426.88        411.91         2.91 o                         
  -6   8   4         24.52         24.57         0.47 o                         
  -5   8   4        274.54        263.21         2.08 o                         
  -4   8   4          8.07          8.09         0.42 o                         
  -3   8   4        112.65         95.11         0.90 o                         
  -2   8   4         38.70         40.18         0.59 o                         
  -1   8   4       1504.69       1608.46         8.67 o                         
   0   8   4        832.18        829.02         5.05 o                         
   1   8   4        101.15         99.19         0.88 o                         
   2   8   4        102.61         91.00         0.81 o                         
   3   8   4        228.03        208.05         1.63 o                         
   4   8   4         25.08         24.70         0.63 o                         
   5   8   4       1202.91       1188.86         8.21 o                         
   6   8   4         45.42         42.44         0.72 o                         
   7   8   4         59.93         56.66         1.07 o                         
   8   8   4        283.34        311.87         3.28 o                         
   9   8   4          0.74          0.39         0.30 o                         
 -10   9   4        174.32        154.60         4.18 o                         
  -9   9   4        289.98        313.89         3.89 o                         
  -8   9   4        108.56        108.36         1.14 o                         
  -7   9   4         32.74         25.75         0.53 o                         
  -6   9   4         85.06         78.58         1.03 o                         
  -5   9   4        105.83        111.25         1.10 o                         
  -4   9   4         29.29         25.38         0.61 o                         
  -3   9   4        377.09        365.69         2.62 o                         
  -2   9   4          7.31          7.39         0.39 o                         
  -1   9   4        847.11        806.46         4.97 o                         
   0   9   4        215.61        216.92         1.70 o                         
   1   9   4        440.38        459.41         3.17 o                         
   2   9   4       1700.29       1686.61        10.13 o                         
   3   9   4        129.37        150.42         1.35 o                         
   4   9   4        715.22        693.19         5.10 o                         
   5   9   4        199.32        206.17         1.74 o                         
   6   9   4         20.58         20.73         0.51 o                         
   7   9   4          2.44          1.76         0.43 o                         
   8   9   4        206.18        209.13         2.19 o                         
  -9  10   4         68.26         68.88         2.32 o                         
  -8  10   4         16.51         15.72         0.46 o                         
  -7  10   4        111.80        111.50         1.16 o                         
  -6  10   4        253.09        274.94         2.47 o                         
  -5  10   4         20.94         19.95         0.48 o                         
  -4  10   4        236.22        239.50         2.07 o                         
  -3  10   4        520.86        533.34         3.72 o                         
  -2  10   4         23.42         15.88         0.44 o                         
  -1  10   4        597.49        611.83         3.79 o                         
   0  10   4        967.94        943.29         6.41 o                         
   1  10   4        117.60        105.42         1.16 o                         
   2  10   4          6.20          5.80         0.40 o                         
   3  10   4        785.66        770.21         5.41 o                         
   4  10   4        217.97        221.99         2.11 o                         
   5  10   4         69.96         63.48         0.89 o                         
   6  10   4        106.39        120.51         1.44 o                         
   7  10   4        341.21        336.14         4.17 o                         
   8  10   4          4.88          6.44         0.70 o                         
  -8  11   4         26.71         25.50         0.50 o                         
  -7  11   4          0.23          0.11         0.31 o                         
  -6  11   4         14.20         11.63         0.44 o                         
  -5  11   4          8.05         10.25         0.41 o                         
  -4  11   4         22.87         21.09         0.61 o                         
  -3  11   4         35.22         37.38         0.66 o                         
  -2  11   4          9.60         10.82         0.46 o                         
  -1  11   4         51.01         51.47         0.88 o                         
   0  11   4          0.13          0.17         0.46 o                         
   1  11   4        398.15        410.31         3.72 o                         
   2  11   4          2.55          2.45         0.47 o                         
   3  11   4        165.77        164.54         2.05 o                         
   4  11   4          0.30          0.74         0.47 o                         
   5  11   4         83.44         81.00         1.04 o                         
   6  11   4         15.88         13.41         0.63 o                         
   7  11   4         34.04         33.10         0.67 o                         
  -8  12   4         20.59         14.45         0.78 o                         
  -7  12   4          0.20          0.38         0.32 o                         
  -6  12   4        130.45        128.54         1.41 o                         
  -5  12   4          5.17          7.03         0.40 o                         
  -4  12   4          2.60          2.81         0.43 o                         
  -3  12   4          5.48          5.50         0.42 o                         
  -2  12   4         11.66         10.97         0.49 o                         
  -1  12   4        369.58        375.52         3.08 o                         
   0  12   4          0.29          0.32         0.49 o                         
   1  12   4         62.72         66.66         1.14 o                         
   2  12   4         48.09         53.77         1.00 o                         
   3  12   4         13.28         14.69         0.64 o                         
   4  12   4        119.44        128.31         1.79 o                         
   5  12   4          7.38          8.86         0.47 o                         
   6  12   4         34.96         27.28         0.66 o                         
  -6  13   4        258.93        262.78         4.31 o                         
  -5  13   4        328.37        361.58         3.69 o                         
  -4  13   4          1.09          0.82         0.37 o                         
  -3  13   4        142.76        142.68         3.07 o                         
  -2  13   4        377.11        400.77         4.40 o                         
  -1  13   4         29.34         25.04         0.74 o                         
   0  13   4          8.72          8.88         0.57 o                         
   1  13   4          1.25          1.48         0.46 o                         
   2  13   4         55.86         61.72         0.99 o                         
   3  13   4         67.00         65.57         1.09 o                         
   4  13   4        390.41        427.99         5.05 o                         
   5  13   4          0.47          0.96         0.32 o                         
  -5  14   4        336.93        340.36         8.37 o                         
  -4  14   4        218.46        225.15         6.64 o                         
  -3  14   4         37.05         43.94         1.07 o                         
  -2  14   4         12.43         10.30         0.51 o                         
  -1  14   4        183.69        183.05         3.35 o                         
   0  14   4          5.23          2.90         0.41 o                         
   1  14   4          1.56          0.68         0.37 o                         
   2  14   4         77.53         80.69         1.40 o                         
   3  14   4         51.96         52.47         0.86 o                         
   4  14   4         16.50         16.51         0.83 o                         
  -3  15   4         14.91         12.65         0.56 o                         
  -2  15   4         20.16         15.97         0.99 o                         
  -1  15   4        120.28        117.70         1.90 o                         
   0  15   4         13.91         13.48         0.94 o                         
   1  15   4         30.65         25.06         0.73 o                         
 -12   1   5        320.29        324.17         2.91 o                         
 -11   1   5         81.98         86.46         0.86 o                         
 -10   1   5         24.99         22.64         0.44 o                         
  -9   1   5         85.12         81.11         0.77 o                         
  -8   1   5         33.01         31.56         0.48 o                         
  -7   1   5        224.45        212.12         1.51 o                         
  -6   1   5        124.03        143.28         1.17 o                         
  -5   1   5        103.29         95.39         1.50 o                         
  -4   1   5       1390.29       1342.63         9.68 o                         
  -3   1   5         71.03         65.63         0.96 o                         
  -2   1   5         25.59         45.22         0.87 o                         
  -1   1   5        188.27        200.06         2.03 o                         
   0   1   5        660.90        601.34         4.51 o                         
   1   1   5        667.90        792.60         6.16 o                         
   2   1   5        181.57        224.17         1.81 o                         
   3   1   5       1265.16       1267.86         9.16 o                         
   4   1   5         51.03         64.04         0.93 o                         
   5   1   5        899.96        947.31         5.54 o                         
   6   1   5        468.74        453.51         3.27 o                         
   7   1   5         21.85         18.45         0.45 o                         
   8   1   5        113.39         95.97         1.07 o                         
   9   1   5        525.23        516.75         3.70 o                         
  10   1   5        164.66        165.87         1.43 o                         
 -12   2   5        171.69        171.17         2.14 o                         
 -11   2   5       1180.25       1256.78        10.43 o                         
 -10   2   5         11.92         11.34         0.35 o                         
  -9   2   5        203.80        217.68         1.54 o                         
  -8   2   5       1084.12       1089.70         5.96 o                         
  -7   2   5        210.30        183.72         1.34 o                         
  -6   2   5          9.77          9.81         0.29 o                         
  -5   2   5         75.05         84.15         0.96 o                         
  -4   2   5       5821.22       5866.25        39.07 o                         
  -3   2   5       2673.01       2764.08        18.55 o                         
  -2   2   5       1235.87       1236.25         8.81 o                         
  -1   2   5        527.37        471.63         4.43 o                         
   0   2   5        205.69        199.24         1.95 o                         
   1   2   5         66.48         51.60         0.70 o                         
   2   2   5         26.84         52.69         0.65 o                         
   3   2   5        137.91        141.38         1.81 o                         
   4   2   5       1727.83       1702.11        10.23 o                         
   5   2   5        922.14        888.05         5.01 o                         
   6   2   5        210.47        198.29         1.47 o                         
   7   2   5         37.39         50.44         0.60 o                         
   8   2   5        382.49        406.47         2.77 o                         
   9   2   5         53.71         49.30         0.61 o                         
  10   2   5        168.09        156.93         2.31 o                         
 -12   3   5        612.82        644.94         9.83 o                         
 -11   3   5         34.76         34.57         0.54 o                         
 -10   3   5        335.86        379.44         2.55 o                         
  -9   3   5         97.24         99.55         0.86 o                         
  -8   3   5        768.75        770.89         4.04 o                         
  -7   3   5        417.68        414.84         2.39 o                         
  -6   3   5         77.53        111.19         0.77 o                         
  -5   3   5       3445.02       3548.09        18.87 o                         
  -4   3   5       2333.67       2272.96        16.67 o                         
  -3   3   5       1036.06       1063.36         8.36 o                         
  -2   3   5        684.28        656.81         5.39 o                         
  -1   3   5        540.17        530.01         4.78 o                         
   0   3   5        117.18         60.98         0.94 o                         
   1   3   5        728.74        777.30         5.74 o                         
   2   3   5         56.91         39.64         0.57 o                         
   3   3   5       1808.00       1802.14        11.36 o                         
   4   3   5        737.02        719.73         3.98 o                         
   5   3   5         95.85         97.67         0.86 o                         
   6   3   5        302.21        313.60         2.07 o                         
   7   3   5         81.82         75.45         0.89 o                         
   8   3   5         32.24         48.32         0.60 o                         
   9   3   5        226.25        230.53         1.61 o                         
  10   3   5          5.30          4.37         0.26 o                         
 -12   4   5          9.53          8.08         0.57 o                         
 -11   4   5        147.05        161.93         1.67 o                         
 -10   4   5        164.83        168.74         1.52 o                         
  -9   4   5         16.62         14.64         0.39 o                         
  -8   4   5         99.08        105.58         0.84 o                         
  -7   4   5          0.62          2.44         0.27 o                         
  -6   4   5        442.25        425.65         2.50 o                         
  -5   4   5          0.85          2.13         0.26 o                         
  -4   4   5       1463.56       1438.38        13.96 o                         
  -3   4   5          0.13          1.66         0.48 o                         
  -2   4   5         91.72         95.10         1.38 o                         
  -1   4   5         20.28         16.51         0.68 o                         
   0   4   5        286.01        311.92         3.14 o                         
   1   4   5        900.31       1033.88         8.19 o                         
   2   4   5        109.87        101.34         1.20 o                         
   3   4   5         30.43         25.41         0.40 o                         
   4   4   5        193.82        199.63         1.33 o                         
   5   4   5        521.91        545.28         3.39 o                         
   6   4   5        456.65        483.86         3.33 o                         
   7   4   5         80.52         76.58         0.93 o                         
   8   4   5          5.96          5.13         0.33 o                         
   9   4   5         15.08         13.79         0.40 o                         
  10   4   5         18.22         16.35         0.70 o                         
 -11   5   5         25.55         22.59         0.51 o                         
 -10   5   5          0.15          0.64         0.37 o                         
  -9   5   5         67.79         69.34         0.86 o                         
  -8   5   5         21.88         20.28         0.42 o                         
  -7   5   5        228.66        226.92         1.61 o                         
  -6   5   5        467.62        480.20         2.92 o                         
  -5   5   5         70.08         60.75         0.60 o                         
  -4   5   5        258.34        224.84         1.59 o                         
  -3   5   5          5.80          2.49         0.47 o                         
  -2   5   5       1061.85       1040.65         9.27 o                         
  -1   5   5        148.25        161.82         2.14 o                         
   0   5   5        803.70        882.28         8.52 o                         
   1   5   5          5.08          4.19         0.51 o                         
   2   5   5         20.72         25.70         0.46 o                         
   3   5   5        254.19        233.62         1.42 o                         
   4   5   5         37.30         26.34         0.43 o                         
   5   5   5         31.89         29.10         0.46 o                         
   6   5   5          0.24          0.30         0.33 o                         
   7   5   5        835.78        832.65         5.41 o                         
   8   5   5        153.28        160.23         1.41 o                         
   9   5   5         10.53          6.92         0.36 o                         
  10   5   5        181.28        157.49         4.20 o                         
 -11   6   5         32.61         33.86         0.55 o                         
 -10   6   5          2.36          2.45         0.32 o                         
  -9   6   5         46.95         51.95         0.87 o                         
  -8   6   5        151.67        141.90         1.20 o                         
  -7   6   5          0.81          2.37         0.32 o                         
  -6   6   5         18.87         18.66         0.43 o                         
  -5   6   5         18.55         13.80         0.40 o                         
  -4   6   5        208.08        178.09         1.45 o                         
  -3   6   5       1046.61       1041.06         6.58 o                         
  -2   6   5        917.75        919.26         5.92 o                         
  -1   6   5       1249.88       1256.42         9.34 o                         
   0   6   5         36.19         34.37         0.67 o                         
   1   6   5        142.26        128.31         1.15 o                         
   2   6   5        746.24        719.12         4.23 o                         
   3   6   5        598.89        602.15         3.58 o                         
   4   6   5       1949.90       1907.83        10.41 o                         
   5   6   5        115.14        104.89         0.93 o                         
   6   6   5        488.32        503.57         3.33 o                         
   7   6   5         74.22         71.74         0.83 o                         
   8   6   5         10.98         11.84         0.48 o                         
   9   6   5         48.30         57.01         0.82 o                         
 -11   7   5        127.87        122.80         2.20 o                         
 -10   7   5        139.28        148.87         2.86 o                         
  -9   7   5          0.95          0.81         0.28 o                         
  -8   7   5        271.97        275.81         2.42 o                         
  -7   7   5        208.23        217.22         1.61 o                         
  -6   7   5        388.17        391.89         2.58 o                         
  -5   7   5         29.28         22.61         0.45 o                         
  -4   7   5        838.84        852.67         5.87 o                         
  -3   7   5        744.96        722.31         4.87 o                         
  -2   7   5        191.54        222.67         1.61 o                         
  -1   7   5        139.99        141.57         1.04 o                         
   0   7   5        646.37        634.16         3.97 o                         
   1   7   5          4.56          5.90         0.36 o                         
   2   7   5         48.03         48.19         0.61 o                         
   3   7   5       2469.60       2482.81        13.92 o                         
   4   7   5         52.81         47.16         0.61 o                         
   5   7   5        305.24        311.31         2.22 o                         
   6   7   5        302.23        304.35         3.05 o                         
   7   7   5         11.86         12.55         0.47 o                         
   8   7   5         59.12         71.47         1.02 o                         
   9   7   5         26.20         27.01         0.66 o                         
 -10   8   5         54.92         57.12         1.34 o                         
  -9   8   5        185.42        176.29         1.78 o                         
  -8   8   5          3.57          1.32         0.31 o                         
  -7   8   5         91.33         94.67         0.90 o                         
  -6   8   5          2.78          1.71         0.35 o                         
  -5   8   5         82.07         92.50         1.04 o                         
  -4   8   5        390.38        356.56         2.84 o                         
  -3   8   5        205.33        228.33         1.93 o                         
  -2   8   5        895.38        845.36         4.90 o                         
  -1   8   5        379.99        393.38         2.48 o                         
   0   8   5         71.33         69.91         0.93 o                         
   1   8   5        248.73        246.32         1.93 o                         
   2   8   5        219.28        230.19         1.65 o                         
   3   8   5        545.67        534.61         3.70 o                         
   4   8   5       1106.45       1151.24         7.24 o                         
   5   8   5        140.67        138.45         1.20 o                         
   6   8   5         73.90         64.29         0.88 o                         
   7   8   5          9.90         11.73         0.49 o                         
   8   8   5          2.27          1.38         0.37 o                         
 -10   9   5         11.54          8.90         0.60 o                         
  -9   9   5        104.70        113.58         2.07 o                         
  -8   9   5        238.57        238.82         2.13 o                         
  -7   9   5        358.40        329.74         2.58 o                         
  -6   9   5         90.65         98.15         1.02 o                         
  -5   9   5        234.00        223.74         2.10 o                         
  -4   9   5        116.82        115.40         1.16 o                         
  -3   9   5        276.50        283.33         2.22 o                         
  -2   9   5        175.66        172.23         1.49 o                         
  -1   9   5        275.51        282.10         1.90 o                         
   0   9   5         40.52         40.90         0.64 o                         
   1   9   5        259.08        266.21         2.12 o                         
   2   9   5        353.04        352.28         2.76 o                         
   3   9   5         54.45         54.84         0.94 o                         
   4   9   5        166.35        153.63         1.64 o                         
   5   9   5         87.58         89.51         1.45 o                         
   6   9   5          2.99          1.75         0.43 o                         
   7   9   5         29.29         27.43         0.85 o                         
   8   9   5         74.91         64.35         1.45 o                         
  -9  10   5        106.30         99.59         2.46 o                         
  -8  10   5        268.54        276.71         2.59 o                         
  -7  10   5         62.00         61.32         0.93 o                         
  -6  10   5         37.57         44.69         0.71 o                         
  -5  10   5         16.34         13.29         0.47 o                         
  -4  10   5        229.73        239.85         2.12 o                         
  -3  10   5         54.03         48.72         0.67 o                         
  -2  10   5         77.50         68.35         0.87 o                         
  -1  10   5        805.22        836.08         5.23 o                         
   0  10   5         17.13         17.05         0.54 o                         
   1  10   5          1.21          0.95         0.40 o                         
   2  10   5        254.05        258.75         2.18 o                         
   3  10   5          2.94          4.64         0.46 o                         
   4  10   5        309.60        304.26         2.62 o                         
   5  10   5         13.51         20.71         0.58 o                         
   6  10   5         17.46         18.86         0.60 o                         
   7  10   5        122.62        125.91         2.14 o                         
  -8  11   5        198.00        208.68         2.33 o                         
  -7  11   5         48.65         43.70         0.66 o                         
  -6  11   5        121.52        142.06         1.39 o                         
  -5  11   5        278.98        286.79         2.39 o                         
  -4  11   5         76.23         81.61         1.33 o                         
  -3  11   5        157.83        164.51         1.48 o                         
  -2  11   5        408.15        420.85         3.17 o                         
  -1  11   5        150.93        151.40         1.84 o                         
   0  11   5        258.49        259.00         2.62 o                         
   1  11   5          8.85         11.58         0.51 o                         
   2  11   5         33.81         41.60         0.78 o                         
   3  11   5        569.55        558.21         4.87 o                         
   4  11   5          9.72          9.33         0.48 o                         
   5  11   5          0.47          0.38         0.41 o                         
   6  11   5         61.64         62.09         0.99 o                         
   7  11   5          4.26          4.34         0.89 o                         
  -7  12   5         73.69         75.31         1.34 o                         
  -6  12   5         58.25         63.60         1.03 o                         
  -5  12   5          2.94          2.69         0.40 o                         
  -4  12   5         12.28         14.59         0.52 o                         
  -3  12   5        130.65        139.76         1.76 o                         
  -2  12   5        255.86        239.53         2.57 o                         
  -1  12   5          0.59          1.17         0.43 o                         
   0  12   5          2.46          3.41         0.55 o                         
   1  12   5        330.73        358.39         3.49 o                         
   2  12   5         18.56         20.04         0.71 o                         
   3  12   5          3.64          3.61         0.42 o                         
   4  12   5        125.57        140.69         1.97 o                         
   5  12   5          3.70          3.46         0.40 o                         
   6  12   5          1.95          1.65         0.37 o                         
  -6  13   5         16.75         11.19         0.38 o                         
  -5  13   5          5.97          4.92         0.47 o                         
  -4  13   5         16.97         12.26         0.41 o                         
  -3  13   5         26.71         23.27         0.66 o                         
  -2  13   5         91.94         98.80         1.38 o                         
  -1  13   5        100.88        105.16         2.94 o                         
   0  13   5        303.97        309.99         4.32 o                         
   1  13   5          5.61          6.57         0.47 o                         
   2  13   5          1.37          0.83         0.46 o                         
   3  13   5         11.03          9.65         0.43 o                         
   4  13   5          0.13          0.09         0.36 o                         
  -5  14   5          6.95          4.51         0.64 o                         
  -4  14   5         16.98         20.39         0.54 o                         
  -3  14   5        198.11        202.42         3.22 o                         
  -2  14   5          2.45          1.91         0.39 o                         
  -1  14   5         42.19         41.19         0.80 o                         
   0  14   5         78.54         82.20         1.68 o                         
   1  14   5          1.68          3.51         0.51 o                         
   2  14   5         43.05         39.21         0.81 o                         
   3  14   5        119.55        102.65         3.10 o                         
  -1  15   5         62.95         57.42         1.63 o                         
   0  15   5        212.64        180.77         4.33 o                         
 -12   0   6         32.58         41.75         0.83 o                         
 -11   0   6          8.98          8.49         0.43 o                         
 -10   0   6        174.42        182.97         2.26 o                         
  -9   0   6        375.26        384.82         3.61 o                         
  -8   0   6        460.00        457.23         4.12 o                         
  -7   0   6          1.31          1.97         0.40 o                         
  -6   0   6        371.62        337.23         3.57 o                         
  -5   0   6         12.24          5.23         0.42 o                         
  -4   0   6        361.88        336.93         3.83 o                         
  -3   0   6       1427.16       1447.22        13.69 o                         
  -2   0   6        833.39        796.30         7.25 o                         
  -1   0   6       1961.99       2159.13        16.94 o                         
   0   0   6        141.04        127.57         1.89 o                         
   1   0   6        728.31        703.21         7.52 o                         
   2   0   6         25.33         32.37         0.85 o                         
   3   0   6       1826.72       1693.34        14.85 o                         
   4   0   6       2204.47       2329.80        16.56 o                         
   5   0   6          4.17          2.16         0.44 o                         
   6   0   6         90.14         73.49         1.14 o                         
   7   0   6         10.93          9.79         0.49 o                         
   8   0   6          0.21          0.17         0.43 o                         
   9   0   6        336.74        347.49         4.19 o                         
  10   0   6         27.55         23.32         0.63 o                         
 -12   1   6         70.67         71.83         1.09 o                         
 -11   1   6          0.95          0.47         0.28 o                         
 -10   1   6         14.29         15.93         0.37 o                         
  -9   1   6        123.44        123.39         1.00 o                         
  -8   1   6        821.96        868.57         5.14 o                         
  -7   1   6        585.24        596.53         3.60 o                         
  -6   1   6         67.91         64.90         0.64 o                         
  -5   1   6        642.63        627.87         4.72 o                         
  -4   1   6        352.42        336.63         2.56 o                         
  -3   1   6        190.52        206.61         1.71 o                         
  -2   1   6        790.88        731.06         5.66 o                         
  -1   1   6       1683.55       1666.87        11.91 o                         
   0   1   6          3.99          6.96         0.37 o                         
   1   1   6         54.11         77.29         0.80 o                         
   2   1   6        196.23        161.15         1.52 o                         
   3   1   6         79.43         78.52         0.75 o                         
   4   1   6         65.56         78.74         0.85 o                         
   5   1   6        373.74        336.44         2.28 o                         
   6   1   6        285.52        263.92         1.78 o                         
   7   1   6        262.81        317.81         2.85 o                         
   8   1   6        241.96        250.65         1.86 o                         
   9   1   6         44.84         44.28         0.52 o                         
  10   1   6         40.31         33.32         0.67 o                         
 -12   2   6         29.56         22.31         0.48 o                         
 -11   2   6          2.25          3.93         0.28 o                         
 -10   2   6        119.43        123.19         1.02 o                         
  -9   2   6          3.59          3.96         0.30 o                         
  -8   2   6        188.98        204.68         1.37 o                         
  -7   2   6         27.19         30.50         0.45 o                         
  -6   2   6          1.24          0.66         0.25 o                         
  -5   2   6        119.88        140.50         1.04 o                         
  -4   2   6        853.36        885.80         6.22 o                         
  -3   2   6        387.97        398.80         2.86 o                         
  -2   2   6         90.77        110.81         1.18 o                         
  -1   2   6       1273.94       1277.15         9.81 o                         
   0   2   6         52.25         40.36         0.56 o                         
   1   2   6       1973.29       2196.46        14.23 o                         
   2   2   6        999.93        974.31         6.61 o                         
   3   2   6         24.94         20.84         0.34 o                         
   4   2   6         60.51         62.31         0.66 o                         
   5   2   6         16.48         20.30         0.40 o                         
   6   2   6        211.00        206.90         1.45 o                         
   7   2   6         97.38         95.04         0.92 o                         
   8   2   6          5.10          7.46         0.34 o                         
   9   2   6        143.56        145.81         1.28 o                         
  10   2   6          0.23          0.06         0.25 o                         
 -12   3   6          8.42          7.96         0.30 o                         
 -11   3   6         62.29         62.18         0.90 o                         
 -10   3   6        330.28        348.71         2.46 o                         
  -9   3   6         19.22         19.04         0.38 o                         
  -8   3   6        323.66        328.99         1.95 o                         
  -7   3   6          0.59          0.76         0.28 o                         
  -6   3   6        854.03        923.06         4.86 o                         
  -5   3   6        442.83        374.27         2.09 o                         
  -4   3   6       1324.43       1454.27         9.43 o                         
  -3   3   6        216.13        231.03         2.13 o                         
  -2   3   6       2435.30       2516.50        18.80 o                         
  -1   3   6        667.61        740.63         6.25 o                         
   0   3   6       1612.51       1805.99        13.66 o                         
   1   3   6       2063.07       2080.70        14.57 o                         
   2   3   6        658.55        704.41         4.24 o                         
   3   3   6        127.22        131.03         0.89 o                         
   4   3   6        595.10        600.67         3.58 o                         
   5   3   6       2673.56       2574.83        14.38 o                         
   6   3   6        185.15        200.34         1.43 o                         
   7   3   6        121.02        103.39         0.98 o                         
   8   3   6          0.38          0.69         0.28 o                         
   9   3   6        120.92        108.84         1.17 o                         
 -11   4   6         28.26         24.52         0.48 o                         
 -10   4   6        223.96        249.08         2.03 o                         
  -9   4   6         77.36         90.09         0.92 o                         
  -8   4   6         30.69         34.22         0.51 o                         
  -7   4   6        623.74        676.20         3.82 o                         
  -6   4   6        749.45        728.79         3.75 o                         
  -5   4   6        998.60       1046.41         5.52 o                         
  -4   4   6        181.27        156.70         1.28 o                         
  -3   4   6        854.20        751.01         6.79 o                         
  -2   4   6        942.49       1081.84         9.60 o                         
  -1   4   6        765.93        794.22         7.41 o                         
   0   4   6        145.17        118.66         1.45 o                         
   1   4   6        742.45        782.44         5.78 o                         
   2   4   6       2632.25       2694.39        13.86 o                         
   3   4   6         66.22         47.73         0.45 o                         
   4   4   6        962.36        948.97         5.21 o                         
   5   4   6       2024.07       2028.55        10.90 o                         
   6   4   6        267.05        270.90         1.88 o                         
   7   4   6         25.81         21.37         0.49 o                         
   8   4   6        113.12        113.34         0.98 o                         
   9   4   6        277.83        306.38         2.91 o                         
 -11   5   6          2.56          3.05         0.29 o                         
 -10   5   6         65.71         68.54         0.86 o                         
  -9   5   6          1.09          1.43         0.28 o                         
  -8   5   6        282.84        298.47         2.02 o                         
  -7   5   6         37.81         37.17         0.51 o                         
  -6   5   6        100.17        122.45         0.93 o                         
  -5   5   6        130.95        129.82         0.98 o                         
  -4   5   6         64.54         52.37         0.73 o                         
  -3   5   6         31.51         20.23         0.50 o                         
  -2   5   6        916.91        964.10         7.56 o                         
  -1   5   6        594.75        544.36         4.29 o                         
   0   5   6         64.11         45.92         0.72 o                         
   1   5   6        180.83        166.03         1.23 o                         
   2   5   6        222.14        186.40         1.27 o                         
   3   5   6         22.93         33.21         0.49 o                         
   4   5   6         25.71         24.03         0.42 o                         
   5   5   6       1300.13       1276.50         7.55 o                         
   6   5   6         11.44          8.27         0.38 o                         
   7   5   6          5.67         10.44         0.40 o                         
   8   5   6        109.34        104.58         1.00 o                         
   9   5   6          9.64          7.31         0.31 o                         
 -11   6   6         99.05         89.09         1.47 o                         
 -10   6   6          1.26          3.34         0.34 o                         
  -9   6   6         40.88         45.62         0.65 o                         
  -8   6   6        101.90         96.93         0.95 o                         
  -7   6   6          7.38          7.71         0.35 o                         
  -6   6   6        425.92        427.11         2.69 o                         
  -5   6   6         68.56         69.79         0.81 o                         
  -4   6   6         96.64        100.11         0.95 o                         
  -3   6   6        683.19        668.14         4.43 o                         
  -2   6   6         74.94         73.21         0.83 o                         
  -1   6   6         17.92         25.28         0.44 o                         
   0   6   6       1071.60       1086.70         7.00 o                         
   1   6   6        727.61        709.46         4.64 o                         
   2   6   6         22.40         23.88         0.43 o                         
   3   6   6        119.73        116.50         0.95 o                         
   4   6   6        834.65        813.03         5.10 o                         
   5   6   6          0.23          0.52         0.36 o                         
   6   6   6         75.31         65.85         0.74 o                         
   7   6   6        168.17        167.65         1.46 o                         
   8   6   6        109.33        110.66         1.25 o                         
   9   6   6         25.35         18.57         0.88 o                         
 -10   7   6          2.54          1.06         0.34 o                         
  -9   7   6         46.17         45.32         0.78 o                         
  -8   7   6         10.94         13.71         0.50 o                         
  -7   7   6         18.73         21.02         0.44 o                         
  -6   7   6          0.17          0.06         0.33 o                         
  -5   7   6        281.08        283.04         2.26 o                         
  -4   7   6          0.41          0.96         0.36 o                         
  -3   7   6         84.72        104.64         0.98 o                         
  -2   7   6        496.35        526.95         3.24 o                         
  -1   7   6          0.66          1.44         0.31 o                         
   0   7   6         19.43         24.74         0.47 o                         
   1   7   6        279.23        307.40         2.41 o                         
   2   7   6        101.93         92.59         1.17 o                         
   3   7   6          0.24          0.59         0.36 o                         
   4   7   6        455.63        426.42         3.00 o                         
   5   7   6        141.95        138.97         1.27 o                         
   6   7   6         10.90          7.90         0.38 o                         
   7   7   6         75.20         75.71         0.96 o                         
   8   7   6        105.05        123.27         1.54 o                         
 -10   8   6        114.17        129.65         1.97 o                         
  -9   8   6         48.18         55.28         1.50 o                         
  -8   8   6          9.81         10.62         0.47 o                         
  -7   8   6        139.07        142.59         1.33 o                         
  -6   8   6        693.24        708.67         4.96 o                         
  -5   8   6         34.70         32.57         0.68 o                         
  -4   8   6        111.95        125.44         1.26 o                         
  -3   8   6       4721.75       4830.63        27.82 o                         
  -2   8   6        558.60        557.51         3.37 o                         
  -1   8   6        165.67        165.81         1.23 o                         
   0   8   6          7.22          7.75         0.41 o                         
   1   8   6        171.94        178.15         1.52 o                         
   2   8   6       1895.46       1918.66        11.28 o                         
   3   8   6        204.99        185.46         1.47 o                         
   4   8   6        887.28        892.54         6.03 o                         
   5   8   6          2.59          3.95         0.42 o                         
   6   8   6          1.04          1.03         0.43 o                         
   7   8   6        159.71        168.80         2.51 o                         
   8   8   6         25.74         24.27         0.63 o                         
  -9   9   6          3.76          1.99         0.37 o                         
  -8   9   6        275.87        313.47         3.00 o                         
  -7   9   6         24.42         19.72         0.44 o                         
  -6   9   6         16.94         16.53         0.45 o                         
  -5   9   6         56.86         60.50         1.16 o                         
  -4   9   6          0.86          1.39         0.37 o                         
  -3   9   6         68.80         81.82         0.97 o                         
  -2   9   6       4136.55       4215.44        25.68 o                         
  -1   9   6         13.50         11.90         0.41 o                         
   0   9   6         84.86         71.83         1.07 o                         
   1   9   6       1984.65       2010.96        12.02 o                         
   2   9   6        156.76        146.57         1.26 o                         
   3   9   6         17.84         21.34         0.49 o                         
   4   9   6          8.28          5.20         0.41 o                         
   5   9   6        212.10        221.22         2.37 o                         
   6   9   6         18.37         16.15         0.48 o                         
   7   9   6         44.44         45.23         0.96 o                         
  -9  10   6          6.91          8.33         0.39 o                         
  -8  10   6          1.62          3.86         0.33 o                         
  -7  10   6        100.75         98.22         1.40 o                         
  -6  10   6          1.28          2.62         0.35 o                         
  -5  10   6        207.24        204.12         1.80 o                         
  -4  10   6          1.78          4.29         0.37 o                         
  -3  10   6        947.11        993.93         7.16 o                         
  -2  10   6          0.22          0.78         0.43 o                         
  -1  10   6          2.46          3.00         0.41 o                         
   0  10   6         17.94         16.80         0.50 o                         
   1  10   6        191.40        202.41         1.68 o                         
   2  10   6        544.87        556.96         4.18 o                         
   3  10   6          1.25          4.21         0.47 o                         
   4  10   6        245.78        225.35         2.23 o                         
   5  10   6         94.41        107.97         1.41 o                         
   6  10   6         16.24         14.34         0.46 o                         
   7  10   6          0.64         -0.33         0.33 o                         
  -8  11   6          3.13          5.23         0.33 o                         
  -7  11   6        130.41        134.36         1.85 o                         
  -6  11   6          5.31          5.74         0.33 o                         
  -5  11   6          4.83          3.23         0.35 o                         
  -4  11   6          2.92          5.26         0.41 o                         
  -3  11   6          2.23          2.46         0.39 o                         
  -2  11   6         26.61         28.77         0.68 o                         
  -1  11   6         28.21         24.20         0.54 o                         
   0  11   6        106.02        105.15         1.16 o                         
   1  11   6          6.13          4.32         0.43 o                         
   2  11   6        696.20        740.44         5.84 o                         
   3  11   6         45.45         43.23         0.75 o                         
   4  11   6          9.33          8.31         0.50 o                         
   5  11   6        249.03        250.36         2.60 o                         
   6  11   6          2.59          1.78         0.37 o                         
  -7  12   6          5.81          3.44         0.30 o                         
  -6  12   6         23.45         20.77         0.45 o                         
  -5  12   6          1.24          2.14         0.34 o                         
  -4  12   6         44.05         43.85         0.78 o                         
  -3  12   6          1.64          0.84         0.40 o                         
  -2  12   6         63.71         67.44         0.92 o                         
  -1  12   6        165.52        180.53         1.68 o                         
   0  12   6          1.07          1.34         0.48 o                         
   1  12   6          0.86          0.15         0.43 o                         
   2  12   6         74.50         78.83         1.07 o                         
   3  12   6          0.34          1.00         0.36 o                         
   4  12   6         52.17         49.15         0.85 o                         
   5  12   6         33.05         29.62         0.62 o                         
  -6  13   6         95.22         96.15         2.60 o                         
  -5  13   6          8.42          7.58         0.32 o                         
  -4  13   6         60.01         65.59         0.78 o                         
  -3  13   6         69.16         70.90         1.30 o                         
  -2  13   6         35.44         41.17         0.95 o                         
  -1  13   6        293.08        304.07         3.47 o                         
   0  13   6         67.92         72.41         1.27 o                         
   1  13   6          0.56          0.75         0.42 o                         
   2  13   6        137.13        155.84         2.06 o                         
   3  13   6          3.69          5.18         0.37 o                         
   4  13   6          4.49          3.29         0.85 o                         
  -4  14   6         14.31         13.22         0.71 o                         
  -3  14   6          0.72          0.86         0.28 o                         
  -2  14   6        152.63        150.42         1.91 o                         
  -1  14   6         67.89         69.46         1.52 o                         
   0  14   6         80.67         80.61         2.12 o                         
   1  14   6         60.48         59.51         1.04 o                         
   2  14   6        124.00        118.80         2.45 o                         
 -12   1   7          5.18          7.01         0.36 o                         
 -11   1   7          2.42          3.48         0.27 o                         
 -10   1   7        267.79        303.46         2.07 o                         
  -9   1   7          4.87          5.02         0.32 o                         
  -8   1   7        233.80        250.13         1.78 o                         
  -7   1   7        130.41        120.44         0.99 o                         
  -6   1   7         17.67         22.15         0.38 o                         
  -5   1   7        117.65         99.84         0.82 o                         
  -4   1   7        338.31        306.83         2.14 o                         
  -3   1   7        936.24        963.96         6.39 o                         
  -2   1   7        166.13        178.16         1.39 o                         
  -1   1   7        524.80        516.23         3.57 o                         
   0   1   7       1356.37       1406.10         9.34 o                         
   1   1   7        310.66        314.28         2.32 o                         
   2   1   7        825.74        829.85         4.44 o                         
   3   1   7       1107.31       1107.46         5.84 o                         
   4   1   7         67.23         73.06         0.73 o                         
   5   1   7         47.82         55.63         0.67 o                         
   6   1   7         81.57         70.85         0.75 o                         
   7   1   7          1.35          0.57         0.27 o                         
   8   1   7        453.30        467.18         3.21 o                         
   9   1   7         24.02         30.03         0.48 o                         
 -12   2   7         39.30         41.32         0.93 o                         
 -11   2   7         21.26         24.04         0.53 o                         
 -10   2   7          0.95          1.07         0.28 o                         
  -9   2   7        130.78        142.31         1.08 o                         
  -8   2   7          5.98          4.72         0.32 o                         
  -7   2   7       1762.57       1836.96         9.67 o                         
  -6   2   7        474.96        485.90         3.00 o                         
  -5   2   7        157.12        148.74         1.01 o                         
  -4   2   7        381.08        323.24         1.85 o                         
  -3   2   7        327.12        330.75         2.63 o                         
  -2   2   7        397.81        351.66         2.93 o                         
  -1   2   7       2030.61       2073.50        13.74 o                         
   0   2   7        307.16        333.50         2.74 o                         
   1   2   7       1410.87       1372.21         7.37 o                         
   2   2   7        180.29        157.09         0.96 o                         
   3   2   7        220.61        239.89         1.45 o                         
   4   2   7          7.37          9.60         0.39 o                         
   5   2   7         70.28         64.18         0.67 o                         
   6   2   7        482.84        406.84         2.66 o                         
   7   2   7        786.75        755.97         4.81 o                         
   8   2   7        191.86        221.22         1.77 o                         
   9   2   7         71.73         77.67         0.83 o                         
 -11   3   7         17.24         15.12         0.35 o                         
 -10   3   7        241.21        254.55         1.60 o                         
  -9   3   7        165.29        173.95         1.32 o                         
  -8   3   7        129.10        138.71         1.14 o                         
  -7   3   7        198.09        199.07         1.43 o                         
  -6   3   7        474.86        462.58         2.73 o                         
  -5   3   7        381.85        438.27         2.62 o                         
  -4   3   7        101.43         95.90         0.81 o                         
  -3   3   7        501.70        439.41         2.75 o                         
  -2   3   7        399.63        438.50         3.32 o                         
  -1   3   7         80.74         83.17         1.09 o                         
   0   3   7       1017.23       1045.62         7.40 o                         
   1   3   7        231.38        209.27         1.28 o                         
   2   3   7          5.91          4.78         0.28 o                         
   3   3   7       1962.56       2027.92        10.49 o                         
   4   3   7          4.37         10.85         0.36 o                         
   5   3   7       1917.24       1875.90        10.90 o                         
   6   3   7        465.70        436.00         2.78 o                         
   7   3   7          6.74          5.41         0.32 o                         
   8   3   7         80.59         90.34         0.99 o                         
   9   3   7        136.39        155.03         1.54 o                         
 -11   4   7         15.98         19.08         0.57 o                         
 -10   4   7         87.93         99.21         1.03 o                         
  -9   4   7         80.69         93.94         0.92 o                         
  -8   4   7        288.27        302.77         2.14 o                         
  -7   4   7       1104.91       1212.17         6.73 o                         
  -6   4   7       1539.49       1651.32         8.03 o                         
  -5   4   7          8.76          7.29         0.31 o                         
  -4   4   7         92.38         94.11         0.77 o                         
  -3   4   7        149.57        159.00         1.22 o                         
  -2   4   7        181.83        201.04         1.90 o                         
  -1   4   7        479.15        528.94         3.71 o                         
   0   4   7        230.47        248.80         2.00 o                         
   1   4   7         81.72         67.07         0.59 o                         
   2   4   7         12.67          9.46         0.30 o                         
   3   4   7        113.69        114.60         0.84 o                         
   4   4   7          8.29          9.91         0.33 o                         
   5   4   7         37.78         44.69         0.53 o                         
   6   4   7          5.37          3.42         0.32 o                         
   7   4   7        121.04        123.99         1.06 o                         
   8   4   7         87.61         86.34         1.47 o                         
   9   4   7          0.60          1.05         0.29 o                         
 -11   5   7        158.28        166.81         2.37 o                         
 -10   5   7         36.31         33.18         0.63 o                         
  -9   5   7          8.69         11.27         0.40 o                         
  -8   5   7        239.01        251.99         1.82 o                         
  -7   5   7          8.52         10.25         0.35 o                         
  -6   5   7         42.75         44.45         0.64 o                         
  -5   5   7        156.60        184.67         1.40 o                         
  -4   5   7        112.68        111.53         1.05 o                         
  -3   5   7        319.05        313.39         2.06 o                         
  -2   5   7         25.45         33.38         0.61 o                         
  -1   5   7         41.97         45.79         0.56 o                         
   0   5   7         78.77         76.63         0.76 o                         
   1   5   7         99.05         99.25         0.85 o                         
   2   5   7          4.94          7.21         0.32 o                         
   3   5   7        115.78        121.20         0.94 o                         
   4   5   7         89.48         84.31         0.79 o                         
   5   5   7        275.70        264.30         1.73 o                         
   6   5   7         22.58         26.91         0.46 o                         
   7   5   7         30.83         36.05         0.53 o                         
   8   5   7          1.85          1.77         0.29 o                         
 -11   6   7         50.85         46.31         0.82 o                         
 -10   6   7         46.21         50.90         0.91 o                         
  -9   6   7          0.41          0.77         0.30 o                         
  -8   6   7        120.80        107.62         1.08 o                         
  -7   6   7        164.04        173.22         1.34 o                         
  -6   6   7        384.31        380.35         2.76 o                         
  -5   6   7        206.97        201.98         1.56 o                         
  -4   6   7          1.05          1.65         0.34 o                         
  -3   6   7       1017.77       1009.07         6.45 o                         
  -2   6   7         57.42         46.02         0.70 o                         
  -1   6   7        314.54        333.63         2.23 o                         
   0   6   7        137.67        130.57         1.09 o                         
   1   6   7       1624.51       1630.37         9.71 o                         
   2   6   7        201.74        203.17         1.49 o                         
   3   6   7         20.55         18.00         0.42 o                         
   4   6   7        615.85        644.81         4.18 o                         
   5   6   7        159.92        167.76         1.42 o                         
   6   6   7          5.31          5.79         0.38 o                         
   7   6   7        119.16        133.68         1.30 o                         
   8   6   7        298.19        331.75         3.34 o                         
 -10   7   7         11.57          7.89         0.42 o                         
  -9   7   7        505.19        572.70         4.96 o                         
  -8   7   7         21.02         21.54         0.47 o                         
  -7   7   7         45.23         51.59         0.62 o                         
  -6   7   7        304.71        323.48         2.39 o                         
  -5   7   7         19.88         19.62         0.53 o                         
  -4   7   7        547.45        533.10         3.89 o                         
  -3   7   7          3.12          4.60         0.38 o                         
  -2   7   7        389.59        384.50         2.67 o                         
  -1   7   7        125.49        118.22         0.98 o                         
   0   7   7         32.69         32.31         0.52 o                         
   1   7   7        141.63        129.19         1.19 o                         
   2   7   7        513.54        524.59         3.43 o                         
   3   7   7        665.07        653.38         4.13 o                         
   4   7   7         55.64         64.90         0.71 o                         
   5   7   7         53.13         59.04         0.74 o                         
   6   7   7        515.50        510.45         4.18 o                         
   7   7   7         77.68         79.98         1.05 o                         
   8   7   7         69.84         61.74         1.06 o                         
 -10   8   7          5.86          7.86         0.61 o                         
  -9   8   7         98.05         98.69         1.60 o                         
  -8   8   7        127.57        142.04         2.42 o                         
  -7   8   7         11.80         10.92         0.38 o                         
  -6   8   7         13.98         18.15         0.56 o                         
  -5   8   7        209.20        219.45         1.79 o                         
  -4   8   7        115.69        112.48         1.18 o                         
  -3   8   7          4.86          4.08         0.41 o                         
  -2   8   7         56.52         52.72         0.69 o                         
  -1   8   7          4.99          4.13         0.33 o                         
   0   8   7        138.37        114.54         0.98 o                         
   1   8   7       1131.58       1147.42         7.28 o                         
   2   8   7         20.00          7.82         0.40 o                         
   3   8   7         65.84         67.34         0.83 o                         
   4   8   7         85.95         75.22         0.79 o                         
   5   8   7        120.70        124.78         1.21 o                         
   6   8   7        103.81        116.20         1.46 o                         
   7   8   7          2.29          3.12         0.40 o                         
  -9   9   7          0.62          0.32         0.29 o                         
  -8   9   7          0.89          0.26         0.35 o                         
  -7   9   7          6.32          6.97         0.34 o                         
  -6   9   7          5.28          2.81         0.34 o                         
  -5   9   7          1.09          1.23         0.35 o                         
  -4   9   7         49.65         53.41         0.77 o                         
  -3   9   7        181.42        195.86         1.77 o                         
  -2   9   7         78.53         84.31         1.07 o                         
  -1   9   7         22.12         19.71         0.48 o                         
   0   9   7        216.24        225.07         2.07 o                         
   1   9   7          1.52          0.55         0.35 o                         
   2   9   7        170.20        185.23         1.51 o                         
   3   9   7         81.90         95.96         0.92 o                         
   4   9   7          2.70          3.49         0.39 o                         
   5   9   7         19.41         21.70         0.57 o                         
   6   9   7          8.89         12.13         0.61 o                         
   7   9   7        365.26        350.93         5.28 o                         
  -8  10   7        189.55        198.73         2.34 o                         
  -7  10   7        163.61        176.47         1.80 o                         
  -6  10   7        182.93        199.32         1.98 o                         
  -5  10   7        112.16        116.06         1.72 o                         
  -4  10   7          0.44          1.01         0.38 o                         
  -3  10   7        219.77        246.72         2.06 o                         
  -2  10   7         38.61         35.40         0.64 o                         
  -1  10   7         13.76         14.86         0.54 o                         
   0  10   7         51.40         48.55         0.73 o                         
   1  10   7          5.23          4.30         0.37 o                         
   2  10   7         25.01         29.27         0.60 o                         
   3  10   7         73.28         68.28         0.80 o                         
   4  10   7        106.82        117.62         1.16 o                         
   5  10   7          0.19          0.05         0.36 o                         
   6  10   7         61.22         59.71         1.11 o                         
  -8  11   7          0.10          0.27         0.32 o                         
  -7  11   7        132.59        143.48         1.65 o                         
  -6  11   7        175.19        183.87         2.05 o                         
  -5  11   7         13.40         16.91         0.42 o                         
  -4  11   7        408.46        432.64         3.27 o                         
  -3  11   7        400.76        415.31         3.19 o                         
  -2  11   7        106.65        113.44         1.15 o                         
  -1  11   7          7.53         11.15         0.47 o                         
   0  11   7          1.69          1.99         0.47 o                         
   1  11   7          0.65          1.37         0.38 o                         
   2  11   7          0.37          0.91         0.38 o                         
   3  11   7        296.85        323.33         2.72 o                         
   4  11   7         73.07         67.43         0.86 o                         
   5  11   7         26.42         22.88         0.59 o                         
  -7  12   7        237.08        218.38         4.20 o                         
  -6  12   7        104.69        102.93         1.39 o                         
  -5  12   7         36.51         44.59         0.74 o                         
  -4  12   7        150.30        180.67         1.80 o                         
  -3  12   7          1.34          2.48         0.36 o                         
  -2  12   7        277.34        304.42         3.40 o                         
  -1  12   7        203.38        226.94         2.08 o                         
   0  12   7         11.69         10.39         0.48 o                         
   1  12   7         99.11        113.65         1.53 o                         
   2  12   7        152.78        153.89         1.69 o                         
   3  12   7          0.20          0.90         0.38 o                         
   4  12   7          1.75          1.44         0.34 o                         
  -5  13   7         77.88         88.06         1.80 o                         
  -4  13   7         32.40         29.47         0.87 o                         
  -3  13   7          7.42          7.16         0.45 o                         
  -2  13   7        310.78        310.30         3.94 o                         
  -1  13   7         25.62         25.90         0.57 o                         
   0  13   7         50.76         60.55         1.47 o                         
   1  13   7          0.82          1.14         0.36 o                         
   2  13   7         79.32         90.93         1.12 o                         
   3  13   7          5.10          6.95         0.43 o                         
  -3  14   7          0.97          1.04         0.45 o                         
  -2  14   7          6.40          6.83         0.37 o                         
  -1  14   7          3.16          3.37         0.35 o                         
   0  14   7         74.65         76.74         2.02 o                         
 -11   0   8         96.29        102.47         1.31 o                         
 -10   0   8        510.53        574.41         4.96 o                         
  -9   0   8        864.25        901.93         7.49 o                         
  -8   0   8         21.22         21.99         0.64 o                         
  -7   0   8        788.34        803.37         7.15 o                         
  -6   0   8        390.96        356.96         3.10 o                         
  -5   0   8         63.88         61.82         1.12 o                         
  -4   0   8       1823.10       1817.49        12.20 o                         
  -3   0   8       2529.93       2625.84        18.11 o                         
  -2   0   8          2.20          2.21         0.35 o                         
  -1   0   8       1077.69       1023.15         7.53 o                         
   0   0   8        683.08        617.80         4.60 o                         
   1   0   8         56.14         50.80         1.20 o                         
   2   0   8        966.05       1066.10         7.14 o                         
   3   0   8        609.06        543.31         4.45 o                         
   4   0   8       2167.14       2109.83        15.74 o                         
   5   0   8         48.63         52.91         0.91 o                         
   6   0   8          6.44          4.44         0.48 o                         
   7   0   8         37.91         31.95         0.64 o                         
   8   0   8         50.98         54.02         0.88 o                         
   9   0   8        153.23        148.80         3.04 o                         
 -11   1   8          0.61          2.87         0.26 o                         
 -10   1   8         33.33         37.82         0.50 o                         
  -9   1   8        295.65        319.52         2.10 o                         
  -8   1   8        797.78        858.98         4.97 o                         
  -7   1   8         40.86         37.99         0.55 o                         
  -6   1   8         28.34         29.84         0.44 o                         
  -5   1   8       1022.06       1011.13         5.43 o                         
  -4   1   8        313.62        298.61         1.75 o                         
  -3   1   8        194.37        227.55         1.34 o                         
  -2   1   8        423.30        451.29         2.64 o                         
  -1   1   8        617.30        614.84         3.34 o                         
   0   1   8        118.76        117.22         0.89 o                         
   1   1   8         60.50         76.92         0.66 o                         
   2   1   8        264.19        240.02         1.50 o                         
   3   1   8          0.50          0.77         0.31 o                         
   4   1   8        112.30        115.46         0.99 o                         
   5   1   8         92.57         80.31         0.80 o                         
   6   1   8         23.84         18.86         0.41 o                         
   7   1   8        169.51        188.01         1.34 o                         
   8   1   8         60.27         61.26         0.70 o                         
   9   1   8         80.68         65.07         1.34 o                         
 -11   2   8          1.30          0.79         0.23 o                         
 -10   2   8         36.40         34.93         0.46 o                         
  -9   2   8         80.23         95.80         0.84 o                         
  -8   2   8          3.87          5.81         0.35 o                         
  -7   2   8         54.99         47.43         0.69 o                         
  -6   2   8         29.49         30.55         0.48 o                         
  -5   2   8          4.60          2.19         0.27 o                         
  -4   2   8        115.31         98.40         0.73 o                         
  -3   2   8        367.08        402.86         2.54 o                         
  -2   2   8         81.86         88.56         0.78 o                         
  -1   2   8        915.28       1037.33         5.88 o                         
   0   2   8         43.15         39.79         0.44 o                         
   1   2   8          0.32          1.20         0.23 o                         
   2   2   8        716.69        711.48         3.68 o                         
   3   2   8        186.55        189.36         1.30 o                         
   4   2   8        657.07        686.56         3.94 o                         
   5   2   8        278.74        252.18         1.77 o                         
   6   2   8         22.05         17.59         0.42 o                         
   7   2   8         53.10         56.96         0.64 o                         
   8   2   8         37.27         39.98         0.55 o                         
 -11   3   8         12.77         10.27         0.36 o                         
 -10   3   8         21.89         22.10         0.64 o                         
  -9   3   8         20.99         22.86         0.47 o                         
  -8   3   8          2.41          3.71         0.31 o                         
  -7   3   8        197.99        215.49         1.62 o                         
  -6   3   8        356.76        387.17         2.45 o                         
  -5   3   8        819.65        829.88         4.60 o                         
  -4   3   8        155.33        152.79         1.07 o                         
  -3   3   8        133.26        148.51         1.13 o                         
  -2   3   8         64.37         61.00         0.70 o                         
  -1   3   8         10.54         16.01         0.38 o                         
   0   3   8       1140.46       1267.83         6.88 o                         
   1   3   8         81.36         69.34         0.62 o                         
   2   3   8       1050.52       1061.61         5.30 o                         
   3   3   8       1276.14       1283.42         7.22 o                         
   4   3   8         79.82         94.31         0.83 o                         
   5   3   8         41.46         31.18         0.54 o                         
   6   3   8          2.80          2.38         0.32 o                         
   7   3   8         38.50         31.84         0.61 o                         
   8   3   8         66.44         68.36         0.76 o                         
 -11   4   8          1.21          0.41         0.30 o                         
 -10   4   8          8.82         11.16         0.35 o                         
  -9   4   8        461.26        494.86         4.17 o                         
  -8   4   8         14.35         12.14         0.39 o                         
  -7   4   8        332.26        336.03         2.37 o                         
  -6   4   8        196.02        192.41         1.32 o                         
  -5   4   8         95.05        109.42         0.91 o                         
  -4   4   8          0.97          1.76         0.29 o                         
  -3   4   8        629.58        608.37         3.55 o                         
  -2   4   8       1034.88       1078.29         6.01 o                         
  -1   4   8        649.91        690.38         4.61 o                         
   0   4   8         25.57         21.48         0.58 o                         
   1   4   8        174.43        162.24         1.14 o                         
   2   4   8        335.79        324.62         1.93 o                         
   3   4   8        325.82        329.07         2.08 o                         
   4   4   8         22.74         20.33         0.44 o                         
   5   4   8         44.58         32.92         0.50 o                         
   6   4   8        353.62        406.97         3.27 o                         
   7   4   8         15.16         11.99         0.35 o                         
   8   4   8         16.94         16.73         0.38 o                         
 -11   5   8        337.78        337.05         4.35 o                         
 -10   5   8          8.23         10.07         0.36 o                         
  -9   5   8         58.02         56.17         0.70 o                         
  -8   5   8         39.06         42.51         0.60 o                         
  -7   5   8         33.04         38.17         0.74 o                         
  -6   5   8        243.44        255.51         1.96 o                         
  -5   5   8       1299.81       1270.65         7.34 o                         
  -4   5   8        438.34        430.30         2.59 o                         
  -3   5   8         58.79         69.43         0.78 o                         
  -2   5   8        669.07        663.87         4.23 o                         
  -1   5   8         81.05         66.62         0.76 o                         
   0   5   8        305.77        295.72         2.11 o                         
   1   5   8        344.09        305.18         2.01 o                         
   2   5   8       1372.85       1335.45         7.65 o                         
   3   5   8         17.97         18.29         0.42 o                         
   4   5   8        304.97        290.28         2.32 o                         
   5   5   8        148.76        144.70         1.31 o                         
   6   5   8         11.89         10.84         0.40 o                         
   7   5   8        384.76        419.08         3.07 o                         
   8   5   8        268.53        275.24         3.97 o                         
 -10   6   8        323.17        321.84         5.84 o                         
  -9   6   8          2.20          0.98         0.33 o                         
  -8   6   8        118.07        122.14         1.44 o                         
  -7   6   8         22.70         20.09         0.48 o                         
  -6   6   8         53.78         52.46         0.69 o                         
  -5   6   8         18.86         21.48         0.49 o                         
  -4   6   8        115.93        107.82         1.11 o                         
  -3   6   8        218.92        206.65         1.81 o                         
  -2   6   8         14.21         16.16         0.45 o                         
  -1   6   8        391.98        364.13         2.48 o                         
   0   6   8         80.84         75.95         0.76 o                         
   1   6   8          0.29          0.76         0.34 o                         
   2   6   8         94.06         99.81         0.87 o                         
   3   6   8         60.20         64.58         0.72 o                         
   4   6   8         69.45         76.12         0.80 o                         
   5   6   8         70.74         72.83         0.98 o                         
   6   6   8         69.03         70.88         1.03 o                         
   7   6   8         83.74         81.72         0.97 o                         
   8   6   8          0.82          0.08         0.80 o                         
 -10   7   8          4.59          3.59         0.34 o                         
  -9   7   8          0.17          0.01         0.29 o                         
  -8   7   8        107.77        113.28         1.41 o                         
  -7   7   8         69.23         63.03         0.77 o                         
  -6   7   8          0.91          1.45         0.36 o                         
  -5   7   8        524.90        552.63         3.72 o                         
  -4   7   8        598.30        640.74         4.27 o                         
  -3   7   8        217.77        228.99         1.84 o                         
  -2   7   8        143.39        138.45         1.21 o                         
  -1   7   8         24.17         24.48         0.51 o                         
   0   7   8         11.35          8.60         0.38 o                         
   1   7   8          0.57          0.87         0.34 o                         
   2   7   8        108.66         88.49         0.98 o                         
   3   7   8        102.57         98.82         0.96 o                         
   4   7   8         55.42         57.18         0.64 o                         
   5   7   8         25.98         31.81         0.60 o                         
   6   7   8          0.47          0.81         0.41 o                         
   7   7   8          1.70          0.85         0.33 o                         
  -9   8   8        129.24        133.95         1.54 o                         
  -8   8   8        277.34        290.89         2.53 o                         
  -7   8   8         83.41         82.68         1.00 o                         
  -6   8   8        191.92        213.50         1.84 o                         
  -5   8   8        166.88        185.31         1.59 o                         
  -4   8   8       1101.85       1141.80         6.79 o                         
  -3   8   8         45.66         42.86         0.65 o                         
  -2   8   8        277.05        301.30         2.21 o                         
  -1   8   8        628.99        638.98         4.10 o                         
   0   8   8        648.59        641.94         4.04 o                         
   1   8   8         65.46         54.49         0.67 o                         
   2   8   8        142.33        136.95         1.25 o                         
   3   8   8        410.73        421.17         2.94 o                         
   4   8   8         47.17         53.38         0.69 o                         
   5   8   8          0.24          0.90         0.41 o                         
   6   8   8        347.24        391.37         6.43 o                         
   7   8   8         66.13         68.44         1.36 o                         
  -9   9   8          9.39          7.03         0.34 o                         
  -8   9   8         86.67         79.97         1.69 o                         
  -7   9   8         78.39         86.10         0.90 o                         
  -6   9   8        281.58        283.95         2.07 o                         
  -5   9   8        649.31        715.14         4.85 o                         
  -4   9   8        108.75         94.27         1.74 o                         
  -3   9   8         61.25         58.92         0.72 o                         
  -2   9   8        180.87        201.12         1.74 o                         
  -1   9   8         87.86        100.36         1.13 o                         
   0   9   8          0.93          1.07         0.36 o                         
   1   9   8         80.72         69.74         0.89 o                         
   2   9   8       2061.18       2142.99        12.91 o                         
   3   9   8         39.33         43.05         0.61 o                         
   4   9   8         84.12        100.69         1.11 o                         
   5   9   8        541.71        581.17         5.52 o                         
   6   9   8          2.22          0.96         0.30 o                         
  -8  10   8         85.77         94.58         1.30 o                         
  -7  10   8          0.36          0.41         0.35 o                         
  -6  10   8        317.70        360.18         3.06 o                         
  -5  10   8         63.70         80.25         0.90 o                         
  -4  10   8         83.66         96.54         1.13 o                         
  -3  10   8        159.18        163.69         1.38 o                         
  -2  10   8        238.77        247.48         2.08 o                         
  -1  10   8         18.22         22.55         0.51 o                         
   0  10   8         50.33         47.05         0.70 o                         
   1  10   8        291.25        290.34         2.18 o                         
   2  10   8         77.18         72.63         0.83 o                         
   3  10   8        291.18        299.87         2.35 o                         
   4  10   8        139.38        139.56         2.26 o                         
   5  10   8         52.24         53.93         1.40 o                         
  -7  11   8          6.71          6.88         0.53 o                         
  -6  11   8         26.02         21.57         0.50 o                         
  -5  11   8          7.56         10.98         0.37 o                         
  -4  11   8        160.72        162.99         1.34 o                         
  -3  11   8         17.34         13.37         0.41 o                         
  -2  11   8         40.74         36.40         0.62 o                         
  -1  11   8          0.23         -0.14         0.38 o                         
   0  11   8        117.12        127.31         1.59 o                         
   1  11   8        108.07        121.59         1.28 o                         
   2  11   8         62.65         55.81         0.74 o                         
   3  11   8         11.49         13.12         0.42 o                         
   4  11   8          1.37          0.42         0.34 o                         
  -6  12   8          0.08         -0.05         0.27 o                         
  -5  12   8         16.06         16.07         0.46 o                         
  -4  12   8         16.35         16.32         0.40 o                         
  -3  12   8          7.60          6.67         0.34 o                         
  -2  12   8        162.18        177.52         2.02 o                         
  -1  12   8         45.81         45.82         0.65 o                         
   0  12   8        104.49        118.47         1.70 o                         
   1  12   8         13.78         13.71         0.45 o                         
   2  12   8         10.67         13.23         0.46 o                         
   3  12   8         22.49         28.12         0.80 o                         
  -4  13   8          6.25          4.29         0.32 o                         
  -3  13   8          5.47          4.94         0.52 o                         
  -2  13   8         38.92         45.26         1.00 o                         
  -1  13   8         38.82         41.51         0.85 o                         
   0  13   8         12.26         10.96         0.58 o                         
   1  13   8        151.39        169.39         3.19 o                         
 -11   1   9         11.04         10.94         0.29 o                         
 -10   1   9          3.76          4.61         0.28 o                         
  -9   1   9         95.59        104.88         1.01 o                         
  -8   1   9         64.86         69.00         0.76 o                         
  -7   1   9          2.75          1.91         0.36 o                         
  -6   1   9        120.07        111.21         0.97 o                         
  -5   1   9          0.03          0.43         0.31 o                         
  -4   1   9         17.42         21.17         0.37 o                         
  -3   1   9        215.78        175.46         1.09 o                         
  -2   1   9          0.15          0.74         0.27 o                         
  -1   1   9        213.97        236.02         1.44 o                         
   0   1   9          5.27          3.74         0.28 o                         
   1   1   9         12.03         12.23         0.33 o                         
   2   1   9        748.98        787.28         4.45 o                         
   3   1   9        240.66        249.19         1.82 o                         
   4   1   9        897.89        922.82         5.58 o                         
   5   1   9         56.92         57.77         0.77 o                         
   6   1   9         67.19         75.10         0.77 o                         
   7   1   9        171.33        182.71         1.45 o                         
   8   1   9         39.91         40.20         0.76 o                         
 -11   2   9         56.25         59.62         0.97 o                         
 -10   2   9        147.75        167.56         1.35 o                         
  -9   2   9        395.39        418.36         3.12 o                         
  -8   2   9        199.84        214.36         1.96 o                         
  -7   2   9         83.81         91.86         1.02 o                         
  -6   2   9        208.30        219.55         1.86 o                         
  -5   2   9        548.84        534.84         3.13 o                         
  -4   2   9       1203.96       1224.75         6.20 o                         
  -3   2   9        672.09        727.00         3.77 o                         
  -2   2   9        487.31        457.36         2.73 o                         
  -1   2   9         45.61         47.34         0.54 o                         
   0   2   9         51.42         49.73         0.54 o                         
   1   2   9        130.01        108.02         0.85 o                         
   2   2   9        118.19        111.28         0.87 o                         
   3   2   9       1158.23       1151.92         6.77 o                         
   4   2   9       1727.21       1672.40         9.44 o                         
   5   2   9         46.25         53.60         0.76 o                         
   6   2   9         19.31         23.77         0.44 o                         
   7   2   9        532.78        604.16         3.10 o                         
   8   2   9        146.74        134.78         2.63 o                         
 -11   3   9         38.33         31.56         0.59 o                         
 -10   3   9         67.18         75.90         0.74 o                         
  -9   3   9        377.05        404.63         2.88 o                         
  -8   3   9         97.15         93.25         0.91 o                         
  -7   3   9         67.27         66.80         0.88 o                         
  -6   3   9        147.95        157.58         1.35 o                         
  -5   3   9          0.71          0.71         0.32 o                         
  -4   3   9        773.36        780.80         4.35 o                         
  -3   3   9       1023.48       1051.25         5.90 o                         
  -2   3   9          0.32         -0.06         0.30 o                         
  -1   3   9        810.18        810.76         5.12 o                         
   0   3   9       1530.06       1509.31         8.45 o                         
   1   3   9        299.33        322.43         1.88 o                         
   2   3   9         30.56         34.33         0.49 o                         
   3   3   9       2018.13       2063.38        11.89 o                         
   4   3   9        118.29        120.23         1.02 o                         
   5   3   9        150.90        151.11         1.17 o                         
   6   3   9         88.59        103.92         1.03 o                         
   7   3   9         96.02        109.15         1.03 o                         
   8   3   9        348.59        376.86         4.65 o                         
 -11   4   9         10.23          6.15         0.37 o                         
 -10   4   9          5.97          6.82         0.30 o                         
  -9   4   9        168.35        187.45         2.74 o                         
  -8   4   9         62.95         55.65         0.70 o                         
  -7   4   9          1.50          1.44         0.32 o                         
  -6   4   9        103.97        115.81         1.30 o                         
  -5   4   9         66.28         65.34         0.78 o                         
  -4   4   9        161.16        157.98         1.13 o                         
  -3   4   9        670.88        677.97         4.41 o                         
  -2   4   9        592.55        622.09         3.75 o                         
  -1   4   9         72.68         71.35         0.94 o                         
   0   4   9        377.21        356.45         2.36 o                         
   1   4   9        190.46        204.62         1.35 o                         
   2   4   9          4.95          4.95         0.33 o                         
   3   4   9        313.78        321.59         2.93 o                         
   4   4   9        144.75        127.34         1.24 o                         
   5   4   9         25.71         24.70         0.52 o                         
   6   4   9          5.15          4.41         0.36 o                         
   7   4   9          9.04          8.62         0.28 o                         
 -10   5   9         14.39         16.93         0.35 o                         
  -9   5   9          6.78          7.86         0.46 o                         
  -8   5   9        158.95        169.23         1.64 o                         
  -7   5   9        532.91        544.02         3.88 o                         
  -6   5   9          0.16         -0.33         0.33 o                         
  -5   5   9         55.91         53.66         0.64 o                         
  -4   5   9        181.09        177.70         1.29 o                         
  -3   5   9         41.50         35.44         0.69 o                         
  -2   5   9         67.54         68.22         0.72 o                         
  -1   5   9         15.22         19.91         0.46 o                         
   0   5   9         76.88         84.88         0.98 o                         
   1   5   9        186.19        178.85         1.35 o                         
   2   5   9        289.60        291.77         2.09 o                         
   3   5   9          1.82          0.56         0.38 o                         
   4   5   9          1.70          2.14         0.39 o                         
   5   5   9        162.82        184.18         2.17 o                         
   6   5   9        309.34        308.07         2.62 o                         
   7   5   9          0.50          1.41         0.25 o                         
 -10   6   9         10.48         12.63         0.34 o                         
  -9   6   9         17.14         18.46         0.44 o                         
  -8   6   9         70.14         70.78         0.88 o                         
  -7   6   9          3.25          1.75         0.36 o                         
  -6   6   9          0.22          0.11         0.36 o                         
  -5   6   9        113.04        110.66         1.18 o                         
  -4   6   9        500.32        542.21         3.76 o                         
  -3   6   9          0.83          0.50         0.37 o                         
  -2   6   9         80.34         76.78         0.82 o                         
  -1   6   9          1.77          2.57         0.36 o                         
   0   6   9          3.14          1.34         0.36 o                         
   1   6   9        908.68        960.74         6.02 o                         
   2   6   9         21.08         24.75         0.49 o                         
   3   6   9        191.56        172.53         1.75 o                         
   4   6   9        242.32        273.06         2.15 o                         
   5   6   9         17.82         23.46         0.51 o                         
   6   6   9         11.15         13.35         0.46 o                         
   7   6   9         20.09         21.56         0.56 o                         
 -10   7   9         58.90         58.07         1.17 o                         
  -9   7   9        152.42        164.94         2.99 o                         
  -8   7   9        111.29        115.72         1.28 o                         
  -7   7   9        224.48        247.53         2.93 o                         
  -6   7   9        148.85        140.89         1.44 o                         
  -5   7   9        470.12        521.63         3.50 o                         
  -4   7   9         80.21         79.52         0.86 o                         
  -3   7   9        224.33        235.63         1.78 o                         
  -2   7   9        738.99        742.88         4.66 o                         
  -1   7   9          0.75          0.64         0.36 o                         
   0   7   9        441.56        416.89         2.97 o                         
   1   7   9        147.32        140.20         1.24 o                         
   2   7   9         13.73         19.81         0.46 o                         
   3   7   9        270.04        289.75         2.44 o                         
   4   7   9         49.41         49.45         1.11 o                         
   5   7   9          3.15          4.01         0.35 o                         
   6   7   9         68.65         88.57         1.28 o                         
  -9   8   9          0.07          0.04         0.28 o                         
  -8   8   9         16.66         13.18         0.36 o                         
  -7   8   9         77.08         88.00         1.31 o                         
  -6   8   9         27.61         28.86         0.60 o                         
  -5   8   9         20.30         19.67         0.62 o                         
  -4   8   9        576.19        634.03         4.22 o                         
  -3   8   9         16.73         13.50         0.45 o                         
  -2   8   9         55.18         52.10         0.67 o                         
  -1   8   9         16.46         18.61         0.47 o                         
   0   8   9        228.39        212.44         1.75 o                         
   1   8   9        134.35        120.98         1.14 o                         
   2   8   9        134.19        153.38         1.19 o                         
   3   8   9         12.38         13.67         0.39 o                         
   4   8   9          4.21          6.10         0.36 o                         
   5   8   9        249.78        270.91         2.92 o                         
   6   8   9        372.63        430.54         5.46 o                         
  -8   9   9         47.74         43.22         0.71 o                         
  -7   9   9         42.90         36.84         0.74 o                         
  -6   9   9          1.32          1.10         0.33 o                         
  -5   9   9         89.05         98.80         1.03 o                         
  -4   9   9         16.22         16.20         0.47 o                         
  -3   9   9          2.95          4.60         0.37 o                         
  -2   9   9         20.30         20.97         0.48 o                         
  -1   9   9         62.16         68.52         0.72 o                         
   0   9   9        472.52        529.28         3.70 o                         
   1   9   9         89.23        103.73         1.15 o                         
   2   9   9         18.98         16.66         0.46 o                         
   3   9   9         12.83         14.31         0.42 o                         
   4   9   9         72.09         85.04         1.59 o                         
   5   9   9         63.43         68.52         1.00 o                         
  -8  10   9          4.13          2.47         0.49 o                         
  -7  10   9          1.00          1.43         0.33 o                         
  -6  10   9        162.51        177.00         1.74 o                         
  -5  10   9         17.51         15.94         0.40 o                         
  -4  10   9        199.28        216.60         1.67 o                         
  -3  10   9         80.11         79.60         0.83 o                         
  -2  10   9        165.13        173.89         1.83 o                         
  -1  10   9        461.19        507.67         3.71 o                         
   0  10   9         73.29         77.01         0.90 o                         
   1  10   9        541.09        600.23         4.33 o                         
   2  10   9         25.14         28.08         0.49 o                         
   3  10   9         26.94         24.68         0.53 o                         
   4  10   9        166.61        174.08         4.34 o                         
  -7  11   9        276.02        245.36         6.28 o                         
  -6  11   9         17.58         18.32         0.71 o                         
  -5  11   9          4.40          2.52         0.29 o                         
  -4  11   9        127.78        139.61         1.82 o                         
  -3  11   9        291.74        313.65         3.10 o                         
  -2  11   9         87.64         81.90         1.31 o                         
  -1  11   9         32.68         39.99         0.63 o                         
   0  11   9        722.00        782.91         6.59 o                         
   1  11   9         41.90         41.53         0.69 o                         
   2  11   9         85.54         90.75         1.17 o                         
   3  11   9        257.93        263.59         3.63 o                         
  -5  12   9         48.72         51.02         2.83 o                         
  -4  12   9         14.23         16.58         0.37 o                         
  -3  12   9         12.09         12.28         0.42 o                         
  -2  12   9        105.42        116.28         1.32 o                         
  -1  12   9         39.35         34.25         0.55 o                         
   0  12   9          0.70          0.46         0.34 o                         
   1  12   9         52.43         52.63         1.06 o                         
   2  12   9         24.64         25.29         0.83 o                         
  -2  13   9         68.67         61.47         2.41 o                         
  -1  13   9          0.89          1.93         0.62 o                         
 -11   0  10        220.45        185.60         3.96 o                         
 -10   0  10          3.06          3.92         0.33 o                         
  -9   0  10          6.11          2.81         0.38 o                         
  -8   0  10         42.95         44.39         1.26 o                         
  -7   0  10          4.09          4.28         0.49 o                         
  -6   0  10        266.56        250.66         2.97 o                         
  -5   0  10        391.02        401.62         3.37 o                         
  -4   0  10         90.44         91.09         1.05 o                         
  -3   0  10        252.60        237.24         2.19 o                         
  -2   0  10        116.20        111.70         1.14 o                         
  -1   0  10        193.47        196.11         1.84 o                         
   0   0  10       1903.38       1882.07        14.26 o                         
   1   0  10        761.68        801.36         7.01 o                         
   2   0  10       2812.06       2897.90        22.83 o                         
   3   0  10        325.76        335.23         3.48 o                         
   4   0  10         69.86         68.79         1.14 o                         
   5   0  10         12.38         13.69         0.62 o                         
   6   0  10        196.05        191.74         2.26 o                         
   7   0  10         17.44         22.48         0.67 o                         
 -11   1  10         91.80         94.77         1.33 o                         
 -10   1  10         99.52         96.50         0.85 o                         
  -9   1  10          4.13          4.03         0.29 o                         
  -8   1  10        338.00        352.12         2.90 o                         
  -7   1  10          8.06          8.15         0.37 o                         
  -6   1  10        168.65        175.00         1.44 o                         
  -5   1  10        153.68        145.60         1.27 o                         
  -4   1  10         34.49         28.70         0.43 o                         
  -3   1  10         83.58         88.96         0.78 o                         
  -2   1  10        429.07        429.82         2.48 o                         
  -1   1  10        871.72        902.58         4.64 o                         
   0   1  10         75.43         84.19         0.72 o                         
   1   1  10        877.95        873.25         4.77 o                         
   2   1  10        347.63        350.53         2.26 o                         
   3   1  10        149.17        153.38         1.43 o                         
   4   1  10        107.68        107.51         0.96 o                         
   5   1  10        149.80        137.30         1.46 o                         
   6   1  10          0.62          0.70         0.26 o                         
   7   1  10         42.69         38.03         0.61 o                         
 -11   2  10          0.03         -0.02         0.28 o                         
 -10   2  10          0.01          0.12         0.26 o                         
  -9   2  10         11.28         11.95         0.34 o                         
  -8   2  10         16.56         17.21         0.41 o                         
  -7   2  10        220.29        211.36         1.88 o                         
  -6   2  10         53.43         57.61         0.66 o                         
  -5   2  10         33.58         36.02         0.51 o                         
  -4   2  10         15.57         10.30         0.34 o                         
  -3   2  10          0.28          0.47         0.29 o                         
  -2   2  10         12.72         11.75         0.35 o                         
  -1   2  10         85.32         81.78         1.03 o                         
   0   2  10        120.02        116.93         0.99 o                         
   1   2  10        503.92        513.48         3.02 o                         
   2   2  10        226.04        235.44         1.62 o                         
   3   2  10          5.66          7.10         0.39 o                         
   4   2  10        223.04        231.69         1.73 o                         
   5   2  10          0.80          0.76         0.31 o                         
   6   2  10        151.69        155.23         2.02 o                         
   7   2  10        116.31        126.79         1.38 o                         
 -10   3  10          9.04          9.87         0.34 o                         
  -9   3  10         20.72         19.16         0.47 o                         
  -8   3  10        293.66        289.84         3.23 o                         
  -7   3  10         10.87          8.52         0.33 o                         
  -6   3  10          3.34          2.26         0.33 o                         
  -5   3  10          1.60          2.00         0.35 o                         
  -4   3  10        411.65        448.89         2.94 o                         
  -3   3  10         30.50         26.80         0.46 o                         
  -2   3  10        123.08        138.77         1.41 o                         
  -1   3  10        392.42        401.18         3.03 o                         
   0   3  10        674.56        677.85         4.24 o                         
   1   3  10         72.90         77.05         0.73 o                         
   2   3  10        167.62        167.80         1.25 o                         
   3   3  10         68.16         66.00         0.93 o                         
   4   3  10          3.32          8.73         0.39 o                         
   5   3  10         20.43         19.24         0.42 o                         
   6   3  10         25.01         21.16         0.46 o                         
   7   3  10        263.56        288.65         3.32 o                         
 -10   4  10        159.67        170.09         2.44 o                         
  -9   4  10        139.91        145.15         2.04 o                         
  -8   4  10        383.90        403.88         5.15 o                         
  -7   4  10        381.06        388.07         4.60 o                         
  -6   4  10         93.91         99.04         0.88 o                         
  -5   4  10          4.80          4.86         0.35 o                         
  -4   4  10       1069.21       1048.69         6.33 o                         
  -3   4  10         49.78         47.41         0.58 o                         
  -2   4  10        206.72        200.39         1.89 o                         
  -1   4  10          1.73          3.37         0.36 o                         
   0   4  10         38.35         36.92         0.53 o                         
   1   4  10         32.43         31.01         0.49 o                         
   2   4  10        253.25        252.39         1.81 o                         
   3   4  10         10.28         17.08         0.50 o                         
   4   4  10         87.50         87.12         1.07 o                         
   5   4  10          2.60          4.76         0.36 o                         
   6   4  10         49.07         53.19         0.68 o                         
   7   4  10         97.56        113.63         2.38 o                         
 -10   5  10         23.79         25.15         0.59 o                         
  -9   5  10        302.82        310.02         4.35 o                         
  -8   5  10        510.13        542.57         9.13 o                         
  -7   5  10        172.33        186.49         2.72 o                         
  -6   5  10        105.19        102.30         1.27 o                         
  -5   5  10        987.78       1050.41         8.91 o                         
  -4   5  10         32.83         33.96         0.51 o                         
  -3   5  10         11.40          8.37         0.38 o                         
  -2   5  10          5.15          6.52         0.38 o                         
  -1   5  10          5.74          7.67         0.42 o                         
   0   5  10        189.37        184.03         1.35 o                         
   1   5  10         56.46         54.00         0.66 o                         
   2   5  10        350.59        383.80         2.84 o                         
   3   5  10         20.77         22.03         0.50 o                         
   4   5  10         55.69         45.57         0.87 o                         
   5   5  10         92.11         87.94         1.05 o                         
   6   5  10         20.72         23.27         0.58 o                         
 -10   6  10         86.57         66.31         2.29 o                         
  -9   6  10        216.84        220.99         3.39 o                         
  -8   6  10        847.07        893.24        14.23 o                         
  -7   6  10         18.20         23.56         0.49 o                         
  -6   6  10        449.71        496.84         5.85 o                         
  -5   6  10         84.51         73.45         1.09 o                         
  -4   6  10        167.05        176.01         1.39 o                         
  -3   6  10        135.95        146.66         1.20 o                         
  -2   6  10         37.18         31.52         0.51 o                         
  -1   6  10         87.78         84.74         0.88 o                         
   0   6  10        122.84        140.03         1.17 o                         
   1   6  10          8.10          4.32         0.36 o                         
   2   6  10         41.82         49.51         0.77 o                         
   3   6  10         73.32         80.03         0.93 o                         
   4   6  10        163.64        163.08         1.50 o                         
   5   6  10         14.73         12.70         0.42 o                         
   6   6  10        113.70        114.97         1.39 o                         
  -9   7  10         42.31         30.16         0.76 o                         
  -8   7  10          4.72          3.99         0.32 o                         
  -7   7  10        242.00        274.65         4.24 o                         
  -6   7  10         18.32         19.36         0.46 o                         
  -5   7  10        104.88        107.59         1.60 o                         
  -4   7  10          0.26         -0.15         0.37 o                         
  -3   7  10         17.73         19.95         0.45 o                         
  -2   7  10        123.22        128.39         1.14 o                         
  -1   7  10         39.24         39.56         0.61 o                         
   0   7  10        123.96        106.30         1.13 o                         
   1   7  10          0.09          0.09         0.31 o                         
   2   7  10          0.40          0.35         0.31 o                         
   3   7  10         10.70          9.56         0.38 o                         
   4   7  10         60.09         68.69         0.79 o                         
   5   7  10        100.66        115.94         1.28 o                         
   6   7  10         47.61         49.39         1.49 o                         
  -8   8  10         31.57         33.20         0.83 o                         
  -7   8  10        249.64        263.66         2.81 o                         
  -6   8  10         31.95         31.52         0.53 o                         
  -5   8  10        242.02        257.94         2.84 o                         
  -4   8  10        426.11        461.16         3.32 o                         
  -3   8  10         60.67         62.83         0.86 o                         
  -2   8  10         16.26         17.85         0.49 o                         
  -1   8  10         23.01         26.99         0.53 o                         
   0   8  10        439.60        454.02         4.21 o                         
   1   8  10         23.47         18.17         0.44 o                         
   2   8  10         38.93         42.80         0.66 o                         
   3   8  10        314.70        337.79         3.13 o                         
   4   8  10          5.94          6.36         0.32 o                         
   5   8  10        138.20        153.33         2.04 o                         
  -8   9  10        243.72        198.24         6.94 o                         
  -7   9  10          1.67          1.19         0.30 o                         
  -6   9  10         13.70         15.52         0.37 o                         
  -5   9  10         63.06         77.83         1.04 o                         
  -4   9  10         86.29         86.91         1.29 o                         
  -3   9  10        114.45        118.80         1.50 o                         
  -2   9  10          5.36          8.14         0.42 o                         
  -1   9  10        549.23        560.67         4.50 o                         
   0   9  10        415.17        434.37         3.67 o                         
   1   9  10         50.47         54.62         0.76 o                         
   2   9  10        126.76        135.44         2.06 o                         
   3   9  10          3.23          3.90         0.32 o                         
   4   9  10         12.95         16.25         0.57 o                         
  -7  10  10         80.45         84.34         1.60 o                         
  -6  10  10         24.26         32.97         0.50 o                         
  -5  10  10         13.45         14.25         0.40 o                         
  -4  10  10         17.05         16.54         0.38 o                         
  -3  10  10         36.47         46.06         0.64 o                         
  -2  10  10        166.30        179.04         1.75 o                         
  -1  10  10         19.58         19.65         0.44 o                         
   0  10  10        307.10        348.48         3.94 o                         
   1  10  10          0.94          0.96         0.30 o                         
   2  10  10          1.48          1.78         0.35 o                         
   3  10  10          2.70          3.48         0.41 o                         
  -5  11  10         58.49         48.29         1.03 o                         
  -4  11  10         26.24         32.06         0.86 o                         
  -3  11  10         41.61         39.42         1.10 o                         
  -2  11  10        156.29        163.05         2.05 o                         
  -1  11  10        868.46        956.80        17.44 o                         
   0  11  10          2.82          2.99         0.33 o                         
   1  11  10        103.96        121.41         1.64 o                         
   2  11  10         29.77         34.00         0.78 o                         
  -3  12  10        105.78        100.37         1.62 o                         
  -2  12  10        129.19        135.19         1.96 o                         
  -1  12  10         44.40         51.60         0.92 o                         
   0  12  10         39.56         38.46         1.32 o                         
 -10   1  11         67.96         61.69         1.14 o                         
  -9   1  11        197.53        215.92         2.02 o                         
  -8   1  11         46.96         47.56         0.78 o                         
  -7   1  11         52.68         58.96         1.03 o                         
  -6   1  11        421.12        437.23         4.40 o                         
  -5   1  11         79.21         71.63         0.93 o                         
  -4   1  11        287.06        287.22         2.09 o                         
  -3   1  11        540.71        539.35         3.25 o                         
  -2   1  11         70.92         57.25         0.60 o                         
  -1   1  11        256.98        260.24         1.61 o                         
   0   1  11        507.02        524.36         3.08 o                         
   1   1  11         48.67         46.00         0.66 o                         
   2   1  11        549.99        569.35         5.18 o                         
   3   1  11        413.53        424.87         3.83 o                         
   4   1  11         11.97          9.63         0.36 o                         
   5   1  11        146.86        171.61         1.90 o                         
   6   1  11         22.72         22.51         0.54 o                         
 -10   2  11         25.86         31.83         0.53 o                         
  -9   2  11          0.27          0.43         0.25 o                         
  -8   2  11          8.25          9.81         0.37 o                         
  -7   2  11        238.45        248.36         2.37 o                         
  -6   2  11        284.71        293.05         2.63 o                         
  -5   2  11        246.71        233.43         2.76 o                         
  -4   2  11        180.68        181.93         1.28 o                         
  -3   2  11         62.69         71.86         0.70 o                         
  -2   2  11        395.60        399.56         2.65 o                         
  -1   2  11          2.81          2.34         0.34 o                         
   0   2  11        342.27        367.25         2.67 o                         
   1   2  11       2099.37       2176.67        12.57 o                         
   2   2  11          5.21          8.26         0.40 o                         
   3   2  11         37.91         37.27         0.74 o                         
   4   2  11         90.44         96.48         1.37 o                         
   5   2  11         62.69         68.12         0.96 o                         
   6   2  11         68.40         72.82         1.06 o                         
 -10   3  11          9.59          8.13         0.31 o                         
  -9   3  11          9.49         11.87         0.34 o                         
  -8   3  11         31.41         32.75         0.56 o                         
  -7   3  11          0.47          0.24         0.33 o                         
  -6   3  11          3.15          2.14         0.34 o                         
  -5   3  11         74.32         79.20         0.88 o                         
  -4   3  11         24.11         23.06         0.45 o                         
  -3   3  11         22.96         23.10         0.44 o                         
  -2   3  11          0.67          1.57         0.36 o                         
  -1   3  11         11.88         11.58         0.44 o                         
   0   3  11        215.52        217.69         1.61 o                         
   1   3  11        200.53        194.08         1.43 o                         
   2   3  11        164.88        174.14         1.88 o                         
   3   3  11         55.05         64.79         0.84 o                         
   4   3  11        309.45        322.77         2.77 o                         
   5   3  11         52.64         62.06         0.90 o                         
   6   3  11          5.20          4.94         0.27 o                         
 -10   4  11          7.20          8.81         0.37 o                         
  -9   4  11         44.24         49.47         0.70 o                         
  -8   4  11         81.13         89.95         1.89 o                         
  -7   4  11         72.34         69.63         0.79 o                         
  -6   4  11         18.95         15.46         0.44 o                         
  -5   4  11        196.40        203.09         1.64 o                         
  -4   4  11          7.47          8.85         0.38 o                         
  -3   4  11          0.03          0.52         0.34 o                         
  -2   4  11         88.30         75.87         0.75 o                         
  -1   4  11         29.41         26.93         0.48 o                         
   0   4  11         17.51         18.54         0.47 o                         
   1   4  11         96.59         95.56         0.90 o                         
   2   4  11          4.40          4.89         0.40 o                         
   3   4  11         19.19         18.49         0.53 o                         
   4   4  11         21.78         23.72         0.58 o                         
   5   4  11        205.39        203.33         2.03 o                         
   6   4  11         12.61         14.18         0.34 o                         
  -9   5  11         77.42         59.25         0.72 o                         
  -8   5  11         28.87         30.64         0.58 o                         
  -7   5  11         23.61         23.64         0.68 o                         
  -6   5  11        112.26        114.24         1.67 o                         
  -5   5  11          2.53          3.63         0.35 o                         
  -4   5  11         35.82         35.00         0.55 o                         
  -3   5  11        185.09        194.40         1.39 o                         
  -2   5  11          0.10          0.36         0.34 o                         
  -1   5  11         95.16         84.13         0.91 o                         
   0   5  11        100.83         93.04         0.88 o                         
   1   5  11         31.12         27.63         0.50 o                         
   2   5  11          0.39          0.50         0.37 o                         
   3   5  11         17.52         13.17         0.49 o                         
   4   5  11        104.11        105.36         1.16 o                         
   5   5  11         61.36         63.16         0.90 o                         
  -9   6  11        386.55        339.97         3.75 o                         
  -8   6  11         29.33         24.38         0.61 o                         
  -7   6  11        684.75        705.91        11.94 o                         
  -6   6  11        497.80        521.90         4.81 o                         
  -5   6  11         71.41         77.00         0.78 o                         
  -4   6  11        132.34        151.87         1.54 o                         
  -3   6  11          3.93          3.06         0.33 o                         
  -2   6  11        320.05        342.38         2.39 o                         
  -1   6  11         16.54         13.63         0.38 o                         
   0   6  11         18.49         22.79         0.45 o                         
   1   6  11        461.38        467.66         4.87 o                         
   2   6  11        152.02        138.73         1.33 o                         
   3   6  11         17.45         24.43         0.53 o                         
   4   6  11          1.18          0.97         0.32 o                         
   5   6  11         55.35         60.73         0.78 o                         
  -8   7  11         11.96         11.25         0.41 o                         
  -7   7  11         75.06         87.89         1.55 o                         
  -6   7  11        405.42        443.17         4.15 o                         
  -5   7  11          0.05          0.34         0.32 o                         
  -4   7  11         49.47         49.83         0.72 o                         
  -3   7  11       1039.07       1070.75         6.61 o                         
  -2   7  11          4.92          2.23         0.37 o                         
  -1   7  11         30.05         23.70         0.47 o                         
   0   7  11        180.50        204.63         1.84 o                         
   1   7  11         58.76         65.11         0.97 o                         
   2   7  11          1.52          1.22         0.31 o                         
   3   7  11        212.50        218.13         2.17 o                         
   4   7  11          4.32          2.39         0.30 o                         
   5   7  11          0.61          0.30         0.47 o                         
  -8   8  11          1.01         -0.29         0.29 o                         
  -7   8  11        171.68        174.09         3.14 o                         
  -6   8  11          0.20          0.26         0.29 o                         
  -5   8  11         18.38         23.02         0.48 o                         
  -4   8  11         69.38         76.91         0.95 o                         
  -3   8  11        128.40        128.03         1.08 o                         
  -2   8  11         13.47         15.16         0.41 o                         
  -1   8  11          1.51          0.34         0.34 o                         
   0   8  11        192.87        195.88         2.15 o                         
   1   8  11         85.42         88.69         1.09 o                         
   2   8  11         83.52         84.59         0.91 o                         
   3   8  11         52.96         44.67         0.93 o                         
   4   8  11          0.27          0.28         0.37 o                         
  -7   9  11          0.10         -0.30         0.30 o                         
  -6   9  11          0.01          0.99         0.27 o                         
  -5   9  11         42.58         40.87         0.65 o                         
  -4   9  11          3.01          2.76         0.34 o                         
  -3   9  11         98.55         96.98         1.09 o                         
  -2   9  11        330.40        339.20         3.15 o                         
  -1   9  11         32.61         30.16         0.47 o                         
   0   9  11          2.70          1.62         0.34 o                         
   1   9  11          0.11          0.61         0.28 o                         
   2   9  11         37.10         40.49         0.72 o                         
   3   9  11          2.59          2.16         0.51 o                         
  -6  10  11         41.03         34.04         1.21 o                         
  -5  10  11         59.71         60.21         0.97 o                         
  -4  10  11         22.45         23.23         0.48 o                         
  -3  10  11          2.17          1.81         0.28 o                         
  -2  10  11        207.86        211.68         3.44 o                         
  -1  10  11        135.57        133.71         1.85 o                         
   0  10  11          0.10         -0.16         0.33 o                         
   1  10  11        252.52        266.96         4.61 o                         
   2  10  11          0.08          0.14         0.37 o                         
  -4  11  11         31.34         23.28         0.59 o                         
  -3  11  11        125.55        106.45         1.94 o                         
  -2  11  11        115.96        102.56         1.37 o                         
  -1  11  11         14.37         11.37         0.42 o                         
   0  11  11          8.82          7.86         0.54 o                         
 -10   0  12         49.64         37.92         1.02 o                         
  -9   0  12         74.67         78.44         1.19 o                         
  -8   0  12          0.11         -0.44         0.44 o                         
  -7   0  12          1.06          2.00         0.51 o                         
  -6   0  12         89.28         96.87         1.68 o                         
  -5   0  12        450.78        481.79         5.23 o                         
  -4   0  12        369.00        342.52         3.85 o                         
  -3   0  12         18.27         20.31         0.61 o                         
  -2   0  12          0.34          0.74         0.47 o                         
  -1   0  12       3103.23       3169.16        24.50 o                         
   0   0  12        286.44        299.35         2.83 o                         
   1   0  12         10.03          7.63         0.55 o                         
   2   0  12        139.64        140.74         2.15 o                         
   3   0  12         25.37         26.77         0.88 o                         
   4   0  12        147.54        159.66         3.04 o                         
   5   0  12         17.13         15.62         0.70 o                         
 -10   1  12         10.23          7.81         0.35 o                         
  -9   1  12          4.21          5.29         0.25 o                         
  -8   1  12          0.74          1.54         0.33 o                         
  -7   1  12         21.22         18.50         0.44 o                         
  -6   1  12         29.79         29.86         0.52 o                         
  -5   1  12        712.78        732.35         6.72 o                         
  -4   1  12        153.29        155.41         1.65 o                         
  -3   1  12         20.48         16.92         0.39 o                         
  -2   1  12        337.27        337.65         2.27 o                         
  -1   1  12          1.21          0.37         0.34 o                         
   0   1  12        798.71        811.57         5.06 o                         
   1   1  12        135.39        135.07         1.81 o                         
   2   1  12        252.96        262.24         3.04 o                         
   3   1  12         15.78         12.45         0.40 o                         
   4   1  12          2.06          1.35         0.41 o                         
   5   1  12        190.47        213.02         2.66 o                         
  -9   2  12          2.83          1.27         0.24 o                         
  -8   2  12         14.95         14.00         0.44 o                         
  -7   2  12         20.60         17.38         0.44 o                         
  -6   2  12         27.70         25.67         0.51 o                         
  -5   2  12          1.07          1.43         0.39 o                         
  -4   2  12          1.50          0.90         0.34 o                         
  -3   2  12          0.80          0.97         0.30 o                         
  -2   2  12         48.55         44.20         0.54 o                         
  -1   2  12        565.39        568.52         4.79 o                         
   0   2  12         50.52         51.88         0.63 o                         
   1   2  12         31.62         33.58         0.52 o                         
   2   2  12         38.22         38.16         0.57 o                         
   3   2  12        111.23        112.47         1.32 o                         
   4   2  12          5.77          7.64         0.42 o                         
   5   2  12         57.17         54.03         1.03 o                         
  -9   3  12         51.38         41.58         0.54 o                         
  -8   3  12         44.44         41.08         0.90 o                         
  -7   3  12         45.21         41.27         0.80 o                         
  -6   3  12         31.88         28.23         0.53 o                         
  -5   3  12         48.40         54.25         0.65 o                         
  -4   3  12         48.64         43.65         0.56 o                         
  -3   3  12         52.63         49.61         0.60 o                         
  -2   3  12         38.43         42.25         0.57 o                         
  -1   3  12          4.92          5.98         0.36 o                         
   0   3  12          5.80          3.17         0.39 o                         
   1   3  12         69.31         70.67         0.81 o                         
   2   3  12         11.73          8.92         0.40 o                         
   3   3  12         23.01         22.26         0.48 o                         
   4   3  12          1.82          1.33         0.31 o                         
   5   3  12          0.48          0.75         0.27 o                         
  -9   4  12        209.62        193.82         2.49 o                         
  -8   4  12         66.01         60.50         1.59 o                         
  -7   4  12        110.22        122.48         1.71 o                         
  -6   4  12         57.14         68.93         1.11 o                         
  -5   4  12          0.09          1.16         0.35 o                         
  -4   4  12        111.88        110.04         1.19 o                         
  -3   4  12        968.54        988.24         6.56 o                         
  -2   4  12         92.81         97.71         0.97 o                         
  -1   4  12        234.24        230.39         1.62 o                         
   0   4  12        192.77        205.98         1.68 o                         
   1   4  12         31.12         32.88         0.52 o                         
   2   4  12         21.51         24.39         0.51 o                         
   3   4  12        644.44        669.38         5.34 o                         
   4   4  12         54.18         60.42         0.86 o                         
   5   4  12         49.19         54.44         0.86 o                         
  -9   5  12        204.05        155.60         2.34 o                         
  -8   5  12        191.76        208.61         3.16 o                         
  -7   5  12         15.29         11.31         0.40 o                         
  -6   5  12          0.22          0.04         0.32 o                         
  -5   5  12         41.62         46.40         0.61 o                         
  -4   5  12        292.70        302.71         2.30 o                         
  -3   5  12         22.73         24.34         0.48 o                         
  -2   5  12          4.50          6.18         0.33 o                         
  -1   5  12        763.50        790.23         4.83 o                         
   0   5  12         66.41         66.90         0.69 o                         
   1   5  12          8.37         10.66         0.40 o                         
   2   5  12       1211.36       1238.61         9.83 o                         
   3   5  12          9.97          9.30         0.36 o                         
   4   5  12        126.49        137.67         2.98 o                         
  -8   6  12         57.60         53.26         0.87 o                         
  -7   6  12         18.92         13.19         0.69 o                         
  -6   6  12         55.88         44.18         0.77 o                         
  -5   6  12          0.36         -0.06         0.32 o                         
  -4   6  12        180.34        182.42         1.99 o                         
  -3   6  12         59.51         65.27         1.01 o                         
  -2   6  12        153.94        140.83         1.40 o                         
  -1   6  12         17.57         21.25         0.47 o                         
   0   6  12         14.84         12.74         0.40 o                         
   1   6  12        168.70        170.64         1.71 o                         
   2   6  12         18.75         15.57         0.45 o                         
   3   6  12         19.03         16.78         0.40 o                         
   4   6  12         95.38         98.74         2.26 o                         
  -8   7  12         11.24         11.07         0.56 o                         
  -7   7  12         59.39         48.46         0.93 o                         
  -6   7  12         85.73         92.56         1.37 o                         
  -5   7  12         28.41         24.28         0.57 o                         
  -4   7  12          7.60         10.56         0.37 o                         
  -3   7  12        121.77        125.14         1.22 o                         
  -2   7  12         65.12         62.10         0.64 o                         
  -1   7  12          0.23          0.83         0.32 o                         
   0   7  12         63.23         69.15         0.91 o                         
   1   7  12         30.86         33.33         0.65 o                         
   2   7  12         10.39         13.44         0.39 o                         
   3   7  12        145.05        157.89         2.08 o                         
  -7   8  12        105.37         89.99         1.66 o                         
  -6   8  12          9.39          8.67         0.37 o                         
  -5   8  12          8.63          8.62         0.34 o                         
  -4   8  12         10.94         10.49         0.38 o                         
  -3   8  12          8.12          6.79         0.34 o                         
  -2   8  12         14.16         12.71         0.39 o                         
  -1   8  12          3.83          3.17         0.31 o                         
   0   8  12         26.41         25.64         0.48 o                         
   1   8  12         22.87         22.57         0.52 o                         
   2   8  12          0.56          0.36         0.32 o                         
  -6   9  12          6.70          4.19         0.36 o                         
  -5   9  12        208.81        195.91         2.81 o                         
  -4   9  12        128.80        129.27         2.14 o                         
  -3   9  12          3.16          2.87         0.36 o                         
  -2   9  12         62.64         72.43         1.41 o                         
  -1   9  12         77.05         82.11         1.52 o                         
   0   9  12         23.81         24.73         0.83 o                         
   1   9  12        307.10        297.97         3.73 o                         
  -4  10  12         14.89         15.39         0.48 o                         
  -3  10  12        608.28        593.89        11.04 o                         
  -2  10  12         15.48         12.98         0.43 o                         
  -1  10  12        110.37        110.97         1.64 o                         
   0  10  12        181.82        165.70         8.24 o                         
  -9   1  13         20.51         17.27         0.47 o                         
  -8   1  13          4.15          4.26         0.29 o                         
  -7   1  13        105.01        105.50         1.30 o                         
  -6   1  13         40.84         32.10         0.53 o                         
  -5   1  13          8.20          9.91         0.41 o                         
  -4   1  13          8.34          6.70         0.37 o                         
  -3   1  13         98.77         86.99         1.17 o                         
  -2   1  13        192.78        195.90         1.65 o                         
  -1   1  13         46.14         44.50         0.64 o                         
   0   1  13        178.35        191.35         1.77 o                         
   1   1  13        103.08        100.82         1.33 o                         
   2   1  13         43.23         44.06         0.84 o                         
   3   1  13         97.33        106.52         2.10 o                         
   4   1  13         52.65         44.76         1.15 o                         
  -9   2  13        102.42         81.44         1.29 o                         
  -8   2  13         55.70         52.88         0.85 o                         
  -7   2  13          6.85          9.80         0.37 o                         
  -6   2  13        135.31        127.42         1.49 o                         
  -5   2  13        286.54        300.68         2.71 o                         
  -4   2  13          0.66          1.15         0.34 o                         
  -3   2  13         44.16         41.74         0.68 o                         
  -2   2  13        186.72        193.24         1.71 o                         
  -1   2  13          1.22          1.19         0.34 o                         
   0   2  13         12.34         13.33         0.42 o                         
   1   2  13        333.16        341.39         3.65 o                         
   2   2  13        267.81        276.60         3.37 o                         
   3   2  13         53.19         57.32         1.31 o                         
   4   2  13         42.85         44.35         1.33 o                         
  -8   3  13         39.49         35.36         0.77 o                         
  -7   3  13         90.06         86.86         0.99 o                         
  -6   3  13        201.52        210.88         2.32 o                         
  -5   3  13          0.67         -0.06         0.35 o                         
  -4   3  13         49.32         47.98         0.61 o                         
  -3   3  13         45.69         41.68         0.60 o                         
  -2   3  13          5.66          5.21         0.34 o                         
  -1   3  13        177.66        170.35         1.70 o                         
   0   3  13        198.69        195.25         1.83 o                         
   1   3  13          0.18          0.30         0.35 o                         
   2   3  13         12.21         13.95         0.45 o                         
   3   3  13         75.14         74.56         1.99 o                         
   4   3  13          2.26          1.32         0.32 o                         
  -8   4  13          3.77          1.83         0.32 o                         
  -7   4  13        100.43        101.27         1.22 o                         
  -6   4  13          6.55          7.23         0.30 o                         
  -5   4  13         25.72         25.94         0.46 o                         
  -4   4  13        181.83        185.73         1.54 o                         
  -3   4  13          6.59          5.20         0.35 o                         
  -2   4  13          0.30          0.14         0.30 o                         
  -1   4  13          0.77          1.75         0.30 o                         
   0   4  13          0.29          0.71         0.33 o                         
   1   4  13          4.86          4.28         0.35 o                         
   2   4  13          8.55          9.41         0.39 o                         
   3   4  13          0.04         -0.26         0.26 o                         
  -8   5  13        358.55        278.46         4.90 o                         
  -7   5  13         12.71         12.96         0.34 o                         
  -6   5  13        124.42        101.48         1.73 o                         
  -5   5  13        135.84        122.83         1.98 o                         
  -4   5  13          1.18          1.42         0.33 o                         
  -3   5  13         46.85         38.30         0.69 o                         
  -2   5  13         87.60         78.89         0.78 o                         
  -1   5  13          0.25         -0.18         0.28 o                         
   0   5  13        116.97        109.44         1.20 o                         
   1   5  13         19.01         13.43         0.37 o                         
   2   5  13         23.62         26.43         0.50 o                         
   3   5  13          5.35          4.71         0.31 o                         
  -7   6  13          1.03          1.21         0.27 o                         
  -6   6  13         23.38         19.30         0.50 o                         
  -5   6  13        421.38        402.68         4.83 o                         
  -4   6  13          0.16          0.17         0.31 o                         
  -3   6  13         26.52         25.30         0.47 o                         
  -2   6  13        277.21        278.94         3.12 o                         
  -1   6  13         23.66         25.65         0.40 o                         
   0   6  13          2.99          2.65         0.33 o                         
   1   6  13        205.59        191.93         2.61 o                         
   2   6  13         40.73         44.38         0.71 o                         
  -6   7  13        458.18        423.46         6.89 o                         
  -5   7  13          0.17         -0.26         0.31 o                         
  -4   7  13        163.42        158.10         2.17 o                         
  -3   7  13        186.83        192.59         2.91 o                         
  -2   7  13        119.20        105.47         1.25 o                         
  -1   7  13        364.42        369.13         3.52 o                         
   0   7  13        250.92        249.80         2.56 o                         
   1   7  13          1.54          2.81         0.27 o                         
   2   7  13          1.61          0.81         0.35 o                         
  -5   8  13        181.23        154.32         2.01 o                         
  -4   8  13         23.18         23.00         0.43 o                         
  -3   8  13          8.13          6.11         0.33 o                         
  -2   8  13        161.32        149.81         1.40 o                         
  -1   8  13         72.47         68.14         0.87 o                         
   0   8  13          0.84          1.03         0.27 o                         
   1   8  13         52.24         46.07         1.95 o                         
  -3   9  13          0.78         -0.38         0.75 o                         
  -2   9  13         66.12         58.67         3.43 o                         
  -8   0  14        231.40        190.13         4.73 o                         
  -7   0  14        348.74        325.76         6.37 o                         
  -6   0  14         50.07         58.36         1.14 o                         
  -5   0  14         70.87         67.54         1.61 o                         
  -4   0  14        251.42        230.89         4.96 o                         
  -3   0  14         64.56         56.37         1.59 o                         
  -2   0  14         10.98          7.14         0.53 o                         
  -1   0  14         73.43         82.09         1.68 o                         
   0   0  14       1343.11       1350.35        15.30 o                         
   1   0  14         13.95         12.14         0.82 o                         
   2   0  14         11.30          8.94         0.68 o                         
   3   0  14        469.94        422.54        10.52 o                         
  -8   1  14        115.40         95.73         2.23 o                         
  -7   1  14          0.17          1.16         0.30 o                         
  -6   1  14         74.92         60.67         1.36 o                         
  -5   1  14         61.96         59.75         1.27 o                         
  -4   1  14        189.97        183.49         4.06 o                         
  -3   1  14         71.51         63.12         1.72 o                         
  -2   1  14        474.05        452.42         6.81 o                         
  -1   1  14        420.59        433.23         3.91 o                         
   0   1  14         46.25         39.95         1.07 o                         
   1   1  14         31.11         28.87         0.89 o                         
   2   1  14        160.56        160.12         4.49 o                         
   3   1  14          0.31         -0.09         0.32 o                         
  -8   2  14          4.88          2.97         0.68 o                         
  -7   2  14          0.47          0.23         0.26 o                         
  -6   2  14         23.20         18.69         0.43 o                         
  -5   2  14          1.37          1.36         0.35 o                         
  -4   2  14         28.96         25.47         0.56 o                         
  -3   2  14        270.15        234.94         3.31 o                         
  -2   2  14          0.06          0.05         0.38 o                         
  -1   2  14         41.23         38.11         0.73 o                         
   0   2  14          8.11          9.12         0.41 o                         
   1   2  14          0.56          1.05         0.32 o                         
   2   2  14          1.09         -0.28         0.28 o                         
   3   2  14          0.97          2.20         0.47 o                         
  -7   3  14         39.41         29.51         0.49 o                         
  -6   3  14          5.76          5.05         0.31 o                         
  -5   3  14         41.77         42.49         0.57 o                         
  -4   3  14         61.86         58.11         1.16 o                         
  -3   3  14         82.80         78.14         1.12 o                         
  -2   3  14        211.22        206.58         2.51 o                         
  -1   3  14         64.55         66.67         1.10 o                         
   0   3  14         24.90         21.43         0.48 o                         
   1   3  14         11.39         11.50         0.41 o                         
   2   3  14         83.73         73.92         1.39 o                         
  -7   4  14         39.90         34.65         1.12 o                         
  -6   4  14         96.38         89.17         1.49 o                         
  -5   4  14          1.59          2.06         0.30 o                         
  -4   4  14        112.68        100.00         1.76 o                         
  -3   4  14         26.06         27.81         0.54 o                         
  -2   4  14          8.28          6.67         0.35 o                         
  -1   4  14         11.15         12.42         0.35 o                         
   0   4  14        281.53        280.67         4.33 o                         
   1   4  14          2.10          2.34         0.32 o                         
   2   4  14         68.16         60.21         1.20 o                         
  -6   5  14          6.29          4.18         0.32 o                         
  -5   5  14        114.81        108.12         2.09 o                         
  -4   5  14         96.69         92.64         2.15 o                         
  -3   5  14        207.27        176.11         2.98 o                         
  -2   5  14         31.73         32.04         0.86 o                         
  -1   5  14        316.67        315.05         4.25 o                         
   0   5  14         13.34          8.05         0.36 o                         
   1   5  14        154.70        138.18         3.46 o                         
  -5   6  14         11.41         10.56         0.37 o                         
  -4   6  14         61.48         47.09         0.74 o                         
  -3   6  14         80.54         73.63         1.30 o                         
  -2   6  14         59.87         58.12         0.93 o                         
  -1   6  14         50.39         48.57         0.96 o                         
   0   6  14        193.66        182.83         2.57 o                         
  -4   7  14          3.98          1.90         0.35 o                         
  -3   7  14          0.10          0.10         0.28 o                         
  -2   7  14          8.19          5.10         0.42 o                         
  -1   7  14        109.79         86.01         1.62 o                         
  -6   1  15         33.83         26.23         0.63 o                         
  -5   1  15          6.77          5.88         0.34 o                         
  -4   1  15          0.18         -0.40         0.40 o                         
  -3   1  15        185.47        162.49         3.83 o                         
  -2   1  15        167.50        140.80         4.13 o                         
  -1   1  15         77.60         65.22         1.15 o                         
   0   1  15         26.64         20.74         0.69 o                         
   1   1  15         92.40         72.62         2.67 o                         
  -6   2  15          0.09          0.44         0.28 o                         
  -5   2  15         48.68         40.62         0.82 o                         
  -4   2  15        173.30        160.66         2.03 o                         
  -3   2  15         43.82         39.04         1.12 o                         
  -2   2  15        532.89        483.45        10.94 o                         
  -1   2  15         13.36         15.17         0.39 o                         
   0   2  15         21.31         14.53         0.52 o                         
  -5   3  15        129.67        105.41         2.04 o                         
  -4   3  15          3.39          2.80         0.32 o                         
  -3   3  15        121.02        111.74         3.00 o                         
  -2   3  15         15.32         13.97         0.47 o                         
  -1   3  15        105.42         86.09         1.41 o                         
   0   3  15         82.02         68.13         2.86 o                         
  -5   4  15          1.41          0.38         0.38 o                         
  -4   4  15         11.84         10.14         0.47 o                         
  -3   4  15         18.74         13.05         0.68 o                         
  -2   4  15          9.18          8.74         0.55 o                         
  -1   4  15          2.83          2.60         0.48 o                         
  -3   5  15         42.51         35.03         1.17 o                         
  -2   5  15          1.62          0.30         0.66 o                         
                                                                                
